# Supplementary material for: An update to the custom-made MS Excel workbook performing the log-rank test with extended functionality and a new original COVID-19 training data set
Source: Croat Med J. 2021 Oct;62(5):531–3. doi: 10.3325/cmj.2021.62.531 (PMC8596477; doi:10.3325/cmj.2021.62.531)
Supplement: Supplementary File 1 [file CroatMedJ_62_s001.xls]

## Sheet: about
		Marko Lucijanić. An update of the custom-made MS Excel workbook performing the log-rank test with extended functionality and new original COVID-19 training dataset
		Croat Med J. 2021
	This is an updated version of the custom-made MS Excel workbook orginally published in 2016 in the Croatian Medical Journal under reference:
	Lucijanić M. Survival analysis in clinical practice: analyze your own data using an Excel workbook. Croat Med J. 2016;57:77-9. doi: 10.3325/cmj.2016.57.77
	There are three version of the current update, for 300 cases, 600 casese and 1200 cases. The number of cases (rows in the woorkbook) has been intentionally
	limited to aid the speed of the calculations that MS Excel has to deal with with every change on the sheet you are using.
	Data-set used in the current update is from the University hospital Dubrava registry of hospitalized COVID-19 patients. Three subsets of patients with
	different sample size (300, 600 and 1200) have been chosen to demonstrate how age and comorbidities affect survival of patients with acute COVID-19 infection.
	6-month overall survival is provided for the demonstration of time to event analyses.
	Created for max 300 rows.				Marko Lucijanić
	Workbook version 20.0				Department of Hematology
	Date: July 12, 2021				University hospital Dubrava (www.kbd.hr), Zagreb, Croatia
	Created for MS Excel 2002 and newer				mailto: markolucijanic@yahoo.com
	If you have any questions, suggestions or comments, please contact me.
	Have a nice and productive day. Kind regards, Marko

## Sheet: Analysis
Select data:		1.	Enter data sheet name:			DATA				Survival curves:																	Sheet name
										Nm. 1	Whole dataset													Nm	A		DATA		None
2.	Set variables (columns containing):				Time	Status	Group																	OS 6mth	B				Median
					OS 6mth	status 6mth	Nm of drugs in chronic therapy																	status 6mth	C				Terciles
2.'	Set filter	variable																							D	B	0		Quartiles
		condition					- Q1 (0) - Q2 (2) - Q3 (5) -																	Sex	E		0		Cut-off
				2.''		Group stratification:	Quartiles																	Age	F
						Cut-off value:																		Charlson comorbidity index	G	C
																								Nm of drugs in chronic therapy	H
																								ECOG status on admission	I
Results:				Read survival rate at:	90																			MEWS COVID severity (2-mild, 3-moderate, 4-severe, 5-critical)	J	H
There are total of			Total number	Med. Sur.	Surv. rate																			Pneumonia	K
3 groups		All pts.:	293	MNR	0.887372																			Other infection on admssion	L
2			118	MNR	0.932203																			Admission to 1-ward or 2-ICU	M
3			92	MNR	0.880435																			Need for oxygen therapy	N
4			83	MNR	0.831325					Nm. 2	Subgroups													Hifh flow therapy	O
																								Mechanical ventilation	P
																								Death during hospitalization	Q
																								Length of COVID hospitalization	R
Curves comparison:		Cox-Mantel log-rank test			0.0248217																				S
2	3	0.181274	0.54 / 1.84		Common p value																			Arterial hypertension	T
2	4	0.0063328	0.33 / 3.07																					Diabetes mellitus	U
																								Hyperlipoproteinemia	V
3	4	0.187124	0.6 / 1.67																					Obesity	W	group
									2															Smoking	X	codes:	2
									3																Y		3
Group names		p value	Hazard Ratio / recip. value						4																Z		4
0.0166667	Bonferroni correction for 3 comparison(s):																							Aspirin	AA
	Result is significant if p value is less than 0.0167								Change group names for graph purposes:															Anticoagulant therapy	AB
																								Statin	AC
																								ACEi	AD
																								ARB	AE
																									AF
																								WBC	AG
																								Hemoglobin	AH
																								RDW	AI
																								Platelets	AJ
																								Abs neutrophils	AK
																								Abs lymphocytes	AL
																								CRP	AM
																								Creatinin	AN
																								Uric acid	AO
																								Feritin	AP
																									AQ
																									AR
																									AS
																									AT
																									AU
																									AV
																									AW
																									AX
																									AY
																									AZ
																									BA
																									BB
																									BC
																									BD
																									BE
																									BF
																									BG
																									BH
																									BI
																									BJ
																									BK
																									BL
																									BM
																									BN
																									BO
																									BP
																									BQ
																									BR
																									BS
																									BT
																									BU
																									BV
																									BW
																									BX
																									BY
																									BZ
																									CA
																									CB
																									CC
																									CD
																									CE
																									CF
																									CG
																									CH
																									CI
																									CJ
																									CK
																									CL
																									CM
																									CN
																									CO
																									CP
																									CQ
																									CR
																									CS
																									CT
																									CU
																									CV
																									CW
																									CX
																									CY
																									CZ
																									DA
																									DB
																									DC
																									DD
																									DE
																									DF
																									DG
																									DH
																									DI
																									DJ
																									DK
																									DL
																									DM
																									DN
																									DO
																									DP
																									DQ
																									DR
																									DS
																									DT
																									DU
																									DV
																									DW
																									DX
																									DY
																									DZ
																									EA
																									EB
																									EC
																									ED
																									EE
																									EF
																									EG
																									EH
																									EI
																									EJ
																									EK
																									EL
																									EM
																									EN
																									EO
																									EP
																									EQ
																									ER
																									ES
																									ET
																									EU
																									EV
																									EW
																									EX
																									EY
																									EZ
																									FA
																									FB
																									FC
																									FD
																									FE
																									FF
																									FG
																									FH
																									FI
																									FJ
																									FK
																									FL
																									FM
																									FN
																									FO
																									FP
																									FQ
																									FR
																									FS
																									FT
																									FU
																									FV
																									FW
																									FX
																									FY
																									FZ
																									GA
																									GB
																									GC
																									GD
																									GE
																									GF
																									GG
																									GH
																									GI
																									GJ
																									GK
																									GL
																									GM
																									GN
																									GO
																									GP
																									GQ
																									GR
																									GS
																									GT
																									GU
																									GV
																									GW
																									GX
																									GY
																									GZ
																									HA
																									HB
																									HC
																									HD
																									HE
																									HF
																									HG
																									HH
																									HI
																									HJ
																									HK
																									HL
																									HM
																									HN
																									HO
																									HP
																									HQ
																									HR
																									HS
																									HT
																									HU
																									HV
																									HW
																									HX
																									HY
																									HZ
																									IA
																									IB
																									IC
																									ID
																									IE
																									IF
																									IG
																									IH
																									II
																									IJ
																									IK
																									IL
																									IM
																									IN
																									IO
																									IP
																									IQ
																									IR
																									IS
																									IT
																									IU
																									IV

## Sheet: Data sorting
									Patient ID	Time passed	Status	Group	helper group	timeCORR	stCORR		2	2	3	3	4	4			log1	2	3	log2	2	4	log3	2		log4	3	4	log5	3		log6	4				Comm				Mix
This whole sheet is used for data sorting and formatting.									1	180	0	3	2	180	0	3			180	0					180	0	3							180	0	3	180	0	3				2		180	0	3		3
Nothing to learn about survival analysis here.									2	180	0	2	0	180	0	2	180	0							180	0	2	180	0	2	180	0	2										3		180	0	2		2
									3	180	0	2	0	180	0	2	180	0							180	0	2	180	0	2	180	0	2										4		180	0	2		2
									4	180	0	2	0	180	0	2	180	0							180	0	2	180	0	2	180	0	2												180	0	2		2
			3	3	2	2	2	2	5	180	0	3	4	180	0	3			180	0					180	0	3							180	0	3	180	0	3						180	0	3		3
time:			2	2	3	1	3	3	6	180	0	3	4	180	0	3			180	0					180	0	3							180	0	3	180	0	3				DATA		180	0	3		3
OS 6mth	B	0	4	4	4	3	4	4	7	180	0	2	1	180	0	2	180	0							180	0	2	180	0	2	180	0	2										filter var		180	0	2		2
									8	180	0	3	4	180	0	3			180	0					180	0	3							180	0	3	180	0	3				0	0	180	0	3		3
cen:									9	180	0	4	5	180	0	4					180	0						180	0	4				180	0	4				180	0	4	condition		180	0	4		4
status 6mth	C	0							10	180	0	2	0	180	0	2	180	0							180	0	2	180	0	2	180	0	2												180	0	2		2
									11	180	0	2	1	180	0	2	180	0							180	0	2	180	0	2	180	0	2												180	0	2		2
group:									12	180	0	2	0	180	0	2	180	0							180	0	2	180	0	2	180	0	2										filter var		180	0	2		2
Nm of drugs in chronic therapy	H	0							13	180	0	4	5	180	0	4					180	0						180	0	4				180	0	4				180	0	4	0	0	180	0	4		4
									14	180	0	2	0	180	0	2	180	0							180	0	2	180	0	2	180	0	2										condition		180	0	2		2
									15	180	0	3	3	180	0	3			180	0					180	0	3							180	0	3	180	0	3						180	0	3		3
									16	180	0	2	0	180	0	2	180	0							180	0	2	180	0	2	180	0	2												180	0	2		2
									17	180	0					sdfgafsderaede																															sdfgafsderaede
									18	180	0	4	13	180	0	4					180	0						180	0	4				180	0	4				180	0	4		- Q1 (0) - Q2 (2) - Q3 (5) -	180	0	4		4
									19	180	0	3	4	180	0	3			180	0					180	0	3							180	0	3	180	0	3				safety str	1	180	0	3		3
									20	180	0	3	4	180	0	3			180	0					180	0	3							180	0	3	180	0	3				Stratificiraj	1	180	0	3		3
									21	180	0	3	2	180	0	3			180	0					180	0	3							180	0	3	180	0	3				Options	Quartiles	180	0	3		3
									22	41	1	4	17	41	1	4					41	1						41	1	4				41	1	4				41	1	4	Cut-off		41	1	4		4
									23	180	0	2	0	180	0	2	180	0							180	0	2	180	0	2	180	0	2												180	0	2		2
									24	180	0	2	0	180	0	2	180	0							180	0	2	180	0	2	180	0	2										None		180	0	2		2
									25	180	0	3	2	180	0	3			180	0					180	0	3							180	0	3	180	0	3				Median	median (2)	180	0	3		3
									26	180	0	2	1	180	0	2	180	0							180	0	2	180	0	2	180	0	2										Terciles	- T1 (1) - T2 (4) -	180	0	2		2
									27	180	0	4	11	180	0	4					180	0						180	0	4				180	0	4				180	0	4	Quartiles	- Q1 (0) - Q2 (2) - Q3 (5) -	180	0	4		4
									28	7	1	3	4	7	1	3			7	1					7	1	3							7	1	3	7	1	3				Cut-off		7	1	3		3
									29	180	0					sdfgafsderaede																															sdfgafsderaede
									30	180	0	3	4	180	0	3			180	0					180	0	3							180	0	3	180	0	3						180	0	3		3
									31	180	0	4	7	180	0	4					180	0						180	0	4				180	0	4				180	0	4	2		180	0	4		4
									32	180	0	3	4	180	0	3			180	0					180	0	3							180	0	3	180	0	3				0		180	0	3		3
									33	180	0	4	8	180	0	4					180	0						180	0	4				180	0	4				180	0	4	4		180	0	4		4
									34	11	1	3	2	11	1	3			11	1					11	1	3							11	1	3	11	1	3				1		11	1	3		3
									35	180	0	2	1	180	0	2	180	0							180	0	2	180	0	2	180	0	2										5		180	0	2		2
									36	180	0	2	0	180	0	2	180	0							180	0	2	180	0	2	180	0	2										3		180	0	2		2
									37	180	0	4	11	180	0	4					180	0						180	0	4				180	0	4				180	0	4	13		180	0	4		4
									38	180	0	4	10	180	0	4					180	0						180	0	4				180	0	4				180	0	4	17		180	0	4		4
									39	180	0	2	0	180	0	2	180	0							180	0	2	180	0	2	180	0	2										11		180	0	2		2
									40	180	0	2	0	180	0	2	180	0							180	0	2	180	0	2	180	0	2										7		180	0	2		2
									41	180	0	2	0	180	0	2	180	0							180	0	2	180	0	2	180	0	2										8		180	0	2		2
									42	180	0	4	18	180	0	4					180	0						180	0	4				180	0	4				180	0	4	10		180	0	4		4
									43	180	0	4	10	180	0	4					180	0						180	0	4				180	0	4				180	0	4			180	0	4		4
									44	180	0	2	0	180	0	2	180	0							180	0	2	180	0	2	180	0	2												180	0	2		2
									45	180	0	4	6	180	0	4					180	0						180	0	4				180	0	4				180	0	4			180	0	4		4
									46	180	0	2	0	180	0	2	180	0							180	0	2	180	0	2	180	0	2												180	0	2		2
									47	0	1	3	2	0	1	3			0	1					0	1	3							0	1	3	0	1	3						0	1	3		3
									48	180	0	2	1	180	0	2	180	0							180	0	2	180	0	2	180	0	2												180	0	2		2
									49	180	0	2	1	180	0	2	180	0							180	0	2	180	0	2	180	0	2												180	0	2		2
									50	180	0	4	8	180	0	4					180	0						180	0	4				180	0	4				180	0	4			180	0	4		4
									51	20	1	4	5	20	1	4					20	1						20	1	4				20	1	4				20	1	4			20	1	4		4
									52	180	0	2	1	180	0	2	180	0							180	0	2	180	0	2	180	0	2												180	0	2		2
									53	77	1	2	0	77	1	2	77	1							77	1	2	77	1	2	77	1	2												77	1	2		2
									54	180	0	2	1	180	0	2	180	0							180	0	2	180	0	2	180	0	2												180	0	2		2
									55	180	0	3	4	180	0	3			180	0					180	0	3							180	0	3	180	0	3						180	0	3		3
									56	180	0	4	10	180	0	4					180	0						180	0	4				180	0	4				180	0	4			180	0	4		4
									57	180	0	3	2	180	0	3			180	0					180	0	3							180	0	3	180	0	3						180	0	3		3
									58	180	0	2	0	180	0	2	180	0							180	0	2	180	0	2	180	0	2												180	0	2		2
									59	180	0	4	10	180	0	4					180	0						180	0	4				180	0	4				180	0	4			180	0	4		4
									60	180	0	2	1	180	0	2	180	0							180	0	2	180	0	2	180	0	2												180	0	2		2
									61	180	0	4	7	180	0	4					180	0						180	0	4				180	0	4				180	0	4			180	0	4		4
									62	180	0	3	3	180	0	3			180	0					180	0	3							180	0	3	180	0	3						180	0	3		3
									63	180	0	2	1	180	0	2	180	0							180	0	2	180	0	2	180	0	2												180	0	2		2
									64	180	0	4	12	180	0	4					180	0						180	0	4				180	0	4				180	0	4			180	0	4		4
									65	61	1	4	10	61	1	4					61	1						61	1	4				61	1	4				61	1	4			61	1	4		4
									66	17	1	3	2	17	1	3			17	1					17	1	3							17	1	3	17	1	3						17	1	3		3
									67	180	0	3	3	180	0	3			180	0					180	0	3							180	0	3	180	0	3						180	0	3		3
									68	180	0	3	3	180	0	3			180	0					180	0	3							180	0	3	180	0	3						180	0	3		3
									69	180	0	2	0	180	0	2	180	0							180	0	2	180	0	2	180	0	2												180	0	2		2
									70	180	0	3	3	180	0	3			180	0					180	0	3							180	0	3	180	0	3						180	0	3		3
									71	180	0	4	8	180	0	4					180	0						180	0	4				180	0	4				180	0	4			180	0	4		4
									72	180	0	2	0	180	0	2	180	0							180	0	2	180	0	2	180	0	2												180	0	2		2
									73	9	1	4	14	9	1	4					9	1						9	1	4				9	1	4				9	1	4			9	1	4		4
									74	180	0	3	2	180	0	3			180	0					180	0	3							180	0	3	180	0	3						180	0	3		3
									75	180	0	4	10	180	0	4					180	0						180	0	4				180	0	4				180	0	4			180	0	4		4
									76	180	0	3	2	180	0	3			180	0					180	0	3							180	0	3	180	0	3						180	0	3		3
									77	180	0	2	0	180	0	2	180	0							180	0	2	180	0	2	180	0	2												180	0	2		2
									78	180	0	2	1	180	0	2	180	0							180	0	2	180	0	2	180	0	2												180	0	2		2
									79	180	0	3	3	180	0	3			180	0					180	0	3							180	0	3	180	0	3						180	0	3		3
									80	180	0	3	3	180	0	3			180	0					180	0	3							180	0	3	180	0	3						180	0	3		3
									81	180	0	2	0	180	0	2	180	0							180	0	2	180	0	2	180	0	2												180	0	2		2
									82	5	1					sdfgafsderaede																															sdfgafsderaede
									83	5	1	3	3	5	1	3			5	1					5	1	3							5	1	3	5	1	3						5	1	3		3
									84	180	0	2	0	180	0	2	180	0							180	0	2	180	0	2	180	0	2												180	0	2		2
									85	180	0	4	8	180	0	4					180	0						180	0	4				180	0	4				180	0	4			180	0	4		4
									86	180	0	2	0	180	0	2	180	0							180	0	2	180	0	2	180	0	2												180	0	2		2
									87	180	0	3	4	180	0	3			180	0					180	0	3							180	0	3	180	0	3						180	0	3		3
									88	180	0	4	5	180	0	4					180	0						180	0	4				180	0	4				180	0	4			180	0	4		4
									89	14	1	2	0	14	1	2	14	1							14	1	2	14	1	2	14	1	2												14	1	2		2
									90	180	0	2	0	180	0	2	180	0							180	0	2	180	0	2	180	0	2												180	0	2		2
									91	180	0	4	10	180	0	4					180	0						180	0	4				180	0	4				180	0	4			180	0	4		4
									92	180	0	4	6	180	0	4					180	0						180	0	4				180	0	4				180	0	4			180	0	4		4
									93	180	0	2	0	180	0	2	180	0							180	0	2	180	0	2	180	0	2												180	0	2		2
									94	180	0	2	0	180	0	2	180	0							180	0	2	180	0	2	180	0	2												180	0	2		2
									95	180	0	2	0	180	0	2	180	0							180	0	2	180	0	2	180	0	2												180	0	2		2
									96	180	0	4	5	180	0	4					180	0						180	0	4				180	0	4				180	0	4			180	0	4		4
									97	180	0	2	0	180	0	2	180	0							180	0	2	180	0	2	180	0	2												180	0	2		2
									98	180	0	2	1	180	0	2	180	0							180	0	2	180	0	2	180	0	2												180	0	2		2
									99	180	0	2	1	180	0	2	180	0							180	0	2	180	0	2	180	0	2												180	0	2		2
									100	4	1	4	5	4	1	4					4	1						4	1	4				4	1	4				4	1	4			4	1	4		4
									101	180	0	2	0	180	0	2	180	0							180	0	2	180	0	2	180	0	2												180	0	2		2
									102	180	0	2	0	180	0	2	180	0							180	0	2	180	0	2	180	0	2												180	0	2		2
									103	180	0	2	1	180	0	2	180	0							180	0	2	180	0	2	180	0	2												180	0	2		2
									104	4	1	4	5	4	1	4					4	1						4	1	4				4	1	4				4	1	4			4	1	4		4
									105	1	1					sdfgafsderaede																															sdfgafsderaede
									106	180	0	2	0	180	0	2	180	0							180	0	2	180	0	2	180	0	2												180	0	2		2
									107	180	0	2	1	180	0	2	180	0							180	0	2	180	0	2	180	0	2												180	0	2		2
									108	1	1	4	11	1	1	4					1	1						1	1	4				1	1	4				1	1	4			1	1	4		4
									109	180	0	2	0	180	0	2	180	0							180	0	2	180	0	2	180	0	2												180	0	2		2
									110	55	1	2	0	55	1	2	55	1							55	1	2	55	1	2	55	1	2												55	1	2		2
									111	180	0	4	5	180	0	4					180	0						180	0	4				180	0	4				180	0	4			180	0	4		4
									112	180	0	2	0	180	0	2	180	0							180	0	2	180	0	2	180	0	2												180	0	2		2
									113	180	0	3	2	180	0	3			180	0					180	0	3							180	0	3	180	0	3						180	0	3		3
									114	180	0	2	0	180	0	2	180	0							180	0	2	180	0	2	180	0	2												180	0	2		2
									115	180	0	3	3	180	0	3			180	0					180	0	3							180	0	3	180	0	3						180	0	3		3
									116	180	0	2	0	180	0	2	180	0							180	0	2	180	0	2	180	0	2												180	0	2		2
									117	180	0	3	4	180	0	3			180	0					180	0	3							180	0	3	180	0	3						180	0	3		3
									118	180	0	3	4	180	0	3			180	0					180	0	3							180	0	3	180	0	3						180	0	3		3
									119	180	0	2	1	180	0	2	180	0							180	0	2	180	0	2	180	0	2												180	0	2		2
									120	180	0	4	5	180	0	4					180	0						180	0	4				180	0	4				180	0	4			180	0	4		4
									121	4	1					sdfgafsderaede																															sdfgafsderaede
									122	180	0	2	0	180	0	2	180	0							180	0	2	180	0	2	180	0	2												180	0	2		2
									123	180	0	2	1	180	0	2	180	0							180	0	2	180	0	2	180	0	2												180	0	2		2
									124	180	0	4	7	180	0	4					180	0						180	0	4				180	0	4				180	0	4			180	0	4		4
									125	180	0	3	3	180	0	3			180	0					180	0	3							180	0	3	180	0	3						180	0	3		3
									126	180	0	2	0	180	0	2	180	0							180	0	2	180	0	2	180	0	2												180	0	2		2
									127	180	0	3	2	180	0	3			180	0					180	0	3							180	0	3	180	0	3						180	0	3		3
									128	180	0	4	7	180	0	4					180	0						180	0	4				180	0	4				180	0	4			180	0	4		4
									129	180	0	3	2	180	0	3			180	0					180	0	3							180	0	3	180	0	3						180	0	3		3
									130	7	1	4	9	7	1	4					7	1						7	1	4				7	1	4				7	1	4			7	1	4		4
									131	179	0	2	1	179	0	2	179	0							179	0	2	179	0	2	179	0	2												179	0	2		2
									132	179	0	3	2	179	0	3			179	0					179	0	3							179	0	3	179	0	3						179	0	3		3
									133	179	0	3	2	179	0	3			179	0					179	0	3							179	0	3	179	0	3						179	0	3		3
									134	179	0	3	4	179	0	3			179	0					179	0	3							179	0	3	179	0	3						179	0	3		3
									135	179	0	3	3	179	0	3			179	0					179	0	3							179	0	3	179	0	3						179	0	3		3
									136	179	0	2	0	179	0	2	179	0							179	0	2	179	0	2	179	0	2												179	0	2		2
									137	9	1	2	0	9	1	2	9	1							9	1	2	9	1	2	9	1	2												9	1	2		2
									138	107	1	4	13	107	1	4					107	1						107	1	4				107	1	4				107	1	4			107	1	4		4
									139	178	0	4	11	178	0	4					178	0						178	0	4				178	0	4				178	0	4			178	0	4		4
									140	178	0	2	1	178	0	2	178	0							178	0	2	178	0	2	178	0	2												178	0	2		2
									141	178	0	4	16	178	0	4					178	0						178	0	4				178	0	4				178	0	4			178	0	4		4
									142	178	0	4	7	178	0	4					178	0						178	0	4				178	0	4				178	0	4			178	0	4		4
									143	178	0	3	2	178	0	3			178	0					178	0	3							178	0	3	178	0	3						178	0	3		3
									144	18	1	2	0	18	1	2	18	1							18	1	2	18	1	2	18	1	2												18	1	2		2
									145	177	0	4	5	177	0	4					177	0						177	0	4				177	0	4				177	0	4			177	0	4		4
									146	177	0	4	6	177	0	4					177	0						177	0	4				177	0	4				177	0	4			177	0	4		4
									147	177	0	2	0	177	0	2	177	0							177	0	2	177	0	2	177	0	2												177	0	2		2
									148	37	1	4	7	37	1	4					37	1						37	1	4				37	1	4				37	1	4			37	1	4		4
									149	31	1	4	6	31	1	4					31	1						31	1	4				31	1	4				31	1	4			31	1	4		4
									150	177	0	3	4	177	0	3			177	0					177	0	3							177	0	3	177	0	3						177	0	3		3
									151	177	0	3	4	177	0	3			177	0					177	0	3							177	0	3	177	0	3						177	0	3		3
									152	177	0	3	2	177	0	3			177	0					177	0	3							177	0	3	177	0	3						177	0	3		3
									153	177	0	2	1	177	0	2	177	0							177	0	2	177	0	2	177	0	2												177	0	2		2
									154	177	0	4	5	177	0	4					177	0						177	0	4				177	0	4				177	0	4			177	0	4		4
									155	177	0	4	9	177	0	4					177	0						177	0	4				177	0	4				177	0	4			177	0	4		4
									156	177	0	2	1	177	0	2	177	0							177	0	2	177	0	2	177	0	2												177	0	2		2
									157	9	1	4	6	9	1	4					9	1						9	1	4				9	1	4				9	1	4			9	1	4		4
									158	28	1	3	4	28	1	3			28	1					28	1	3							28	1	3	28	1	3						28	1	3		3
									159	176	0	4	6	176	0	4					176	0						176	0	4				176	0	4				176	0	4			176	0	4		4
									160	176	0	4	6	176	0	4					176	0						176	0	4				176	0	4				176	0	4			176	0	4		4
									161	176	0	3	3	176	0	3			176	0					176	0	3							176	0	3	176	0	3						176	0	3		3
									162	175	0	2	0	175	0	2	175	0							175	0	2	175	0	2	175	0	2												175	0	2		2
									163	175	0	2	0	175	0	2	175	0							175	0	2	175	0	2	175	0	2												175	0	2		2
									164	175	0	3	3	175	0	3			175	0					175	0	3							175	0	3	175	0	3						175	0	3		3
									165	175	0	4	5	175	0	4					175	0						175	0	4				175	0	4				175	0	4			175	0	4		4
									166	175	0	2	1	175	0	2	175	0							175	0	2	175	0	2	175	0	2												175	0	2		2
									167	175	0	2	0	175	0	2	175	0							175	0	2	175	0	2	175	0	2												175	0	2		2
									168	175	0	2	0	175	0	2	175	0							175	0	2	175	0	2	175	0	2												175	0	2		2
									169	175	0	2	0	175	0	2	175	0							175	0	2	175	0	2	175	0	2												175	0	2		2
									170	175	0	2	0	175	0	2	175	0							175	0	2	175	0	2	175	0	2												175	0	2		2
									171	175	0	2	1	175	0	2	175	0							175	0	2	175	0	2	175	0	2												175	0	2		2
									172	175	0	3	2	175	0	3			175	0					175	0	3							175	0	3	175	0	3						175	0	3		3
									173	174	0	2	0	174	0	2	174	0							174	0	2	174	0	2	174	0	2												174	0	2		2
									174	174	0	2	1	174	0	2	174	0							174	0	2	174	0	2	174	0	2												174	0	2		2
									175	174	0	2	1	174	0	2	174	0							174	0	2	174	0	2	174	0	2												174	0	2		2
									176	174	0	3	4	174	0	3			174	0					174	0	3							174	0	3	174	0	3						174	0	3		3
									177	174	0	2	0	174	0	2	174	0							174	0	2	174	0	2	174	0	2												174	0	2		2
									178	174	0	3	2	174	0	3			174	0					174	0	3							174	0	3	174	0	3						174	0	3		3
									179	174	0	3	4	174	0	3			174	0					174	0	3							174	0	3	174	0	3						174	0	3		3
									180	33	1	3	3	33	1	3			33	1					33	1	3							33	1	3	33	1	3						33	1	3		3
									181	174	0	3	2	174	0	3			174	0					174	0	3							174	0	3	174	0	3						174	0	3		3
									182	174	0	3	2	174	0	3			174	0					174	0	3							174	0	3	174	0	3						174	0	3		3
									183	30	1	2	1	30	1	2	30	1							30	1	2	30	1	2	30	1	2												30	1	2		2
									184	174	0	2	0	174	0	2	174	0							174	0	2	174	0	2	174	0	2												174	0	2		2
									185	174	0	2	1	174	0	2	174	0							174	0	2	174	0	2	174	0	2												174	0	2		2
									186	174	0	2	1	174	0	2	174	0							174	0	2	174	0	2	174	0	2												174	0	2		2
									187	173	0	3	2	173	0	3			173	0					173	0	3							173	0	3	173	0	3						173	0	3		3
									188	173	0	3	2	173	0	3			173	0					173	0	3							173	0	3	173	0	3						173	0	3		3
									189	173	0	3	3	173	0	3			173	0					173	0	3							173	0	3	173	0	3						173	0	3		3
									190	173	0	3	4	173	0	3			173	0					173	0	3							173	0	3	173	0	3						173	0	3		3
									191	29	1	2	0	29	1	2	29	1							29	1	2	29	1	2	29	1	2												29	1	2		2
									192	173	0	4	7	173	0	4					173	0						173	0	4				173	0	4				173	0	4			173	0	4		4
									193	173	0					sdfgafsderaede																															sdfgafsderaede
									194	173	0	2	1	173	0	2	173	0							173	0	2	173	0	2	173	0	2												173	0	2		2
									195	173	0	4	7	173	0	4					173	0						173	0	4				173	0	4				173	0	4			173	0	4		4
									196	47	1	3	3	47	1	3			47	1					47	1	3							47	1	3	47	1	3						47	1	3		3
									197	173	0	2	1	173	0	2	173	0							173	0	2	173	0	2	173	0	2												173	0	2		2
									198	173	0	2	0	173	0	2	173	0							173	0	2	173	0	2	173	0	2												173	0	2		2
									199	173	0	3	4	173	0	3			173	0					173	0	3							173	0	3	173	0	3						173	0	3		3
									200	173	0	4	5	173	0	4					173	0						173	0	4				173	0	4				173	0	4			173	0	4		4
									201	172	0	3	4	172	0	3			172	0					172	0	3							172	0	3	172	0	3						172	0	3		3
									202	172	0	3	3	172	0	3			172	0					172	0	3							172	0	3	172	0	3						172	0	3		3
									203	172	0	2	0	172	0	2	172	0							172	0	2	172	0	2	172	0	2												172	0	2		2
									204	172	0	3	2	172	0	3			172	0					172	0	3							172	0	3	172	0	3						172	0	3		3
									205	172	0	4	5	172	0	4					172	0						172	0	4				172	0	4				172	0	4			172	0	4		4
									206	172	0	4	7	172	0	4					172	0						172	0	4				172	0	4				172	0	4			172	0	4		4
									207	172	0	2	0	172	0	2	172	0							172	0	2	172	0	2	172	0	2												172	0	2		2
									208	172	0	3	2	172	0	3			172	0					172	0	3							172	0	3	172	0	3						172	0	3		3
									209	172	0	4	5	172	0	4					172	0						172	0	4				172	0	4				172	0	4			172	0	4		4
									210	172	0	2	0	172	0	2	172	0							172	0	2	172	0	2	172	0	2												172	0	2		2
									211	172	0	2	0	172	0	2	172	0							172	0	2	172	0	2	172	0	2												172	0	2		2
									212	172	0	2	0	172	0	2	172	0							172	0	2	172	0	2	172	0	2												172	0	2		2
									213	172	0	4	6	172	0	4					172	0						172	0	4				172	0	4				172	0	4			172	0	4		4
									214	172	0	2	0	172	0	2	172	0							172	0	2	172	0	2	172	0	2												172	0	2		2
									215	172	0	4	9	172	0	4					172	0						172	0	4				172	0	4				172	0	4			172	0	4		4
									216	172	0	2	0	172	0	2	172	0							172	0	2	172	0	2	172	0	2												172	0	2		2
									217	172	0	4	6	172	0	4					172	0						172	0	4				172	0	4				172	0	4			172	0	4		4
									218	171	0	3	2	171	0	3			171	0					171	0	3							171	0	3	171	0	3						171	0	3		3
									219	171	0	4	8	171	0	4					171	0						171	0	4				171	0	4				171	0	4			171	0	4		4
									220	171	0	4	5	171	0	4					171	0						171	0	4				171	0	4				171	0	4			171	0	4		4
									221	171	0	4	6	171	0	4					171	0						171	0	4				171	0	4				171	0	4			171	0	4		4
									222	171	0	3	4	171	0	3			171	0					171	0	3							171	0	3	171	0	3						171	0	3		3
									223	171	0	3	2	171	0	3			171	0					171	0	3							171	0	3	171	0	3						171	0	3		3
									224	171	0	2	0	171	0	2	171	0							171	0	2	171	0	2	171	0	2												171	0	2		2
									225	171	0	3	4	171	0	3			171	0					171	0	3							171	0	3	171	0	3						171	0	3		3
									226	171	0	2	1	171	0	2	171	0							171	0	2	171	0	2	171	0	2												171	0	2		2
									227	170	0	2	1	170	0	2	170	0							170	0	2	170	0	2	170	0	2												170	0	2		2
									228	170	0	3	4	170	0	3			170	0					170	0	3							170	0	3	170	0	3						170	0	3		3
									229	133	1	4	8	133	1	4					133	1						133	1	4				133	1	4				133	1	4			133	1	4		4
									230	1	1	4	8	1	1	4					1	1						1	1	4				1	1	4				1	1	4			1	1	4		4
									231	170	0	2	0	170	0	2	170	0							170	0	2	170	0	2	170	0	2												170	0	2		2
									232	170	0	2	1	170	0	2	170	0							170	0	2	170	0	2	170	0	2												170	0	2		2
									233	170	0	2	0	170	0	2	170	0							170	0	2	170	0	2	170	0	2												170	0	2		2
									234	170	0	4	6	170	0	4					170	0						170	0	4				170	0	4				170	0	4			170	0	4		4
									235	170	0	3	2	170	0	3			170	0					170	0	3							170	0	3	170	0	3						170	0	3		3
									236	170	0	4	8	170	0	4					170	0						170	0	4				170	0	4				170	0	4			170	0	4		4
									237	170	0	3	3	170	0	3			170	0					170	0	3							170	0	3	170	0	3						170	0	3		3
									238	170	0	4	5	170	0	4					170	0						170	0	4				170	0	4				170	0	4			170	0	4		4
									239	169	0	4	11	169	0	4					169	0						169	0	4				169	0	4				169	0	4			169	0	4		4
									240	169	0	4	7	169	0	4					169	0						169	0	4				169	0	4				169	0	4			169	0	4		4
									241	169	0	3	4	169	0	3			169	0					169	0	3							169	0	3	169	0	3						169	0	3		3
									242	169	0	2	1	169	0	2	169	0							169	0	2	169	0	2	169	0	2												169	0	2		2
									243	169	0	2	1	169	0	2	169	0							169	0	2	169	0	2	169	0	2												169	0	2		2
									244	169	0	3	3	169	0	3			169	0					169	0	3							169	0	3	169	0	3						169	0	3		3
									245	169	0	4	5	169	0	4					169	0						169	0	4				169	0	4				169	0	4			169	0	4		4
									246	169	0	4	5	169	0	4					169	0						169	0	4				169	0	4				169	0	4			169	0	4		4
									247	169	0	3	2	169	0	3			169	0					169	0	3							169	0	3	169	0	3						169	0	3		3
									248	169	0	2	0	169	0	2	169	0							169	0	2	169	0	2	169	0	2												169	0	2		2
									249	169	0	4	12	169	0	4					169	0						169	0	4				169	0	4				169	0	4			169	0	4		4
									250	169	0	4	5	169	0	4					169	0						169	0	4				169	0	4				169	0	4			169	0	4		4
									251	168	0	2	0	168	0	2	168	0							168	0	2	168	0	2	168	0	2												168	0	2		2
									252	168	0	2	0	168	0	2	168	0							168	0	2	168	0	2	168	0	2												168	0	2		2
									253	168	0	4	5	168	0	4					168	0						168	0	4				168	0	4				168	0	4			168	0	4		4
									254	168	0	3	3	168	0	3			168	0					168	0	3							168	0	3	168	0	3						168	0	3		3
									255	168	0	4	7	168	0	4					168	0						168	0	4				168	0	4				168	0	4			168	0	4		4
									256	168	0	4	5	168	0	4					168	0						168	0	4				168	0	4				168	0	4			168	0	4		4
									257	168	0	3	2	168	0	3			168	0					168	0	3							168	0	3	168	0	3						168	0	3		3
									258	167	0	3	4	167	0	3			167	0					167	0	3							167	0	3	167	0	3						167	0	3		3
									259	167	0	3	3	167	0	3			167	0					167	0	3							167	0	3	167	0	3						167	0	3		3
									260	167	0	2	1	167	0	2	167	0							167	0	2	167	0	2	167	0	2												167	0	2		2
									261	166	0	3	3	166	0	3			166	0					166	0	3							166	0	3	166	0	3						166	0	3		3
									262	166	0					sdfgafsderaede																															sdfgafsderaede
									263	166	0	3	3	166	0	3			166	0					166	0	3							166	0	3	166	0	3						166	0	3		3
									264	166	0	2	1	166	0	2	166	0							166	0	2	166	0	2	166	0	2												166	0	2		2
									265	12	1	3	2	12	1	3			12	1					12	1	3							12	1	3	12	1	3						12	1	3		3
									266	166	0	2	0	166	0	2	166	0							166	0	2	166	0	2	166	0	2												166	0	2		2
									267	24	1	4	5	24	1	4					24	1						24	1	4				24	1	4				24	1	4			24	1	4		4
									268	165	0	2	1	165	0	2	165	0							165	0	2	165	0	2	165	0	2												165	0	2		2
									269	165	0	3	2	165	0	3			165	0					165	0	3							165	0	3	165	0	3						165	0	3		3
									270	165	0	2	0	165	0	2	165	0							165	0	2	165	0	2	165	0	2												165	0	2		2
									271	165	0	2	0	165	0	2	165	0							165	0	2	165	0	2	165	0	2												165	0	2		2
									272	165	0	4	6	165	0	4					165	0						165	0	4				165	0	4				165	0	4			165	0	4		4
									273	165	0	4	8	165	0	4					165	0						165	0	4				165	0	4				165	0	4			165	0	4		4
									274	165	0	3	2	165	0	3			165	0					165	0	3							165	0	3	165	0	3						165	0	3		3
									275	165	0	3	4	165	0	3			165	0					165	0	3							165	0	3	165	0	3						165	0	3		3
									276	164	0	2	1	164	0	2	164	0							164	0	2	164	0	2	164	0	2												164	0	2		2
									277	164	0	3	3	164	0	3			164	0					164	0	3							164	0	3	164	0	3						164	0	3		3
									278	164	0	2	0	164	0	2	164	0							164	0	2	164	0	2	164	0	2												164	0	2		2
									279	3	1	4	7	3	1	4					3	1						3	1	4				3	1	4				3	1	4			3	1	4		4
									280	164	0	2	0	164	0	2	164	0							164	0	2	164	0	2	164	0	2												164	0	2		2
									281	164	0	3	2	164	0	3			164	0					164	0	3							164	0	3	164	0	3						164	0	3		3
									282	13	1	2	1	13	1	2	13	1							13	1	2	13	1	2	13	1	2												13	1	2		2
									283	163	0	4	15	163	0	4					163	0						163	0	4				163	0	4				163	0	4			163	0	4		4
									284	163	0	4	6	163	0	4					163	0						163	0	4				163	0	4				163	0	4			163	0	4		4
									285	163	0	2	0	163	0	2	163	0							163	0	2	163	0	2	163	0	2												163	0	2		2
									286	163	0	4	5	163	0	4					163	0						163	0	4				163	0	4				163	0	4			163	0	4		4
									287	163	0	3	3	163	0	3			163	0					163	0	3							163	0	3	163	0	3						163	0	3		3
									288	163	0	3	4	163	0	3			163	0					163	0	3							163	0	3	163	0	3						163	0	3		3
									289	163	0	2	0	163	0	2	163	0							163	0	2	163	0	2	163	0	2												163	0	2		2
									290	162	0	3	3	162	0	3			162	0					162	0	3							162	0	3	162	0	3						162	0	3		3
									291	162	0	3	2	162	0	3			162	0					162	0	3							162	0	3	162	0	3						162	0	3		3
									292	162	0	2	0	162	0	2	162	0							162	0	2	162	0	2	162	0	2												162	0	2		2
									293	162	0	2	1	162	0	2	162	0							162	0	2	162	0	2	162	0	2												162	0	2		2
									294	4	1	3	4	4	1	3			4	1					4	1	3							4	1	3	4	1	3						4	1	3		3
									295	162	0	3	4	162	0	3			162	0					162	0	3							162	0	3	162	0	3						162	0	3		3
									296	162	0	2	0	162	0	2	162	0							162	0	2	162	0	2	162	0	2												162	0	2		2
									297	31	1	3	2	31	1	3			31	1					31	1	3							31	1	3	31	1	3						31	1	3		3
									298	161	0	3	2	161	0	3			161	0					161	0	3							161	0	3	161	0	3						161	0	3		3
									299	161	0	4	5	161	0	4					161	0						161	0	4				161	0	4				161	0	4			161	0	4		4
									300	161	0	2	1	161	0	2	161	0							161	0	2	161	0	2	161	0	2												161	0	2		2
[truncated: 4 more columns]

## Sheet: Curves
Whole dataset	Time	Status	No at risk	Proportion surviving in interval	Cumulative prop. surv.				Group 1	Time	Status	No at risk	Proportion surviving in interval	Cumulative prop. surv.				Group 2	Time	Status	No at risk	Proportion surviving in interval	Cumulative prop. surv.				Group 3	Time	Status	No at risk	Proportion surviving in interval	Cumulative prop. surv.				Group 4	Time	Status	No at risk	Proportion surviving in interval	Cumulative prop. surv.				Curve plotting			graph	graph
					1	Results:								1									1									1									1					0		0	0
	0	1	293	0.996587	0.996587	total nmb:	293			9	1	118	0.991525	0.991525	total nmb:	118			0	1	92	0.98913	0.98913	total nmb:	92			1	1	83	0.987952	0.987952	total nmb:	83			#NUM!	#NUM!				total nmb:	0			0	1	0	1
	1	1	292	0.996575	0.993174	events:	35			13	1	117	0.991453	0.983051	events:	8			4	1	91	0.989011	0.978261	events:	11			1	1	82	0.987805	0.975904	events:	16			#NUM!	#NUM!				events:	0			1	1	1	0
	1	1	291	0.996564	0.989761	cen:	258			14	1	116	0.991379	0.974576	cen:	110			5	1	90	0.988889	0.967391	cen:	81			3	1	81	0.987654	0.963855	cen:	67			#NUM!	#NUM!				cen:	0			1	1	1	2
	3	1	290	0.996552	0.986348	med. flwup:	174			18	1	115	0.991304	0.966102	med. flwup:	176			7	1	89	0.988764	0.956522	med. flwup:	173			4	1	80	0.9875	0.951807	med. flwup:	172			#NUM!	#NUM!				med. flwup:	#NUM!			3	1	3	1
	4	1	289	0.99654	0.982935	min:	0			29	1	114	0.991228	0.957627	min:	9			11	1	88	0.988636	0.945652	min:	0			4	1	79	0.987342	0.939759	min:	1			#NUM!	#NUM!				min:	0			4	1	4	0
	4	1	288	0.996528	0.979522	max:	180			30	1	113	0.99115	0.949153	max:	180			12	1	87	0.988506	0.934783	max:	180			7	1	78	0.987179	0.927711	max:	180			#NUM!	#NUM!				max:	0			4	1	4	0
	4	1	287	0.996516	0.976109	med. flw cen:	177			55	1	112	0.991071	0.940678	med. flw cen:	178.5			17	1	86	0.988372	0.923913	med. flw cen:	174			9	1	77	0.987013	0.915663	med. flw cen:	177			#NUM!	#NUM!				med. flw cen:	#NUM!			4	1	4	1
	5	1	286	0.996503	0.972696	min:	161			77	1	111	0.990991	0.932203	min:	161			28	1	85	0.988235	0.913043	min:	161			9	1	76	0.986842	0.903614	min:	161			#NUM!	#NUM!				min:	0			5	1	5	2
Kaplan	7	1	285	0.996491	0.969283	max:	180			161	0	110	1	0.932203	max:	180			31	1	84	0.988095	0.902174	max:	180			20	1	75	0.986667	0.891566	max:	180			#NUM!	#NUM!				max:	0			7	1	7	0
Meier	7	1	284	0.996479	0.96587	est.med.flw:	177			162	0	109	1	0.932203	est.med.flw:	178			33	1	83	0.987952	0.891304	est.med.flw:	174			24	1	74	0.986486	0.879518	est.med.flw:	177			#NUM!	#NUM!				est.med.flw:	x			7	1	7	2
method	9	1	283	0.996466	0.962457	med.surv.t.:	MNR			162	0	108	1	0.932203	med.surv.t.:	MNR			47	1	82	0.987805	0.880435	med.surv.t.:	MNR			31	1	73	0.986301	0.86747	med.surv.t.:	MNR			#NUM!	#NUM!				med.surv.t.:	MNR			9	1	9	0
	9	1	282	0.996454	0.959044	Time:	90			162	0	107	1	0.932203	Time:	90			161	0	81	1	0.880435	Time:	90			37	1	72	0.986111	0.855422	Time:	90			#NUM!	#NUM!				Time:	90			9	1	9	0
	9	1	281	0.996441	0.955631	survival rate:	0.887372			163	0	106	1	0.932203	survival rate:	0.932203			162	0	80	1	0.880435	survival rate:	0.880435			41	1	71	0.985915	0.843373	survival rate:	0.831325			#NUM!	#NUM!				survival rate:	1			9	1	9	2
	11	1	280	0.996429	0.952218	st.err:	0.018469			163	0	105	1	0.932203	st.err:	0.0231429			162	0	79	1	0.880435	st.err:	0.0338265			61	1	70	0.985714	0.831325	st.err:	0.0411028			#NUM!	#NUM!				st.err:	0			11	1	11	1
	12	1	279	0.996416	0.948805	95%c.i. up:	0.923571			164	0	104	1	0.932203	95%c.i. up:	0.977564			162	0	78	1	0.880435	95%c.i. up:	0.946735			107	1	69	0.985507	0.819277	95%c.i. up:	0.911887			#NUM!	#NUM!				95%c.i. up:	1			12	1	12	1
	13	1	278	0.996403	0.945392	95%c.i. low:	0.851173			164	0	103	1	0.932203	95%c.i. low:	0.886843			163	0	77	1	0.880435	95%c.i. low:	0.814135			133	1	68	0.985294	0.807229	95%c.i. low:	0.750764			#NUM!	#NUM!				95%c.i. low:	1			13	1	13	1
	14	1	277	0.99639	0.94198					164	0	102	1	0.932203					163	0	76	1	0.880435					161	0	67	1	0.807229					#NUM!	#NUM!								14	1	14	3
	17	1	276	0.996377	0.938567					165	0	101	1	0.932203					164	0	75	1	0.880435					163	0	66	1	0.807229					#NUM!	#NUM!								17	1	17	1
	18	1	275	0.996364	0.935154					165	0	100	1	0.932203					164	0	74	1	0.880435					163	0	65	1	0.807229					#NUM!	#NUM!								18	1	18	2
	20	1	274	0.99635	0.931741					165	0	99	1	0.932203					165	0	73	1	0.880435					163	0	64	1	0.807229					#NUM!	#NUM!								20	1	20	4
	24	1	273	0.996337	0.928328					166	0	98	1	0.932203					165	0	72	1	0.880435					165	0	63	1	0.807229					#NUM!	#NUM!								24	1	24	4
	28	1	272	0.996324	0.924915					166	0	97	1	0.932203					165	0	71	1	0.880435					165	0	62	1	0.807229					#NUM!	#NUM!								28	1	28	1
	29	1	271	0.99631	0.921502					167	0	96	1	0.932203					166	0	70	1	0.880435					168	0	61	1	0.807229					#NUM!	#NUM!								29	1	29	1
	30	1	270	0.996296	0.918089					168	0	95	1	0.932203					166	0	69	1	0.880435					168	0	60	1	0.807229					#NUM!	#NUM!								30	1	30	1
	31	1	269	0.996283	0.914676					168	0	94	1	0.932203					167	0	68	1	0.880435					168	0	59	1	0.807229					#NUM!	#NUM!								31	1	31	0
	31	1	268	0.996269	0.911263					169	0	93	1	0.932203					167	0	67	1	0.880435					169	0	58	1	0.807229					#NUM!	#NUM!								31	1	31	2
	33	1	267	0.996255	0.90785					169	0	92	1	0.932203					168	0	66	1	0.880435					169	0	57	1	0.807229					#NUM!	#NUM!								33	1	33	4
	37	1	266	0.996241	0.904437					169	0	91	1	0.932203					168	0	65	1	0.880435					169	0	56	1	0.807229					#NUM!	#NUM!								37	1	37	4
	41	1	265	0.996226	0.901024					170	0	90	1	0.932203					169	0	64	1	0.880435					169	0	55	1	0.807229					#NUM!	#NUM!								41	1	41	6
	47	1	264	0.996212	0.897611					170	0	89	1	0.932203					169	0	63	1	0.880435					169	0	54	1	0.807229					#NUM!	#NUM!								47	1	47	8
	55	1	263	0.996198	0.894198					170	0	88	1	0.932203					169	0	62	1	0.880435					169	0	53	1	0.807229					#NUM!	#NUM!								55	1	55	6
	61	1	262	0.996183	0.890785					170	0	87	1	0.932203					170	0	61	1	0.880435					170	0	52	1	0.807229					#NUM!	#NUM!								61	1	61	16
	77	1	261	0.996169	0.887372					171	0	86	1	0.932203					170	0	60	1	0.880435					170	0	51	1	0.807229					#NUM!	#NUM!								77	1	77	30
	107	1	260	0.996154	0.883959					171	0	85	1	0.932203					170	0	59	1	0.880435					170	0	50	1	0.807229					#NUM!	#NUM!								107	1	107	26
	133	1	259	0.996139	0.880546					172	0	84	1	0.932203					171	0	58	1	0.880435					171	0	49	1	0.807229					#NUM!	#NUM!								133	1	133	28
	161	0	258	1	0.880546					172	0	83	1	0.932203					171	0	57	1	0.880435					171	0	48	1	0.807229					#NUM!	#NUM!								161	0	161	0
	161	0	257	1	0.880546					172	0	82	1	0.932203					171	0	56	1	0.880435					171	0	47	1	0.807229					#NUM!	#NUM!								161	0	161	0
	161	0	256	1	0.880546					172	0	81	1	0.932203					171	0	55	1	0.880435					172	0	46	1	0.807229					#NUM!	#NUM!								161	0	161	1
	162	0	255	1	0.880546					172	0	80	1	0.932203					172	0	54	1	0.880435					172	0	45	1	0.807229					#NUM!	#NUM!								162	0	162	0
	162	0	254	1	0.880546					172	0	79	1	0.932203					172	0	53	1	0.880435					172	0	44	1	0.807229					#NUM!	#NUM!								162	0	162	0
	162	0	253	1	0.880546					172	0	78	1	0.932203					172	0	52	1	0.880435					172	0	43	1	0.807229					#NUM!	#NUM!								162	0	162	0
	162	0	252	1	0.880546					173	0	77	1	0.932203					172	0	51	1	0.880435					172	0	42	1	0.807229					#NUM!	#NUM!								162	0	162	0
	162	0	251	1	0.880546					173	0	76	1	0.932203					173	0	50	1	0.880435					172	0	41	1	0.807229					#NUM!	#NUM!								162	0	162	0
	162	0	250	1	0.880546					173	0	75	1	0.932203					173	0	49	1	0.880435					173	0	40	1	0.807229					#NUM!	#NUM!								162	0	162	1
	163	0	249	1	0.880546					174	0	74	1	0.932203					173	0	48	1	0.880435					173	0	39	1	0.807229					#NUM!	#NUM!								163	0	163	0
	163	0	248	1	0.880546					174	0	73	1	0.932203					173	0	47	1	0.880435					173	0	38	1	0.807229					#NUM!	#NUM!								163	0	163	0
	163	0	247	1	0.880546					174	0	72	1	0.932203					173	0	46	1	0.880435					175	0	37	1	0.807229					#NUM!	#NUM!								163	0	163	0
	163	0	246	1	0.880546					174	0	71	1	0.932203					174	0	45	1	0.880435					176	0	36	1	0.807229					#NUM!	#NUM!								163	0	163	0
	163	0	245	1	0.880546					174	0	70	1	0.932203					174	0	44	1	0.880435					176	0	35	1	0.807229					#NUM!	#NUM!								163	0	163	0
	163	0	244	1	0.880546					174	0	69	1	0.932203					174	0	43	1	0.880435					177	0	34	1	0.807229					#NUM!	#NUM!								163	0	163	0
	163	0	243	1	0.880546					174	0	68	1	0.932203					174	0	42	1	0.880435					177	0	33	1	0.807229					#NUM!	#NUM!								163	0	163	1
	164	0	242	1	0.880546					175	0	67	1	0.932203					174	0	41	1	0.880435					177	0	32	1	0.807229					#NUM!	#NUM!								164	0	164	0
	164	0	241	1	0.880546					175	0	66	1	0.932203					175	0	40	1	0.880435					177	0	31	1	0.807229					#NUM!	#NUM!								164	0	164	0
	164	0	240	1	0.880546					175	0	65	1	0.932203					175	0	39	1	0.880435					178	0	30	1	0.807229					#NUM!	#NUM!								164	0	164	0
	164	0	239	1	0.880546					175	0	64	1	0.932203					176	0	38	1	0.880435					178	0	29	1	0.807229					#NUM!	#NUM!								164	0	164	0
	164	0	238	1	0.880546					175	0	63	1	0.932203					177	0	37	1	0.880435					178	0	28	1	0.807229					#NUM!	#NUM!								164	0	164	1
	165	0	237	1	0.880546					175	0	62	1	0.932203					177	0	36	1	0.880435					180	0	27	1	0.807229					#NUM!	#NUM!								165	0	165	0
	165	0	236	1	0.880546					175	0	61	1	0.932203					177	0	35	1	0.880435					180	0	26	1	0.807229					#NUM!	#NUM!								165	0	165	0
	165	0	235	1	0.880546					175	0	60	1	0.932203					178	0	34	1	0.880435					180	0	25	1	0.807229					#NUM!	#NUM!								165	0	165	0
	165	0	234	1	0.880546					177	0	59	1	0.932203					179	0	33	1	0.880435					180	0	24	1	0.807229					#NUM!	#NUM!								165	0	165	0
	165	0	233	1	0.880546					177	0	58	1	0.932203					179	0	32	1	0.880435					180	0	23	1	0.807229					#NUM!	#NUM!								165	0	165	0
	165	0	232	1	0.880546					177	0	57	1	0.932203					179	0	31	1	0.880435					180	0	22	1	0.807229					#NUM!	#NUM!								165	0	165	0
	165	0	231	1	0.880546					178	0	56	1	0.932203					179	0	30	1	0.880435					180	0	21	1	0.807229					#NUM!	#NUM!								165	0	165	0
	165	0	230	1	0.880546					179	0	55	1	0.932203					180	0	29	1	0.880435					180	0	20	1	0.807229					#NUM!	#NUM!								165	0	165	1
	166	0	229	1	0.880546					179	0	54	1	0.932203					180	0	28	1	0.880435					180	0	19	1	0.807229					#NUM!	#NUM!								166	0	166	0
	166	0	228	1	0.880546					180	0	53	1	0.932203					180	0	27	1	0.880435					180	0	18	1	0.807229					#NUM!	#NUM!								166	0	166	0
	166	0	227	1	0.880546					180	0	52	1	0.932203					180	0	26	1	0.880435					180	0	17	1	0.807229					#NUM!	#NUM!								166	0	166	0
	166	0	226	1	0.880546					180	0	51	1	0.932203					180	0	25	1	0.880435					180	0	16	1	0.807229					#NUM!	#NUM!								166	0	166	1
	167	0	225	1	0.880546					180	0	50	1	0.932203					180	0	24	1	0.880435					180	0	15	1	0.807229					#NUM!	#NUM!								167	0	167	0
	167	0	224	1	0.880546					180	0	49	1	0.932203					180	0	23	1	0.880435					180	0	14	1	0.807229					#NUM!	#NUM!								167	0	167	0
	167	0	223	1	0.880546					180	0	48	1	0.932203					180	0	22	1	0.880435					180	0	13	1	0.807229					#NUM!	#NUM!								167	0	167	1
	168	0	222	1	0.880546					180	0	47	1	0.932203					180	0	21	1	0.880435					180	0	12	1	0.807229					#NUM!	#NUM!								168	0	168	0
	168	0	221	1	0.880546					180	0	46	1	0.932203					180	0	20	1	0.880435					180	0	11	1	0.807229					#NUM!	#NUM!								168	0	168	0
	168	0	220	1	0.880546					180	0	45	1	0.932203					180	0	19	1	0.880435					180	0	10	1	0.807229					#NUM!	#NUM!								168	0	168	0
	168	0	219	1	0.880546					180	0	44	1	0.932203					180	0	18	1	0.880435					180	0	9	1	0.807229					#NUM!	#NUM!								168	0	168	0
	168	0	218	1	0.880546					180	0	43	1	0.932203					180	0	17	1	0.880435					180	0	8	1	0.807229					#NUM!	#NUM!								168	0	168	0
	168	0	217	1	0.880546					180	0	42	1	0.932203					180	0	16	1	0.880435					180	0	7	1	0.807229					#NUM!	#NUM!								168	0	168	0
	168	0	216	1	0.880546					180	0	41	1	0.932203					180	0	15	1	0.880435					180	0	6	1	0.807229					#NUM!	#NUM!								168	0	168	1
	169	0	215	1	0.880546					180	0	40	1	0.932203					180	0	14	1	0.880435					180	0	5	1	0.807229					#NUM!	#NUM!								169	0	169	0
	169	0	214	1	0.880546					180	0	39	1	0.932203					180	0	13	1	0.880435					180	0	4	1	0.807229					#NUM!	#NUM!								169	0	169	0
	169	0	213	1	0.880546					180	0	38	1	0.932203					180	0	12	1	0.880435					180	0	3	1	0.807229					#NUM!	#NUM!								169	0	169	0
	169	0	212	1	0.880546					180	0	37	1	0.932203					180	0	11	1	0.880435					180	0	2	1	0.807229					#NUM!	#NUM!								169	0	169	0
	169	0	211	1	0.880546					180	0	36	1	0.932203					180	0	10	1	0.880435					180	0	1	1	0.807229					#NUM!	#NUM!								169	0	169	0
	169	0	210	1	0.880546					180	0	35	1	0.932203					180	0	9	1	0.880435					#NUM!	#NUM!								#NUM!	#NUM!								169	0	169	0
	169	0	209	1	0.880546					180	0	34	1	0.932203					180	0	8	1	0.880435					#NUM!	#NUM!								#NUM!	#NUM!								169	0	169	0
	169	0	208	1	0.880546					180	0	33	1	0.932203					180	0	7	1	0.880435					#NUM!	#NUM!								#NUM!	#NUM!								169	0	169	0
	169	0	207	1	0.880546					180	0	32	1	0.932203					180	0	6	1	0.880435					#NUM!	#NUM!								#NUM!	#NUM!								169	0	169	0
	169	0	206	1	0.880546					180	0	31	1	0.932203					180	0	5	1	0.880435					#NUM!	#NUM!								#NUM!	#NUM!								169	0	169	0
	169	0	205	1	0.880546					180	0	30	1	0.932203					180	0	4	1	0.880435					#NUM!	#NUM!								#NUM!	#NUM!								169	0	169	0
	169	0	204	1	0.880546					180	0	29	1	0.932203					180	0	3	1	0.880435					#NUM!	#NUM!								#NUM!	#NUM!								169	0	169	1
	170	0	203	1	0.880546					180	0	28	1	0.932203					180	0	2	1	0.880435					#NUM!	#NUM!								#NUM!	#NUM!								170	0	170	0
	170	0	202	1	0.880546					180	0	27	1	0.932203					180	0	1	1	0.880435					#NUM!	#NUM!								#NUM!	#NUM!								170	0	170	0
	170	0	201	1	0.880546					180	0	26	1	0.932203					#NUM!	#NUM!								#NUM!	#NUM!								#NUM!	#NUM!								170	0	170	0
	170	0	200	1	0.880546					180	0	25	1	0.932203					#NUM!	#NUM!								#NUM!	#NUM!								#NUM!	#NUM!								170	0	170	0
	170	0	199	1	0.880546					180	0	24	1	0.932203					#NUM!	#NUM!								#NUM!	#NUM!								#NUM!	#NUM!								170	0	170	0
	170	0	198	1	0.880546					180	0	23	1	0.932203					#NUM!	#NUM!								#NUM!	#NUM!								#NUM!	#NUM!								170	0	170	0
	170	0	197	1	0.880546					180	0	22	1	0.932203					#NUM!	#NUM!								#NUM!	#NUM!								#NUM!	#NUM!								170	0	170	0
	170	0	196	1	0.880546					180	0	21	1	0.932203					#NUM!	#NUM!								#NUM!	#NUM!								#NUM!	#NUM!								170	0	170	0
	170	0	195	1	0.880546					180	0	20	1	0.932203					#NUM!	#NUM!								#NUM!	#NUM!								#NUM!	#NUM!								170	0	170	0
	170	0	194	1	0.880546					180	0	19	1	0.932203					#NUM!	#NUM!								#NUM!	#NUM!								#NUM!	#NUM!								170	0	170	1
	171	0	193	1	0.880546					180	0	18	1	0.932203					#NUM!	#NUM!								#NUM!	#NUM!								#NUM!	#NUM!								171	0	171	0
	171	0	192	1	0.880546					180	0	17	1	0.932203					#NUM!	#NUM!								#NUM!	#NUM!								#NUM!	#NUM!								171	0	171	0
	171	0	191	1	0.880546					180	0	16	1	0.932203					#NUM!	#NUM!								#NUM!	#NUM!								#NUM!	#NUM!								171	0	171	0
	171	0	190	1	0.880546					180	0	15	1	0.932203					#NUM!	#NUM!								#NUM!	#NUM!								#NUM!	#NUM!								171	0	171	0
	171	0	189	1	0.880546					180	0	14	1	0.932203					#NUM!	#NUM!								#NUM!	#NUM!								#NUM!	#NUM!								171	0	171	0
	171	0	188	1	0.880546					180	0	13	1	0.932203					#NUM!	#NUM!								#NUM!	#NUM!								#NUM!	#NUM!								171	0	171	0
	171	0	187	1	0.880546					180	0	12	1	0.932203					#NUM!	#NUM!								#NUM!	#NUM!								#NUM!	#NUM!								171	0	171	0
	171	0	186	1	0.880546					180	0	11	1	0.932203					#NUM!	#NUM!								#NUM!	#NUM!								#NUM!	#NUM!								171	0	171	0
	171	0	185	1	0.880546					180	0	10	1	0.932203					#NUM!	#NUM!								#NUM!	#NUM!								#NUM!	#NUM!								171	0	171	1
	172	0	184	1	0.880546					180	0	9	1	0.932203					#NUM!	#NUM!								#NUM!	#NUM!								#NUM!	#NUM!								172	0	172	0
	172	0	183	1	0.880546					180	0	8	1	0.932203					#NUM!	#NUM!								#NUM!	#NUM!								#NUM!	#NUM!								172	0	172	0
	172	0	182	1	0.880546					180	0	7	1	0.932203					#NUM!	#NUM!								#NUM!	#NUM!								#NUM!	#NUM!								172	0	172	0
	172	0	181	1	0.880546					180	0	6	1	0.932203					#NUM!	#NUM!								#NUM!	#NUM!								#NUM!	#NUM!								172	0	172	0
	172	0	180	1	0.880546					180	0	5	1	0.932203					#NUM!	#NUM!								#NUM!	#NUM!								#NUM!	#NUM!								172	0	172	0
	172	0	179	1	0.880546					180	0	4	1	0.932203					#NUM!	#NUM!								#NUM!	#NUM!								#NUM!	#NUM!								172	0	172	0
	172	0	178	1	0.880546					180	0	3	1	0.932203					#NUM!	#NUM!								#NUM!	#NUM!								#NUM!	#NUM!								172	0	172	0
	172	0	177	1	0.880546					180	0	2	1	0.932203					#NUM!	#NUM!								#NUM!	#NUM!								#NUM!	#NUM!								172	0	172	0
	172	0	176	1	0.880546					180	0	1	1	0.932203					#NUM!	#NUM!								#NUM!	#NUM!								#NUM!	#NUM!								172	0	172	0
	172	0	175	1	0.880546					#NUM!	#NUM!								#NUM!	#NUM!								#NUM!	#NUM!								#NUM!	#NUM!								172	0	172	0
	172	0	174	1	0.880546					#NUM!	#NUM!								#NUM!	#NUM!								#NUM!	#NUM!								#NUM!	#NUM!								172	0	172	0
	172	0	173	1	0.880546					#NUM!	#NUM!								#NUM!	#NUM!								#NUM!	#NUM!								#NUM!	#NUM!								172	0	172	0
	172	0	172	1	0.880546					#NUM!	#NUM!								#NUM!	#NUM!								#NUM!	#NUM!								#NUM!	#NUM!								172	0	172	0
	172	0	171	1	0.880546					#NUM!	#NUM!								#NUM!	#NUM!								#NUM!	#NUM!								#NUM!	#NUM!								172	0	172	0
	172	0	170	1	0.880546					#NUM!	#NUM!								#NUM!	#NUM!								#NUM!	#NUM!								#NUM!	#NUM!								172	0	172	0
	172	0	169	1	0.880546					#NUM!	#NUM!								#NUM!	#NUM!								#NUM!	#NUM!								#NUM!	#NUM!								172	0	172	0
	172	0	168	1	0.880546					#NUM!	#NUM!								#NUM!	#NUM!								#NUM!	#NUM!								#NUM!	#NUM!								172	0	172	1
	173	0	167	1	0.880546					#NUM!	#NUM!								#NUM!	#NUM!								#NUM!	#NUM!								#NUM!	#NUM!								173	0	173	0
	173	0	166	1	0.880546					#NUM!	#NUM!								#NUM!	#NUM!								#NUM!	#NUM!								#NUM!	#NUM!								173	0	173	0
	173	0	165	1	0.880546					#NUM!	#NUM!								#NUM!	#NUM!								#NUM!	#NUM!								#NUM!	#NUM!								173	0	173	0
	173	0	164	1	0.880546					#NUM!	#NUM!								#NUM!	#NUM!								#NUM!	#NUM!								#NUM!	#NUM!								173	0	173	0
	173	0	163	1	0.880546					#NUM!	#NUM!								#NUM!	#NUM!								#NUM!	#NUM!								#NUM!	#NUM!								173	0	173	0
	173	0	162	1	0.880546					#NUM!	#NUM!								#NUM!	#NUM!								#NUM!	#NUM!								#NUM!	#NUM!								173	0	173	0
	173	0	161	1	0.880546					#NUM!	#NUM!								#NUM!	#NUM!								#NUM!	#NUM!								#NUM!	#NUM!								173	0	173	0
	173	0	160	1	0.880546					#NUM!	#NUM!								#NUM!	#NUM!								#NUM!	#NUM!								#NUM!	#NUM!								173	0	173	0
	173	0	159	1	0.880546					#NUM!	#NUM!								#NUM!	#NUM!								#NUM!	#NUM!								#NUM!	#NUM!								173	0	173	0
	173	0	158	1	0.880546					#NUM!	#NUM!								#NUM!	#NUM!								#NUM!	#NUM!								#NUM!	#NUM!								173	0	173	0
	173	0	157	1	0.880546					#NUM!	#NUM!								#NUM!	#NUM!								#NUM!	#NUM!								#NUM!	#NUM!								173	0	173	1
	174	0	156	1	0.880546					#NUM!	#NUM!								#NUM!	#NUM!								#NUM!	#NUM!								#NUM!	#NUM!								174	0	174	0
	174	0	155	1	0.880546					#NUM!	#NUM!								#NUM!	#NUM!								#NUM!	#NUM!								#NUM!	#NUM!								174	0	174	0
	174	0	154	1	0.880546					#NUM!	#NUM!								#NUM!	#NUM!								#NUM!	#NUM!								#NUM!	#NUM!								174	0	174	0
	174	0	153	1	0.880546					#NUM!	#NUM!								#NUM!	#NUM!								#NUM!	#NUM!								#NUM!	#NUM!								174	0	174	0
	174	0	152	1	0.880546					#NUM!	#NUM!								#NUM!	#NUM!								#NUM!	#NUM!								#NUM!	#NUM!								174	0	174	0
	174	0	151	1	0.880546					#NUM!	#NUM!								#NUM!	#NUM!								#NUM!	#NUM!								#NUM!	#NUM!								174	0	174	0
	174	0	150	1	0.880546					#NUM!	#NUM!								#NUM!	#NUM!								#NUM!	#NUM!								#NUM!	#NUM!								174	0	174	0
	174	0	149	1	0.880546					#NUM!	#NUM!								#NUM!	#NUM!								#NUM!	#NUM!								#NUM!	#NUM!								174	0	174	0
	174	0	148	1	0.880546					#NUM!	#NUM!								#NUM!	#NUM!								#NUM!	#NUM!								#NUM!	#NUM!								174	0	174	0
	174	0	147	1	0.880546					#NUM!	#NUM!								#NUM!	#NUM!								#NUM!	#NUM!								#NUM!	#NUM!								174	0	174	0
	174	0	146	1	0.880546					#NUM!	#NUM!								#NUM!	#NUM!								#NUM!	#NUM!								#NUM!	#NUM!								174	0	174	0
	174	0	145	1	0.880546					#NUM!	#NUM!								#NUM!	#NUM!								#NUM!	#NUM!								#NUM!	#NUM!								174	0	174	1
	175	0	144	1	0.880546					#NUM!	#NUM!								#NUM!	#NUM!								#NUM!	#NUM!								#NUM!	#NUM!								175	0	175	0
	175	0	143	1	0.880546					#NUM!	#NUM!								#NUM!	#NUM!								#NUM!	#NUM!								#NUM!	#NUM!								175	0	175	0
	175	0	142	1	0.880546					#NUM!	#NUM!								#NUM!	#NUM!								#NUM!	#NUM!								#NUM!	#NUM!								175	0	175	0
	175	0	141	1	0.880546					#NUM!	#NUM!								#NUM!	#NUM!								#NUM!	#NUM!								#NUM!	#NUM!								175	0	175	0
	175	0	140	1	0.880546					#NUM!	#NUM!								#NUM!	#NUM!								#NUM!	#NUM!								#NUM!	#NUM!								175	0	175	0
	175	0	139	1	0.880546					#NUM!	#NUM!								#NUM!	#NUM!								#NUM!	#NUM!								#NUM!	#NUM!								175	0	175	0
	175	0	138	1	0.880546					#NUM!	#NUM!								#NUM!	#NUM!								#NUM!	#NUM!								#NUM!	#NUM!								175	0	175	0
	175	0	137	1	0.880546					#NUM!	#NUM!								#NUM!	#NUM!								#NUM!	#NUM!								#NUM!	#NUM!								175	0	175	0
	175	0	136	1	0.880546					#NUM!	#NUM!								#NUM!	#NUM!								#NUM!	#NUM!								#NUM!	#NUM!								175	0	175	0
	175	0	135	1	0.880546					#NUM!	#NUM!								#NUM!	#NUM!								#NUM!	#NUM!								#NUM!	#NUM!								175	0	175	0
	175	0	134	1	0.880546					#NUM!	#NUM!								#NUM!	#NUM!								#NUM!	#NUM!								#NUM!	#NUM!								175	0	175	1
	176	0	133	1	0.880546					#NUM!	#NUM!								#NUM!	#NUM!								#NUM!	#NUM!								#NUM!	#NUM!								176	0	176	0
	176	0	132	1	0.880546					#NUM!	#NUM!								#NUM!	#NUM!								#NUM!	#NUM!								#NUM!	#NUM!								176	0	176	0
	176	0	131	1	0.880546					#NUM!	#NUM!								#NUM!	#NUM!								#NUM!	#NUM!								#NUM!	#NUM!								176	0	176	1
	177	0	130	1	0.880546					#NUM!	#NUM!								#NUM!	#NUM!								#NUM!	#NUM!								#NUM!	#NUM!								177	0	177	0
	177	0	129	1	0.880546					#NUM!	#NUM!								#NUM!	#NUM!								#NUM!	#NUM!								#NUM!	#NUM!								177	0	177	0
	177	0	128	1	0.880546					#NUM!	#NUM!								#NUM!	#NUM!								#NUM!	#NUM!								#NUM!	#NUM!								177	0	177	0
	177	0	127	1	0.880546					#NUM!	#NUM!								#NUM!	#NUM!								#NUM!	#NUM!								#NUM!	#NUM!								177	0	177	0
	177	0	126	1	0.880546					#NUM!	#NUM!								#NUM!	#NUM!								#NUM!	#NUM!								#NUM!	#NUM!								177	0	177	0
	177	0	125	1	0.880546					#NUM!	#NUM!								#NUM!	#NUM!								#NUM!	#NUM!								#NUM!	#NUM!								177	0	177	0
	177	0	124	1	0.880546					#NUM!	#NUM!								#NUM!	#NUM!								#NUM!	#NUM!								#NUM!	#NUM!								177	0	177	0
	177	0	123	1	0.880546					#NUM!	#NUM!								#NUM!	#NUM!								#NUM!	#NUM!								#NUM!	#NUM!								177	0	177	0
	177	0	122	1	0.880546					#NUM!	#NUM!								#NUM!	#NUM!								#NUM!	#NUM!								#NUM!	#NUM!								177	0	177	0
	177	0	121	1	0.880546					#NUM!	#NUM!								#NUM!	#NUM!								#NUM!	#NUM!								#NUM!	#NUM!								177	0	177	1
	178	0	120	1	0.880546					#NUM!	#NUM!								#NUM!	#NUM!								#NUM!	#NUM!								#NUM!	#NUM!								178	0	178	0
	178	0	119	1	0.880546					#NUM!	#NUM!								#NUM!	#NUM!								#NUM!	#NUM!								#NUM!	#NUM!								178	0	178	0
	178	0	118	1	0.880546					#NUM!	#NUM!								#NUM!	#NUM!								#NUM!	#NUM!								#NUM!	#NUM!								178	0	178	0
	178	0	117	1	0.880546					#NUM!	#NUM!								#NUM!	#NUM!								#NUM!	#NUM!								#NUM!	#NUM!								178	0	178	0
	178	0	116	1	0.880546					#NUM!	#NUM!								#NUM!	#NUM!								#NUM!	#NUM!								#NUM!	#NUM!								178	0	178	1
	179	0	115	1	0.880546					#NUM!	#NUM!								#NUM!	#NUM!								#NUM!	#NUM!								#NUM!	#NUM!								179	0	179	0
	179	0	114	1	0.880546					#NUM!	#NUM!								#NUM!	#NUM!								#NUM!	#NUM!								#NUM!	#NUM!								179	0	179	0
	179	0	113	1	0.880546					#NUM!	#NUM!								#NUM!	#NUM!								#NUM!	#NUM!								#NUM!	#NUM!								179	0	179	0
	179	0	112	1	0.880546					#NUM!	#NUM!								#NUM!	#NUM!								#NUM!	#NUM!								#NUM!	#NUM!								179	0	179	0
	179	0	111	1	0.880546					#NUM!	#NUM!								#NUM!	#NUM!								#NUM!	#NUM!								#NUM!	#NUM!								179	0	179	0
	179	0	110	1	0.880546					#NUM!	#NUM!								#NUM!	#NUM!								#NUM!	#NUM!								#NUM!	#NUM!								179	0	179	1
	180	0	109	1	0.880546					#NUM!	#NUM!								#NUM!	#NUM!								#NUM!	#NUM!								#NUM!	#NUM!								180	0	180	0
	180	0	108	1	0.880546					#NUM!	#NUM!								#NUM!	#NUM!								#NUM!	#NUM!								#NUM!	#NUM!								180	0	180	0
	180	0	107	1	0.880546					#NUM!	#NUM!								#NUM!	#NUM!								#NUM!	#NUM!								#NUM!	#NUM!								180	0	180	0
	180	0	106	1	0.880546					#NUM!	#NUM!								#NUM!	#NUM!								#NUM!	#NUM!								#NUM!	#NUM!								180	0	180	0
	180	0	105	1	0.880546					#NUM!	#NUM!								#NUM!	#NUM!								#NUM!	#NUM!								#NUM!	#NUM!								180	0	180	0
	180	0	104	1	0.880546					#NUM!	#NUM!								#NUM!	#NUM!								#NUM!	#NUM!								#NUM!	#NUM!								180	0	180	0
	180	0	103	1	0.880546					#NUM!	#NUM!								#NUM!	#NUM!								#NUM!	#NUM!								#NUM!	#NUM!								180	0	180	0
	180	0	102	1	0.880546					#NUM!	#NUM!								#NUM!	#NUM!								#NUM!	#NUM!								#NUM!	#NUM!								180	0	180	0
	180	0	101	1	0.880546					#NUM!	#NUM!								#NUM!	#NUM!								#NUM!	#NUM!								#NUM!	#NUM!								180	0	180	0
	180	0	100	1	0.880546					#NUM!	#NUM!								#NUM!	#NUM!								#NUM!	#NUM!								#NUM!	#NUM!								180	0	180	0
	180	0	99	1	0.880546					#NUM!	#NUM!								#NUM!	#NUM!								#NUM!	#NUM!								#NUM!	#NUM!								180	0	180	0
	180	0	98	1	0.880546					#NUM!	#NUM!								#NUM!	#NUM!								#NUM!	#NUM!								#NUM!	#NUM!								180	0	180	0
	180	0	97	1	0.880546					#NUM!	#NUM!								#NUM!	#NUM!								#NUM!	#NUM!								#NUM!	#NUM!								180	0	180	0
	180	0	96	1	0.880546					#NUM!	#NUM!								#NUM!	#NUM!								#NUM!	#NUM!								#NUM!	#NUM!								180	0	180	0
	180	0	95	1	0.880546					#NUM!	#NUM!								#NUM!	#NUM!								#NUM!	#NUM!								#NUM!	#NUM!								180	0	180	0
	180	0	94	1	0.880546					#NUM!	#NUM!								#NUM!	#NUM!								#NUM!	#NUM!								#NUM!	#NUM!								180	0	180	0
	180	0	93	1	0.880546					#NUM!	#NUM!								#NUM!	#NUM!								#NUM!	#NUM!								#NUM!	#NUM!								180	0	180	0
	180	0	92	1	0.880546					#NUM!	#NUM!								#NUM!	#NUM!								#NUM!	#NUM!								#NUM!	#NUM!								180	0	180	0
	180	0	91	1	0.880546					#NUM!	#NUM!								#NUM!	#NUM!								#NUM!	#NUM!								#NUM!	#NUM!								180	0	180	0
	180	0	90	1	0.880546					#NUM!	#NUM!								#NUM!	#NUM!								#NUM!	#NUM!								#NUM!	#NUM!								180	0	180	0
	180	0	89	1	0.880546					#NUM!	#NUM!								#NUM!	#NUM!								#NUM!	#NUM!								#NUM!	#NUM!								180	0	180	0
	180	0	88	1	0.880546					#NUM!	#NUM!								#NUM!	#NUM!								#NUM!	#NUM!								#NUM!	#NUM!								180	0	180	0
	180	0	87	1	0.880546					#NUM!	#NUM!								#NUM!	#NUM!								#NUM!	#NUM!								#NUM!	#NUM!								180	0	180	0
	180	0	86	1	0.880546					#NUM!	#NUM!								#NUM!	#NUM!								#NUM!	#NUM!								#NUM!	#NUM!								180	0	180	0
	180	0	85	1	0.880546					#NUM!	#NUM!								#NUM!	#NUM!								#NUM!	#NUM!								#NUM!	#NUM!								180	0	180	0
	180	0	84	1	0.880546					#NUM!	#NUM!								#NUM!	#NUM!								#NUM!	#NUM!								#NUM!	#NUM!								180	0	180	0
	180	0	83	1	0.880546					#NUM!	#NUM!								#NUM!	#NUM!								#NUM!	#NUM!								#NUM!	#NUM!								180	0	180	0
	180	0	82	1	0.880546					#NUM!	#NUM!								#NUM!	#NUM!								#NUM!	#NUM!								#NUM!	#NUM!								180	0	180	0
	180	0	81	1	0.880546					#NUM!	#NUM!								#NUM!	#NUM!								#NUM!	#NUM!								#NUM!	#NUM!								180	0	180	0
	180	0	80	1	0.880546					#NUM!	#NUM!								#NUM!	#NUM!								#NUM!	#NUM!								#NUM!	#NUM!								180	0	180	0
	180	0	79	1	0.880546					#NUM!	#NUM!								#NUM!	#NUM!								#NUM!	#NUM!								#NUM!	#NUM!								180	0	180	0
	180	0	78	1	0.880546					#NUM!	#NUM!								#NUM!	#NUM!								#NUM!	#NUM!								#NUM!	#NUM!								180	0	180	0
	180	0	77	1	0.880546					#NUM!	#NUM!								#NUM!	#NUM!								#NUM!	#NUM!								#NUM!	#NUM!								180	0	180	0
	180	0	76	1	0.880546					#NUM!	#NUM!								#NUM!	#NUM!								#NUM!	#NUM!								#NUM!	#NUM!								180	0	180	0
	180	0	75	1	0.880546					#NUM!	#NUM!								#NUM!	#NUM!								#NUM!	#NUM!								#NUM!	#NUM!								180	0	180	0
	180	0	74	1	0.880546					#NUM!	#NUM!								#NUM!	#NUM!								#NUM!	#NUM!								#NUM!	#NUM!								180	0	180	0
	180	0	73	1	0.880546					#NUM!	#NUM!								#NUM!	#NUM!								#NUM!	#NUM!								#NUM!	#NUM!								180	0	180	0
	180	0	72	1	0.880546					#NUM!	#NUM!								#NUM!	#NUM!								#NUM!	#NUM!								#NUM!	#NUM!								180	0	180	0
	180	0	71	1	0.880546					#NUM!	#NUM!								#NUM!	#NUM!								#NUM!	#NUM!								#NUM!	#NUM!								180	0	180	0
	180	0	70	1	0.880546					#NUM!	#NUM!								#NUM!	#NUM!								#NUM!	#NUM!								#NUM!	#NUM!								180	0	180	0
	180	0	69	1	0.880546					#NUM!	#NUM!								#NUM!	#NUM!								#NUM!	#NUM!								#NUM!	#NUM!								180	0	180	0
	180	0	68	1	0.880546					#NUM!	#NUM!								#NUM!	#NUM!								#NUM!	#NUM!								#NUM!	#NUM!								180	0	180	0
	180	0	67	1	0.880546					#NUM!	#NUM!								#NUM!	#NUM!								#NUM!	#NUM!								#NUM!	#NUM!								180	0	180	0
	180	0	66	1	0.880546					#NUM!	#NUM!								#NUM!	#NUM!								#NUM!	#NUM!								#NUM!	#NUM!								180	0	180	0
	180	0	65	1	0.880546					#NUM!	#NUM!								#NUM!	#NUM!								#NUM!	#NUM!								#NUM!	#NUM!								180	0	180	0
	180	0	64	1	0.880546					#NUM!	#NUM!								#NUM!	#NUM!								#NUM!	#NUM!								#NUM!	#NUM!								180	0	180	0
	180	0	63	1	0.880546					#NUM!	#NUM!								#NUM!	#NUM!								#NUM!	#NUM!								#NUM!	#NUM!								180	0	180	0
	180	0	62	1	0.880546					#NUM!	#NUM!								#NUM!	#NUM!								#NUM!	#NUM!								#NUM!	#NUM!								180	0	180	0
	180	0	61	1	0.880546					#NUM!	#NUM!								#NUM!	#NUM!								#NUM!	#NUM!								#NUM!	#NUM!								180	0	180	0
	180	0	60	1	0.880546					#NUM!	#NUM!								#NUM!	#NUM!								#NUM!	#NUM!								#NUM!	#NUM!								180	0	180	0
	180	0	59	1	0.880546					#NUM!	#NUM!								#NUM!	#NUM!								#NUM!	#NUM!								#NUM!	#NUM!								180	0	180	0
	180	0	58	1	0.880546					#NUM!	#NUM!								#NUM!	#NUM!								#NUM!	#NUM!								#NUM!	#NUM!								180	0	180	0
	180	0	57	1	0.880546					#NUM!	#NUM!								#NUM!	#NUM!								#NUM!	#NUM!								#NUM!	#NUM!								180	0	180	0
	180	0	56	1	0.880546					#NUM!	#NUM!								#NUM!	#NUM!								#NUM!	#NUM!								#NUM!	#NUM!								180	0	180	0
	180	0	55	1	0.880546					#NUM!	#NUM!								#NUM!	#NUM!								#NUM!	#NUM!								#NUM!	#NUM!								180	0	180	0
	180	0	54	1	0.880546					#NUM!	#NUM!								#NUM!	#NUM!								#NUM!	#NUM!								#NUM!	#NUM!								180	0	180	0
	180	0	53	1	0.880546					#NUM!	#NUM!								#NUM!	#NUM!								#NUM!	#NUM!								#NUM!	#NUM!								180	0	180	0
	180	0	52	1	0.880546					#NUM!	#NUM!								#NUM!	#NUM!								#NUM!	#NUM!								#NUM!	#NUM!								180	0	180	0
	180	0	51	1	0.880546					#NUM!	#NUM!								#NUM!	#NUM!								#NUM!	#NUM!								#NUM!	#NUM!								180	0	180	0
	180	0	50	1	0.880546					#NUM!	#NUM!								#NUM!	#NUM!								#NUM!	#NUM!								#NUM!	#NUM!								180	0	180	0
	180	0	49	1	0.880546					#NUM!	#NUM!								#NUM!	#NUM!								#NUM!	#NUM!								#NUM!	#NUM!								180	0	180	0
	180	0	48	1	0.880546					#NUM!	#NUM!								#NUM!	#NUM!								#NUM!	#NUM!								#NUM!	#NUM!								180	0	180	0
	180	0	47	1	0.880546					#NUM!	#NUM!								#NUM!	#NUM!								#NUM!	#NUM!								#NUM!	#NUM!								180	0	180	0
	180	0	46	1	0.880546					#NUM!	#NUM!								#NUM!	#NUM!								#NUM!	#NUM!								#NUM!	#NUM!								180	0	180	0
	180	0	45	1	0.880546					#NUM!	#NUM!								#NUM!	#NUM!								#NUM!	#NUM!								#NUM!	#NUM!								180	0	180	0
	180	0	44	1	0.880546					#NUM!	#NUM!								#NUM!	#NUM!								#NUM!	#NUM!								#NUM!	#NUM!								180	0	180	0
	180	0	43	1	0.880546					#NUM!	#NUM!								#NUM!	#NUM!								#NUM!	#NUM!								#NUM!	#NUM!								180	0	180	0
	180	0	42	1	0.880546					#NUM!	#NUM!								#NUM!	#NUM!								#NUM!	#NUM!								#NUM!	#NUM!								180	0	180	0
	180	0	41	1	0.880546					#NUM!	#NUM!								#NUM!	#NUM!								#NUM!	#NUM!								#NUM!	#NUM!								180	0	180	0
	180	0	40	1	0.880546					#NUM!	#NUM!								#NUM!	#NUM!								#NUM!	#NUM!								#NUM!	#NUM!								180	0	180	0
	180	0	39	1	0.880546					#NUM!	#NUM!								#NUM!	#NUM!								#NUM!	#NUM!								#NUM!	#NUM!								180	0	180	0
	180	0	38	1	0.880546					#NUM!	#NUM!								#NUM!	#NUM!								#NUM!	#NUM!								#NUM!	#NUM!								180	0	180	0
	180	0	37	1	0.880546					#NUM!	#NUM!								#NUM!	#NUM!								#NUM!	#NUM!								#NUM!	#NUM!								180	0	180	0
	180	0	36	1	0.880546					#NUM!	#NUM!								#NUM!	#NUM!								#NUM!	#NUM!								#NUM!	#NUM!								180	0	180	0
	180	0	35	1	0.880546					#NUM!	#NUM!								#NUM!	#NUM!								#NUM!	#NUM!								#NUM!	#NUM!								180	0	180	0
	180	0	34	1	0.880546					#NUM!	#NUM!								#NUM!	#NUM!								#NUM!	#NUM!								#NUM!	#NUM!								180	0	180	0
	180	0	33	1	0.880546					#NUM!	#NUM!								#NUM!	#NUM!								#NUM!	#NUM!								#NUM!	#NUM!								180	0	180	0
	180	0	32	1	0.880546					#NUM!	#NUM!								#NUM!	#NUM!								#NUM!	#NUM!								#NUM!	#NUM!								180	0	180	0
	180	0	31	1	0.880546					#NUM!	#NUM!								#NUM!	#NUM!								#NUM!	#NUM!								#NUM!	#NUM!								180	0	180	0
	180	0	30	1	0.880546					#NUM!	#NUM!								#NUM!	#NUM!								#NUM!	#NUM!								#NUM!	#NUM!								180	0	180	0
	180	0	29	1	0.880546					#NUM!	#NUM!								#NUM!	#NUM!								#NUM!	#NUM!								#NUM!	#NUM!								180	0	180	0
	180	0	28	1	0.880546					#NUM!	#NUM!								#NUM!	#NUM!								#NUM!	#NUM!								#NUM!	#NUM!								180	0	180	0
	180	0	27	1	0.880546					#NUM!	#NUM!								#NUM!	#NUM!								#NUM!	#NUM!								#NUM!	#NUM!								180	0	180	0
	180	0	26	1	0.880546					#NUM!	#NUM!								#NUM!	#NUM!								#NUM!	#NUM!								#NUM!	#NUM!								180	0	180	0
	180	0	25	1	0.880546					#NUM!	#NUM!								#NUM!	#NUM!								#NUM!	#NUM!								#NUM!	#NUM!								180	0	180	0
	180	0	24	1	0.880546					#NUM!	#NUM!								#NUM!	#NUM!								#NUM!	#NUM!								#NUM!	#NUM!								180	0	180	0
	180	0	23	1	0.880546					#NUM!	#NUM!								#NUM!	#NUM!								#NUM!	#NUM!								#NUM!	#NUM!								180	0	180	0
	180	0	22	1	0.880546					#NUM!	#NUM!								#NUM!	#NUM!								#NUM!	#NUM!								#NUM!	#NUM!								180	0	180	0
	180	0	21	1	0.880546					#NUM!	#NUM!								#NUM!	#NUM!								#NUM!	#NUM!								#NUM!	#NUM!								180	0	180	0
	180	0	20	1	0.880546					#NUM!	#NUM!								#NUM!	#NUM!								#NUM!	#NUM!								#NUM!	#NUM!								180	0	180	0
	180	0	19	1	0.880546					#NUM!	#NUM!								#NUM!	#NUM!								#NUM!	#NUM!								#NUM!	#NUM!								180	0	180	0
	180	0	18	1	0.880546					#NUM!	#NUM!								#NUM!	#NUM!								#NUM!	#NUM!								#NUM!	#NUM!								180	0	180	0
	180	0	17	1	0.880546					#NUM!	#NUM!								#NUM!	#NUM!								#NUM!	#NUM!								#NUM!	#NUM!								180	0	180	0
	180	0	16	1	0.880546					#NUM!	#NUM!								#NUM!	#NUM!								#NUM!	#NUM!								#NUM!	#NUM!								180	0	180	0
	180	0	15	1	0.880546					#NUM!	#NUM!								#NUM!	#NUM!								#NUM!	#NUM!								#NUM!	#NUM!								180	0	180	0
	180	0	14	1	0.880546					#NUM!	#NUM!								#NUM!	#NUM!								#NUM!	#NUM!								#NUM!	#NUM!								180	0	180	0
	180	0	13	1	0.880546					#NUM!	#NUM!								#NUM!	#NUM!								#NUM!	#NUM!								#NUM!	#NUM!								180	0	180	0
	180	0	12	1	0.880546					#NUM!	#NUM!								#NUM!	#NUM!								#NUM!	#NUM!								#NUM!	#NUM!								180	0	180	0
	180	0	11	1	0.880546					#NUM!	#NUM!								#NUM!	#NUM!								#NUM!	#NUM!								#NUM!	#NUM!								180	0	180	0
	180	0	10	1	0.880546					#NUM!	#NUM!								#NUM!	#NUM!								#NUM!	#NUM!								#NUM!	#NUM!								180	0	180	0
	180	0	9	1	0.880546					#NUM!	#NUM!								#NUM!	#NUM!								#NUM!	#NUM!								#NUM!	#NUM!								180	0	180	0
	180	0	8	1	0.880546					#NUM!	#NUM!								#NUM!	#NUM!								#NUM!	#NUM!								#NUM!	#NUM!								180	0	180	0
	180	0	7	1	0.880546					#NUM!	#NUM!								#NUM!	#NUM!								#NUM!	#NUM!								#NUM!	#NUM!								180	0	180	0
	180	0	6	1	0.880546					#NUM!	#NUM!								#NUM!	#NUM!								#NUM!	#NUM!								#NUM!	#NUM!								180	0	180	0
	180	0	5	1	0.880546					#NUM!	#NUM!								#NUM!	#NUM!								#NUM!	#NUM!								#NUM!	#NUM!								180	0	180	0
	180	0	4	1	0.880546					#NUM!	#NUM!								#NUM!	#NUM!								#NUM!	#NUM!								#NUM!	#NUM!								180	0	180	0
	180	0	3	1	0.880546					#NUM!	#NUM!								#NUM!	#NUM!								#NUM!	#NUM!								#NUM!	#NUM!								180	0	180	0
	180	0	2	1	0.880546					#NUM!	#NUM!								#NUM!	#NUM!								#NUM!	#NUM!								#NUM!	#NUM!								180	0	180	0
	180	0	1	1	0.880546					#NUM!	#NUM!								#NUM!	#NUM!								#NUM!	#NUM!								#NUM!	#NUM!								180	0	180	0
	#NUM!	#NUM!								#NUM!	#NUM!								#NUM!	#NUM!								#NUM!	#NUM!								#NUM!	#NUM!										0
	#NUM!	#NUM!								#NUM!	#NUM!								#NUM!	#NUM!								#NUM!	#NUM!								#NUM!	#NUM!										0
	#NUM!	#NUM!								#NUM!	#NUM!								#NUM!	#NUM!								#NUM!	#NUM!								#NUM!	#NUM!										0
	#NUM!	#NUM!								#NUM!	#NUM!								#NUM!	#NUM!								#NUM!	#NUM!								#NUM!	#NUM!										0
	#NUM!	#NUM!								#NUM!	#NUM!								#NUM!	#NUM!								#NUM!	#NUM!								#NUM!	#NUM!										0
	#NUM!	#NUM!								#NUM!	#NUM!								#NUM!	#NUM!								#NUM!	#NUM!								#NUM!	#NUM!										0
	#NUM!	#NUM!								#NUM!	#NUM!								#NUM!	#NUM!								#NUM!	#NUM!								#NUM!	#NUM!										0
[truncated: 81 more columns]

## Sheet: Log-rank
1st comparison		Time sort	Cenz sort	Group sort		2	3			Count down	Interval	D tot	N tot	D 1	N 1		D 2	N 2		E	V		2nd comparison		Time sort	Cenz sort	Group sort		2	4			Count down	interval	D tot	N tot	D 1	N 1		D 2	N 2		E	V		3rd comparison		Time sort	Cenz sort
	0	0		asdfsadgdfasdf		N total	210			N	1	0	200	0	118	0	0	92	0	0	0			0	0		asdfsadgdfasdf		N total	201			N	1	0	200	0	118	0	0	83	0	0	0			0	0
	0	0	1	3		D total	19			210	2	1	210	0	118	0	1	92	1	0.561905	0.246168			1	1	1	4		D total	24			201	2	2	201	0	118	0	2	83	2	1.17413	0.482415			9	9	1
	4	4	1	3		N gr1	118			209	3	1	209	0	118	0	1	91	1	0.564593	0.245828			1	1	1	4		N gr1	118			200	2	2	201	0	118	0	2	83	2					13	13	1
	5	5	1	3		Ngr2	92			208	4	1	208	0	118	0	1	90	1	0.567308	0.24547			3	3	1	4		Ngr2	83			199	3	1	199	0	118	0	1	81	1	0.592965	0.241358			14	14	1
	7	7	1	3		D gr1	8			207	5	1	207	0	118	0	1	89	1	0.570048	0.245093			4	4	1	4		D gr1	8			198	4	2	198	0	118	0	2	80	2	1.19192	0.479139			18	18	1
	9	9	1	2		D gr2	11			206	6	1	206	1	118	1	0	88	0	0.572816	0.244698			4	4	1	4		D gr2	16			197	4	2	198	0	118	0	2	80	2					29	29	1
	11	11	1	3		E gr1	10.8825			205	7	1	205	0	117	0	1	88	1	0.570732	0.244997			7	7	1	4		E gr1	14.5291			196	5	1	196	0	118	0	1	78	1	0.602041	0.239588			30	30	1
	12	12	1	3		E gr2	8.11755			204	8	1	204	0	117	0	1	87	1	0.573529	0.244593			9	9	1	4		E gr2	9.47095			195	6	3	195	1	118	1	2	77	2	1.81538	0.709454			55	55	1
	13	13	1	2						203	9	1	203	1	117	1	0	86	0	0.576355	0.24417			9	9	1	4						194	6	3	195	1	118	1	2	77	2					77	77	1
Log-rank	14	14	1	2		Cox-Mantel log-rank				202	10	1	202	1	116	1	0	86	0	0.574257	0.244486			9	9	1	2		Cox-Mantel log-rank				193	6	3	195	1	118	1	2	77	2					161	161	0
test	17	17	1	3		UL	-2.88245			201	11	1	201	0	115	0	1	86	1	0.572139	0.244796			13	13	1	2		UL	-6.52905			192	7	1	192	1	117	1	0	75	0	0.609375	0.238037			162	162	0
method	18	18	1	2		VL	4.64904			200	12	1	200	1	115	1	0	85	0	0.575	0.244375			14	14	1	2		VL	5.71959			191	8	1	191	1	116	1	0	75	0	0.60733	0.23848			162	162	0
	28	28	1	3		WL	1.78715			199	13	1	199	0	114	0	1	85	1	0.572864	0.244691			18	18	1	2		WL	7.45308			190	9	1	190	1	115	1	0	75	0	0.605263	0.23892			162	162	0
	29	29	1	2						198	14	1	198	1	114	1	0	84	0	0.575758	0.244261			20	20	1	4						189	10	1	189	0	114	0	1	75	1	0.603175	0.239355			163	163	0
	30	30	1	2		p=	0.181274			197	15	1	197	1	113	1	0	84	0	0.573604	0.244582			24	24	1	4		p=	0.0063328			188	11	1	188	0	114	0	1	74	1	0.606383	0.238683			163	163	0
	31	31	1	3						196	16	1	196	0	112	0	1	84	1	0.571429	0.244898			29	29	1	2						187	12	1	187	1	114	1	0	73	0	0.609626	0.237982			164	164	0
	33	33	1	3		Log-rank haz. ratio				195	17	1	195	0	112	0	1	83	1	0.574359	0.244471			30	30	1	2		Log-rank haz. ratio				186	13	1	186	1	113	1	0	73	0	0.607527	0.238438			164	164	0
	47	47	1	3		haz rat	0.542495	1/2		194	18	1	194	0	112	0	1	82	1	0.57732	0.244022			31	31	1	4		haz rat	0.325931	1/2		185	14	1	185	0	112	0	1	73	1	0.605405	0.23889			164	164	0
	55	55	1	2			1.84334	2/1		193	19	1	193	1	112	1	0	81	0	0.580311	0.24355			37	37	1	4			3.06813	2/1		184	15	1	184	0	112	0	1	72	1	0.608696	0.238185			165	165	0
	77	77	1	2			0.54 / 1.84			192	20	1	192	1	111	111	0	81	81	0.578125	0.243896			41	41	1	4			0.33 / 3.07			183	16	1	183	0	112	0	1	71	1	0.612022	0.237451			165	165	0
	161	161	0	3						191	20	1	192	1	111	111	0	81	81					55	55	1	2						182	17	1	182	1	112	1	0	70	0	0.615385	0.236686			165	165	0
	161	161	0	2						190	20	1	192	1	111	111	0	81	81					61	61	1	4						181	18	1	181	0	111	0	1	70	1	0.61326	0.237172			166	166	0
	162	162	0	2						189	20	1	192	1	111	111	0	81	81					77	77	1	2						180	19	1	180	1	111	1	0	69	0	0.616667	0.236389			166	166	0
	162	162	0	2		Mantel-Haenszel haz. ratio				188	20	1	192	1	111	111	0	81	81					107	107	1	4		Mantel-Haenszel haz. ratio				179	20	1	179	0	110	0	1	69	1	0.614525	0.236884			167	167	0
	162	162	0	3		haz rat	0.537939	1/2		187	20	1	192	1	111	111	0	81	81					133	133	1	4		haz rat	0.319332	1/2		178	21	1	178	0	110	110	1	68	68	0.617978	0.236081			168	168	0
	162	162	0	3			1.85895	2/1		186	20	1	192	1	111	111	0	81	81					161	161	0	4			3.13154	2/1		177	21	1	178	0	110	110	1	68	68					168	168	0
	162	162	0	3						185	20	1	192	1	111	111	0	81	81					161	161	0	2						176	21	1	178	0	110	110	1	68	68					169	169	0
	162	162	0	2						184	20	1	192	1	111	111	0	81	81					162	162	0	2						175	21	1	178	0	110	110	1	68	68					169	169	0
	163	163	0	2						183	20	1	192	1	111	111	0	81	81					162	162	0	2						174	21	1	178	0	110	110	1	68	68					169	169	0
	163	163	0	3						182	20	1	192	1	111	111	0	81	81					162	162	0	2						173	21	1	178	0	110	110	1	68	68					170	170	0
	163	163	0	3						181	20	1	192	1	111	111	0	81	81					163	163	0	2						172	21	1	178	0	110	110	1	68	68					170	170	0
	163	163	0	2						180	20	1	192	1	111	111	0	81	81					163	163	0	4						171	21	1	178	0	110	110	1	68	68					170	170	0
	164	164	0	2						179	20	1	192	1	111	111	0	81	81					163	163	0	4						170	21	1	178	0	110	110	1	68	68					170	170	0
	164	164	0	2						178	20	1	192	1	111	111	0	81	81					163	163	0	4						169	21	1	178	0	110	110	1	68	68					171	171	0
	164	164	0	3						177	20	1	192	1	111	111	0	81	81					163	163	0	2						168	21	1	178	0	110	110	1	68	68					171	171	0
	164	164	0	3						176	20	1	192	1	111	111	0	81	81					164	164	0	2						167	21	1	178	0	110	110	1	68	68					172	172	0
	164	164	0	2						175	20	1	192	1	111	111	0	81	81					164	164	0	2						166	21	1	178	0	110	110	1	68	68					172	172	0
	165	165	0	2						174	20	1	192	1	111	111	0	81	81					164	164	0	2						165	21	1	178	0	110	110	1	68	68					172	172	0
	165	165	0	2						173	20	1	192	1	111	111	0	81	81					165	165	0	2						164	21	1	178	0	110	110	1	68	68					172	172	0
	165	165	0	3						172	20	1	192	1	111	111	0	81	81					165	165	0	2						163	21	1	178	0	110	110	1	68	68					172	172	0
	165	165	0	3						171	20	1	192	1	111	111	0	81	81					165	165	0	4						162	21	1	178	0	110	110	1	68	68					172	172	0
	165	165	0	3						170	20	1	192	1	111	111	0	81	81					165	165	0	4						161	21	1	178	0	110	110	1	68	68					172	172	0
	165	165	0	2						169	20	1	192	1	111	111	0	81	81					165	165	0	2						160	21	1	178	0	110	110	1	68	68					173	173	0
	166	166	0	2						168	20	1	192	1	111	111	0	81	81					166	166	0	2						159	21	1	178	0	110	110	1	68	68					173	173	0
	166	166	0	3						167	20	1	192	1	111	111	0	81	81					166	166	0	2						158	21	1	178	0	110	110	1	68	68					173	173	0
	166	166	0	3						166	20	1	192	1	111	111	0	81	81					167	167	0	2						157	21	1	178	0	110	110	1	68	68					174	174	0
	166	166	0	2						165	20	1	192	1	111	111	0	81	81					168	168	0	2						156	21	1	178	0	110	110	1	68	68					174	174	0
	167	167	0	3						164	20	1	192	1	111	111	0	81	81					168	168	0	4						155	21	1	178	0	110	110	1	68	68					174	174	0
	167	167	0	3						163	20	1	192	1	111	111	0	81	81					168	168	0	4						154	21	1	178	0	110	110	1	68	68					174	174	0
	167	167	0	2						162	20	1	192	1	111	111	0	81	81					168	168	0	4						153	21	1	178	0	110	110	1	68	68					174	174	0
	168	168	0	2						161	20	1	192	1	111	111	0	81	81					168	168	0	2						152	21	1	178	0	110	110	1	68	68					174	174	0
	168	168	0	3						160	20	1	192	1	111	111	0	81	81					169	169	0	2						151	21	1	178	0	110	110	1	68	68					174	174	0
	168	168	0	3						159	20	1	192	1	111	111	0	81	81					169	169	0	2						150	21	1	178	0	110	110	1	68	68					175	175	0
	168	168	0	2						158	20	1	192	1	111	111	0	81	81					169	169	0	4						149	21	1	178	0	110	110	1	68	68					175	175	0
	169	169	0	2						157	20	1	192	1	111	111	0	81	81					169	169	0	4						148	21	1	178	0	110	110	1	68	68					175	175	0
	169	169	0	2						156	20	1	192	1	111	111	0	81	81					169	169	0	4						147	21	1	178	0	110	110	1	68	68					175	175	0
	169	169	0	3						155	20	1	192	1	111	111	0	81	81					169	169	0	4						146	21	1	178	0	110	110	1	68	68					175	175	0
	169	169	0	3						154	20	1	192	1	111	111	0	81	81					169	169	0	4						145	21	1	178	0	110	110	1	68	68					175	175	0
	169	169	0	3						153	20	1	192	1	111	111	0	81	81					169	169	0	4						144	21	1	178	0	110	110	1	68	68					175	175	0
	169	169	0	2						152	20	1	192	1	111	111	0	81	81					169	169	0	2						143	21	1	178	0	110	110	1	68	68					175	175	0
	170	170	0	2						151	20	1	192	1	111	111	0	81	81					170	170	0	2						142	21	1	178	0	110	110	1	68	68					177	177	0
	170	170	0	2						150	20	1	192	1	111	111	0	81	81					170	170	0	2						141	21	1	178	0	110	110	1	68	68					177	177	0
	170	170	0	2						149	20	1	192	1	111	111	0	81	81					170	170	0	2						140	21	1	178	0	110	110	1	68	68					177	177	0
	170	170	0	3						148	20	1	192	1	111	111	0	81	81					170	170	0	4						139	21	1	178	0	110	110	1	68	68					178	178	0
	170	170	0	3						147	20	1	192	1	111	111	0	81	81					170	170	0	4						138	21	1	178	0	110	110	1	68	68					179	179	0
	170	170	0	3						146	20	1	192	1	111	111	0	81	81					170	170	0	4						137	21	1	178	0	110	110	1	68	68					179	179	0
	170	170	0	2						145	20	1	192	1	111	111	0	81	81					170	170	0	2						136	21	1	178	0	110	110	1	68	68					180	180	0
	171	171	0	2						144	20	1	192	1	111	111	0	81	81					171	171	0	2						135	21	1	178	0	110	110	1	68	68					180	180	0
	171	171	0	3						143	20	1	192	1	111	111	0	81	81					171	171	0	4						134	21	1	178	0	110	110	1	68	68					180	180	0
	171	171	0	3						142	20	1	192	1	111	111	0	81	81					171	171	0	4						133	21	1	178	0	110	110	1	68	68					180	180	0
	171	171	0	3						141	20	1	192	1	111	111	0	81	81					171	171	0	4						132	21	1	178	0	110	110	1	68	68					180	180	0
	171	171	0	3						140	20	1	192	1	111	111	0	81	81					171	171	0	2						131	21	1	178	0	110	110	1	68	68					180	180	0
	171	171	0	2						139	20	1	192	1	111	111	0	81	81					172	172	0	2						130	21	1	178	0	110	110	1	68	68					180	180	0
	172	172	0	2						138	20	1	192	1	111	111	0	81	81					172	172	0	2						129	21	1	178	0	110	110	1	68	68					180	180	0
	172	172	0	2						137	20	1	192	1	111	111	0	81	81					172	172	0	2						128	21	1	178	0	110	110	1	68	68					180	180	0
	172	172	0	2						136	20	1	192	1	111	111	0	81	81					172	172	0	2						127	21	1	178	0	110	110	1	68	68					180	180	0
	172	172	0	2						135	20	1	192	1	111	111	0	81	81					172	172	0	2						126	21	1	178	0	110	110	1	68	68					180	180	0
	172	172	0	2						134	20	1	192	1	111	111	0	81	81					172	172	0	2						125	21	1	178	0	110	110	1	68	68					180	180	0
	172	172	0	2						133	20	1	192	1	111	111	0	81	81					172	172	0	4						124	21	1	178	0	110	110	1	68	68					180	180	0
	172	172	0	3						132	20	1	192	1	111	111	0	81	81					172	172	0	4						123	21	1	178	0	110	110	1	68	68					180	180	0
	172	172	0	3						131	20	1	192	1	111	111	0	81	81					172	172	0	4						122	21	1	178	0	110	110	1	68	68					180	180	0
	172	172	0	3						130	20	1	192	1	111	111	0	81	81					172	172	0	4						121	21	1	178	0	110	110	1	68	68					180	180	0
	172	172	0	3						129	20	1	192	1	111	111	0	81	81					172	172	0	4						120	21	1	178	0	110	110	1	68	68					180	180	0
	172	172	0	2						128	20	1	192	1	111	111	0	81	81					172	172	0	4						119	21	1	178	0	110	110	1	68	68					180	180	0
	173	173	0	2						127	20	1	192	1	111	111	0	81	81					172	172	0	2						118	21	1	178	0	110	110	1	68	68					180	180	0
	173	173	0	2						126	20	1	192	1	111	111	0	81	81					173	173	0	2						117	21	1	178	0	110	110	1	68	68					180	180	0
	173	173	0	3						125	20	1	192	1	111	111	0	81	81					173	173	0	2						116	21	1	178	0	110	110	1	68	68					180	180	0
	173	173	0	3						124	20	1	192	1	111	111	0	81	81					173	173	0	4						115	21	1	178	0	110	110	1	68	68					180	180	0
	173	173	0	3						123	20	1	192	1	111	111	0	81	81					173	173	0	4						114	21	1	178	0	110	110	1	68	68					180	180	0
	173	173	0	3						122	20	1	192	1	111	111	0	81	81					173	173	0	4						113	21	1	178	0	110	110	1	68	68					180	180	0
	173	173	0	3						121	20	1	192	1	111	111	0	81	81					173	173	0	2						112	21	1	178	0	110	110	1	68	68					180	180	0
	173	173	0	2						120	20	1	192	1	111	111	0	81	81					174	174	0	2						111	21	1	178	0	110	110	1	68	68					180	180	0
	174	174	0	2						119	20	1	192	1	111	111	0	81	81					174	174	0	2						110	21	1	178	0	110	110	1	68	68					180	180	0
	174	174	0	2						118	20	1	192	1	111	111	0	81	81					174	174	0	2						109	21	1	178	0	110	110	1	68	68					180	180	0
	174	174	0	2						117	20	1	192	1	111	111	0	81	81					174	174	0	2						108	21	1	178	0	110	110	1	68	68					180	180	0
	174	174	0	2						116	20	1	192	1	111	111	0	81	81					174	174	0	2						107	21	1	178	0	110	110	1	68	68					180	180	0
	174	174	0	2						115	20	1	192	1	111	111	0	81	81					174	174	0	2						106	21	1	178	0	110	110	1	68	68					180	180	0
	174	174	0	2						114	20	1	192	1	111	111	0	81	81					174	174	0	2						105	21	1	178	0	110	110	1	68	68					180	180	0
	174	174	0	3						113	20	1	192	1	111	111	0	81	81					175	175	0	2						104	21	1	178	0	110	110	1	68	68					180	180	0
	174	174	0	3						112	20	1	192	1	111	111	0	81	81					175	175	0	2						103	21	1	178	0	110	110	1	68	68					180	180	0
	174	174	0	3						111	20	1	192	1	111	111	0	81	81					175	175	0	2						102	21	1	178	0	110	110	1	68	68					180	180	0
	174	174	0	3						110	20	1	192	1	111	111	0	81	81					175	175	0	2						101	21	1	178	0	110	110	1	68	68					180	180	0
	174	174	0	3						109	20	1	192	1	111	111	0	81	81					175	175	0	2						100	21	1	178	0	110	110	1	68	68					180	180	0
	174	174	0	2						108	20	1	192	1	111	111	0	81	81					175	175	0	2						99	21	1	178	0	110	110	1	68	68					180	180	0
	175	175	0	2						107	20	1	192	1	111	111	0	81	81					175	175	0	2						98	21	1	178	0	110	110	1	68	68					180	180	0
	175	175	0	2						106	20	1	192	1	111	111	0	81	81					175	175	0	4						97	21	1	178	0	110	110	1	68	68					180	180	0
	175	175	0	2						105	20	1	192	1	111	111	0	81	81					175	175	0	2						96	21	1	178	0	110	110	1	68	68					180	180	0
	175	175	0	2						104	20	1	192	1	111	111	0	81	81					176	176	0	4						95	21	1	178	0	110	110	1	68	68					180	180	0
	175	175	0	2						103	20	1	192	1	111	111	0	81	81					176	176	0	4						94	21	1	178	0	110	110	1	68	68					180	180	0
	175	175	0	2						102	20	1	192	1	111	111	0	81	81					177	177	0	2						93	21	1	178	0	110	110	1	68	68					180	180	0
	175	175	0	2						101	20	1	192	1	111	111	0	81	81					177	177	0	2						92	21	1	178	0	110	110	1	68	68					180	180	0
	175	175	0	3						100	20	1	192	1	111	111	0	81	81					177	177	0	4						91	21	1	178	0	110	110	1	68	68					180	180	0
	175	175	0	3						99	20	1	192	1	111	111	0	81	81					177	177	0	4						90	21	1	178	0	110	110	1	68	68					180	180	0
	175	175	0	2						98	20	1	192	1	111	111	0	81	81					177	177	0	4						89	21	1	178	0	110	110	1	68	68					180	180	0
	176	176	0	3						97	20	1	192	1	111	111	0	81	81					177	177	0	4						88	21	1	178	0	110	110	1	68	68					180	180	0
	177	177	0	2						96	20	1	192	1	111	111	0	81	81					177	177	0	2						87	21	1	178	0	110	110	1	68	68					180	180	0
	177	177	0	2						95	20	1	192	1	111	111	0	81	81					178	178	0	4						86	21	1	178	0	110	110	1	68	68					180	180	0
	177	177	0	3						94	20	1	192	1	111	111	0	81	81					178	178	0	4						85	21	1	178	0	110	110	1	68	68					180	180	0
	177	177	0	3						93	20	1	192	1	111	111	0	81	81					178	178	0	4						84	21	1	178	0	110	110	1	68	68					180	180	0
	177	177	0	3						92	20	1	192	1	111	111	0	81	81					178	178	0	2						83	21	1	178	0	110	110	1	68	68					#NUM!
	177	177	0	2						91	20	1	192	1	111	111	0	81	81					179	179	0	2						82	21	1	178	0	110	110	1	68	68					#NUM!
	178	178	0	3						90	20	1	192	1	111	111	0	81	81					179	179	0	2						81	21	1	178	0	110	110	1	68	68					#NUM!
	178	178	0	2						89	20	1	192	1	111	111	0	81	81					180	180	0	2						80	21	1	178	0	110	110	1	68	68					#NUM!
	179	179	0	2						88	20	1	192	1	111	111	0	81	81					180	180	0	2						79	21	1	178	0	110	110	1	68	68					#NUM!
	179	179	0	3						87	20	1	192	1	111	111	0	81	81					180	180	0	2						78	21	1	178	0	110	110	1	68	68					#NUM!
	179	179	0	3						86	20	1	192	1	111	111	0	81	81					180	180	0	2						77	21	1	178	0	110	110	1	68	68					#NUM!
	179	179	0	3						85	20	1	192	1	111	111	0	81	81					180	180	0	2						76	21	1	178	0	110	110	1	68	68					#NUM!
	179	179	0	3						84	20	1	192	1	111	111	0	81	81					180	180	0	2						75	21	1	178	0	110	110	1	68	68					#NUM!
	179	179	0	2						83	20	1	192	1	111	111	0	81	81					180	180	0	2						74	21	1	178	0	110	110	1	68	68					#NUM!
	180	180	0	2						82	20	1	192	1	111	111	0	81	81					180	180	0	2						73	21	1	178	0	110	110	1	68	68					#NUM!
	180	180	0	2						81	20	1	192	1	111	111	0	81	81					180	180	0	2						72	21	1	178	0	110	110	1	68	68					#NUM!
	180	180	0	2						80	20	1	192	1	111	111	0	81	81					180	180	0	2						71	21	1	178	0	110	110	1	68	68					#NUM!
	180	180	0	2						79	20	1	192	1	111	111	0	81	81					180	180	0	2						70	21	1	178	0	110	110	1	68	68					#NUM!
	180	180	0	2						78	20	1	192	1	111	111	0	81	81					180	180	0	2						69	21	1	178	0	110	110	1	68	68					#NUM!
	180	180	0	2						77	20	1	192	1	111	111	0	81	81					180	180	0	2						68	21	1	178	0	110	110	1	68	68					#NUM!
	180	180	0	2						76	20	1	192	1	111	111	0	81	81					180	180	0	2						67	21	1	178	0	110	110	1	68	68					#NUM!
	180	180	0	2						75	20	1	192	1	111	111	0	81	81					180	180	0	2						66	21	1	178	0	110	110	1	68	68					#NUM!
	180	180	0	2						74	20	1	192	1	111	111	0	81	81					180	180	0	2						65	21	1	178	0	110	110	1	68	68					#NUM!
	180	180	0	2						73	20	1	192	1	111	111	0	81	81					180	180	0	2						64	21	1	178	0	110	110	1	68	68					#NUM!
	180	180	0	2						72	20	1	192	1	111	111	0	81	81					180	180	0	2						63	21	1	178	0	110	110	1	68	68					#NUM!
	180	180	0	2						71	20	1	192	1	111	111	0	81	81					180	180	0	2						62	21	1	178	0	110	110	1	68	68					#NUM!
	180	180	0	2						70	20	1	192	1	111	111	0	81	81					180	180	0	2						61	21	1	178	0	110	110	1	68	68					#NUM!
	180	180	0	2						69	20	1	192	1	111	111	0	81	81					180	180	0	2						60	21	1	178	0	110	110	1	68	68					#NUM!
	180	180	0	2						68	20	1	192	1	111	111	0	81	81					180	180	0	2						59	21	1	178	0	110	110	1	68	68					#NUM!
	180	180	0	2						67	20	1	192	1	111	111	0	81	81					180	180	0	2						58	21	1	178	0	110	110	1	68	68					#NUM!
	180	180	0	2						66	20	1	192	1	111	111	0	81	81					180	180	0	2						57	21	1	178	0	110	110	1	68	68					#NUM!
	180	180	0	2						65	20	1	192	1	111	111	0	81	81					180	180	0	2						56	21	1	178	0	110	110	1	68	68					#NUM!
	180	180	0	2						64	20	1	192	1	111	111	0	81	81					180	180	0	2						55	21	1	178	0	110	110	1	68	68					#NUM!
	180	180	0	2						63	20	1	192	1	111	111	0	81	81					180	180	0	2						54	21	1	178	0	110	110	1	68	68					#NUM!
	180	180	0	2						62	20	1	192	1	111	111	0	81	81					180	180	0	2						53	21	1	178	0	110	110	1	68	68					#NUM!
	180	180	0	2						61	20	1	192	1	111	111	0	81	81					180	180	0	2						52	21	1	178	0	110	110	1	68	68					#NUM!
	180	180	0	2						60	20	1	192	1	111	111	0	81	81					180	180	0	2						51	21	1	178	0	110	110	1	68	68					#NUM!
	180	180	0	2						59	20	1	192	1	111	111	0	81	81					180	180	0	2						50	21	1	178	0	110	110	1	68	68					#NUM!
	180	180	0	2						58	20	1	192	1	111	111	0	81	81					180	180	0	2						49	21	1	178	0	110	110	1	68	68					#NUM!
	180	180	0	2						57	20	1	192	1	111	111	0	81	81					180	180	0	2						48	21	1	178	0	110	110	1	68	68					#NUM!
	180	180	0	2						56	20	1	192	1	111	111	0	81	81					180	180	0	2						47	21	1	178	0	110	110	1	68	68					#NUM!
	180	180	0	2						55	20	1	192	1	111	111	0	81	81					180	180	0	2						46	21	1	178	0	110	110	1	68	68					#NUM!
	180	180	0	2						54	20	1	192	1	111	111	0	81	81					180	180	0	2						45	21	1	178	0	110	110	1	68	68					#NUM!
	180	180	0	2						53	20	1	192	1	111	111	0	81	81					180	180	0	2						44	21	1	178	0	110	110	1	68	68					#NUM!
	180	180	0	2						52	20	1	192	1	111	111	0	81	81					180	180	0	2						43	21	1	178	0	110	110	1	68	68					#NUM!
	180	180	0	2						51	20	1	192	1	111	111	0	81	81					180	180	0	2						42	21	1	178	0	110	110	1	68	68					#NUM!
	180	180	0	2						50	20	1	192	1	111	111	0	81	81					180	180	0	2						41	21	1	178	0	110	110	1	68	68					#NUM!
	180	180	0	2						49	20	1	192	1	111	111	0	81	81					180	180	0	2						40	21	1	178	0	110	110	1	68	68					#NUM!
	180	180	0	2						48	20	1	192	1	111	111	0	81	81					180	180	0	2						39	21	1	178	0	110	110	1	68	68					#NUM!
	180	180	0	2						47	20	1	192	1	111	111	0	81	81					180	180	0	2						38	21	1	178	0	110	110	1	68	68					#NUM!
	180	180	0	2						46	20	1	192	1	111	111	0	81	81					180	180	0	2						37	21	1	178	0	110	110	1	68	68					#NUM!
	180	180	0	2						45	20	1	192	1	111	111	0	81	81					180	180	0	2						36	21	1	178	0	110	110	1	68	68					#NUM!
	180	180	0	2						44	20	1	192	1	111	111	0	81	81					180	180	0	2						35	21	1	178	0	110	110	1	68	68					#NUM!
	180	180	0	2						43	20	1	192	1	111	111	0	81	81					180	180	0	2						34	21	1	178	0	110	110	1	68	68					#NUM!
	180	180	0	2						42	20	1	192	1	111	111	0	81	81					180	180	0	2						33	21	1	178	0	110	110	1	68	68					#NUM!
	180	180	0	2						41	20	1	192	1	111	111	0	81	81					180	180	0	2						32	21	1	178	0	110	110	1	68	68					#NUM!
	180	180	0	2						40	20	1	192	1	111	111	0	81	81					180	180	0	2						31	21	1	178	0	110	110	1	68	68					#NUM!
	180	180	0	2						39	20	1	192	1	111	111	0	81	81					180	180	0	2						30	21	1	178	0	110	110	1	68	68					#NUM!
	180	180	0	2						38	20	1	192	1	111	111	0	81	81					180	180	0	2						29	21	1	178	0	110	110	1	68	68					#NUM!
	180	180	0	2						37	20	1	192	1	111	111	0	81	81					180	180	0	4						28	21	1	178	0	110	110	1	68	68					#NUM!
	180	180	0	2						36	20	1	192	1	111	111	0	81	81					180	180	0	4						27	21	1	178	0	110	110	1	68	68					#NUM!
	180	180	0	2						35	20	1	192	1	111	111	0	81	81					180	180	0	4						26	21	1	178	0	110	110	1	68	68					#NUM!
	180	180	0	2						34	20	1	192	1	111	111	0	81	81					180	180	0	4						25	21	1	178	0	110	110	1	68	68					#NUM!
	180	180	0	2						33	20	1	192	1	111	111	0	81	81					180	180	0	4						24	21	1	178	0	110	110	1	68	68					#NUM!
	180	180	0	2						32	20	1	192	1	111	111	0	81	81					180	180	0	4						23	21	1	178	0	110	110	1	68	68					#NUM!
	180	180	0	2						31	20	1	192	1	111	111	0	81	81					180	180	0	4						22	21	1	178	0	110	110	1	68	68					#NUM!
	180	180	0	3						30	20	1	192	1	111	111	0	81	81					180	180	0	4						21	21	1	178	0	110	110	1	68	68					#NUM!
	180	180	0	3						29	20	1	192	1	111	111	0	81	81					180	180	0	4						20	21	1	178	0	110	110	1	68	68					#NUM!
	180	180	0	3						28	20	1	192	1	111	111	0	81	81					180	180	0	4						19	21	1	178	0	110	110	1	68	68					#NUM!
	180	180	0	3						27	20	1	192	1	111	111	0	81	81					180	180	0	4						18	21	1	178	0	110	110	1	68	68					#NUM!
	180	180	0	3						26	20	1	192	1	111	111	0	81	81					180	180	0	4						17	21	1	178	0	110	110	1	68	68					#NUM!
	180	180	0	3						25	20	1	192	1	111	111	0	81	81					180	180	0	4						16	21	1	178	0	110	110	1	68	68					#NUM!
	180	180	0	3						24	20	1	192	1	111	111	0	81	81					180	180	0	4						15	21	1	178	0	110	110	1	68	68					#NUM!
	180	180	0	3						23	20	1	192	1	111	111	0	81	81					180	180	0	4						14	21	1	178	0	110	110	1	68	68					#NUM!
	180	180	0	3						22	20	1	192	1	111	111	0	81	81					180	180	0	4						13	21	1	178	0	110	110	1	68	68					#NUM!
	180	180	0	3						21	20	1	192	1	111	111	0	81	81					180	180	0	4						12	21	1	178	0	110	110	1	68	68					#NUM!
	180	180	0	3						20	20	1	192	1	111	111	0	81	81					180	180	0	4						11	21	1	178	0	110	110	1	68	68					#NUM!
	180	180	0	3						19	20	1	192	1	111	111	0	81	81					180	180	0	4						10	21	1	178	0	110	110	1	68	68					#NUM!
	180	180	0	3						18	20	1	192	1	111	111	0	81	81					180	180	0	4						9	21	1	178	0	110	110	1	68	68					#NUM!
	180	180	0	3						17	20	1	192	1	111	111	0	81	81					180	180	0	4						8	21	1	178	0	110	110	1	68	68					#NUM!
	180	180	0	3						16	20	1	192	1	111	111	0	81	81					180	180	0	4						7	21	1	178	0	110	110	1	68	68					#NUM!
	180	180	0	3						15	20	1	192	1	111	111	0	81	81					180	180	0	4						6	21	1	178	0	110	110	1	68	68					#NUM!
	180	180	0	3						14	20	1	192	1	111	111	0	81	81					180	180	0	4						5	21	1	178	0	110	110	1	68	68					#NUM!
	180	180	0	3						13	20	1	192	1	111	111	0	81	81					180	180	0	4						4	21	1	178	0	110	110	1	68	68					#NUM!
	180	180	0	3						12	20	1	192	1	111	111	0	81	81					180	180	0	4						3	21	1	178	0	110	110	1	68	68					#NUM!
	180	180	0	3						11	20	1	192	1	111	111	0	81	81					180	180	0	4						2	21	1	178	0	110	110	1	68	68					#NUM!
	180	180	0	3						10	20	1	192	1	111	111	0	81	81					180	180	0	2						1	21	1	178	0	110	110	1	68	68					#NUM!
	180	180	0	3						9	20	1	192	1	111	111	0	81	81					#NUM!																							#NUM!
	180	180	0	3						8	20	1	192	1	111	111	0	81	81					#NUM!																							#NUM!
	180	180	0	3						7	20	1	192	1	111	111	0	81	81					#NUM!																							#NUM!
	180	180	0	3						6	20	1	192	1	111	111	0	81	81					#NUM!																							#NUM!
	180	180	0	3						5	20	1	192	1	111	111	0	81	81					#NUM!																							#NUM!
	180	180	0	3						4	20	1	192	1	111	111	0	81	81					#NUM!																							#NUM!
	180	180	0	3						3	20	1	192	1	111	111	0	81	81					#NUM!																							#NUM!
	180	180	0	3						2	20	1	192	1	111	111	0	81	81					#NUM!																							#NUM!
	180	180	0	2						1	20	1	192	1	111	111	0	81	81					#NUM!																							#NUM!
	#NUM!																							#NUM!																							#NUM!
	#NUM!																							#NUM!																							#NUM!
	#NUM!																							#NUM!																							#NUM!
	#NUM!																							#NUM!																							#NUM!
	#NUM!																							#NUM!																							#NUM!
	#NUM!																							#NUM!																							#NUM!
	#NUM!																							#NUM!																							#NUM!
	#NUM!																							#NUM!																							#NUM!
	#NUM!																							#NUM!																							#NUM!
	#NUM!																							#NUM!																							#NUM!
	#NUM!																							#NUM!																							#NUM!
	#NUM!																							#NUM!																							#NUM!
	#NUM!																							#NUM!																							#NUM!
	#NUM!																							#NUM!																							#NUM!
	#NUM!																							#NUM!																							#NUM!
	#NUM!																							#NUM!																							#NUM!
	#NUM!																							#NUM!																							#NUM!
	#NUM!																							#NUM!																							#NUM!
	#NUM!																							#NUM!																							#NUM!
	#NUM!																							#NUM!																							#NUM!
	#NUM!																							#NUM!																							#NUM!
	#NUM!																							#NUM!																							#NUM!
	#NUM!																							#NUM!																							#NUM!
	#NUM!																							#NUM!																							#NUM!
	#NUM!																							#NUM!																							#NUM!
	#NUM!																							#NUM!																							#NUM!
	#NUM!																							#NUM!																							#NUM!
	#NUM!																							#NUM!																							#NUM!
	#NUM!																							#NUM!																							#NUM!
	#NUM!																							#NUM!																							#NUM!
	#NUM!																							#NUM!																							#NUM!
	#NUM!																							#NUM!																							#NUM!
	#NUM!																							#NUM!																							#NUM!
	#NUM!																							#NUM!																							#NUM!
	#NUM!																							#NUM!																							#NUM!
	#NUM!																							#NUM!																							#NUM!
	#NUM!																							#NUM!																							#NUM!
	#NUM!																							#NUM!																							#NUM!
	#NUM!																							#NUM!																							#NUM!
	#NUM!																							#NUM!																							#NUM!
	#NUM!																							#NUM!																							#NUM!
	#NUM!																							#NUM!																							#NUM!
	#NUM!																							#NUM!																							#NUM!
	#NUM!																							#NUM!																							#NUM!
	#NUM!																							#NUM!																							#NUM!
	#NUM!																							#NUM!																							#NUM!
	#NUM!																							#NUM!																							#NUM!
	#NUM!																							#NUM!																							#NUM!
	#NUM!																							#NUM!																							#NUM!
	#NUM!																							#NUM!																							#NUM!
	#NUM!																							#NUM!																							#NUM!
	#NUM!																							#NUM!																							#NUM!
	#NUM!																							#NUM!																							#NUM!
	#NUM!																							#NUM!																							#NUM!
	#NUM!																							#NUM!																							#NUM!
	#NUM!																							#NUM!																							#NUM!
	#NUM!																							#NUM!																							#NUM!
	#NUM!																							#NUM!																							#NUM!
	#NUM!																							#NUM!																							#NUM!
	#NUM!																							#NUM!																							#NUM!
	#NUM!																							#NUM!																							#NUM!
	#NUM!																							#NUM!																							#NUM!
	#NUM!																							#NUM!																							#NUM!
	#NUM!																							#NUM!																							#NUM!
	#NUM!																							#NUM!																							#NUM!
	#NUM!																							#NUM!																							#NUM!
	#NUM!																							#NUM!																							#NUM!
	#NUM!																							#NUM!																							#NUM!
	#NUM!																							#NUM!																							#NUM!
	#NUM!																							#NUM!																							#NUM!
	#NUM!																							#NUM!																							#NUM!
	#NUM!																							#NUM!																							#NUM!
	#NUM!																							#NUM!																							#NUM!
	#NUM!																							#NUM!																							#NUM!
	#NUM!																							#NUM!																							#NUM!
	#NUM!																							#NUM!																							#NUM!
	#NUM!																							#NUM!																							#NUM!
	#NUM!																							#NUM!																							#NUM!
	#NUM!																							#NUM!																							#NUM!
	#NUM!																							#NUM!																							#NUM!
	#NUM!																							#NUM!																							#NUM!
	#NUM!																							#NUM!																							#NUM!
	#NUM!																							#NUM!																							#NUM!
	#NUM!																							#NUM!																							#NUM!
	#NUM!																							#NUM!																							#NUM!
	#NUM!																							#NUM!																							#NUM!
	#NUM!																							#NUM!																							#NUM!
	#NUM!																							#NUM!																							#NUM!
	#NUM!																							#NUM!																							#NUM!
	#NUM!																							#NUM!																							#NUM!
[truncated: 97 more columns]

## Sheet: DATA
Nm	OS 6mth	status 6mth		Sex	Age	Charlson comorbidity index	Nm of drugs in chronic therapy	ECOG status on admission	MEWS COVID severity (2-mild, 3-moderate, 4-severe, 5-critical)	Pneumonia	Other infection on admssion	Admission to 1-ward or 2-ICU	Need for oxygen therapy	Hifh flow therapy	Mechanical ventilation	Death during hospitalization	Length of COVID hospitalization		Arterial hypertension	Diabetes mellitus	Hyperlipoproteinemia	Obesity	Smoking	Alcohol		Aspirin	Anticoagulant therapy	Statin	ACEi	ARB		WBC	Hemoglobin	RDW	Platelets	Abs neutrophils	Abs lymphocytes	CRP	Creatinin	Uric acid	Feritin
10	180	0		1	33	0	2	1	2	0	0	1	0	0	0	0	11		0	0	0	0	3	0		0	0	0	0	0
11	180	0		1	21	0	0	0	2	0	0	1	0	0	0	0	6		0	0	0	0	3	0		0	0	0	0	0
12	180	0		0	24	0	0	0	2	0	0	1	0	0	0	0	6		0	0	0	0	3	0		0	0	0	0	0
13	180	0		1	26	0	0	0	3	1	0	1	0	0	0	0	35		0	0	0	0	3	0		0	0	0	0	0		5.7	157	12.4	234	3.1	1.9	0.8	105
14	180	0		0	63	2	4	1	3	1	0	2	0	0	0	0	15		1	1	0	1	3	0		0	0	0	1	0		5.6	119	14.3	331	3.7	1.3	6.8	55		255
16	180	0		1	63	3	4	1	3	1	0	1	0	0	0	0	6		1	0	0	0	3	0		0	0	0	1	0		7.3	117	13.6	327	4.4	1.6	3.6	68
18	180	0		0	54	1	1	0	3	1	0	1	0	0	0	0	9		0	0	0	0	3	0		0	0	0	0	0		7	129	13.4	567	3.65	2.53	14.6	55
20	180	0		0	55	1	4	0	4	1	0	1	1	0	0	0	12		1	0	0	1	3	0		0	0	0	0	1		5.6	141	12.5	227	3.4	1.7	4.2	81
22	180	0		1	45	0	5	2	4	1	0	1	1	0	0	0	7		1	0	1	1	3	0		0	0	1	0	1
24	180	0		1	36	0	0	0	4	1	0	1	1	0	0	0	1		0	0	0	0	3	0		0	0	0	0	0
28	180	0		1	50	1	1	0	4	1	0	1	0	0	0	0	7		0	0	0	0	3	0		0	0	0	0	0
32	180	0		1	26	0	0	1	2	0	0	1	0	0	0	0	5		0	0	0	0	3	0		0	0	0	0	0
33	180	0		0	64	2	5	1	4	1	0	1	1	0	0	0	14		1	0	1	0	3	0		1	0	1	1	0		10.6	126	15.6	278	9.9	0.4	78.3	53	223
34	180	0		0	62	2	0	4	4	1	0	1	1	0	0	0	17		0	0	1	0	3	0		0	0	0	0	0		14.8	136	13.1	664	12.12	1.27		53
35	180	0		1	64	5	3	1	5	1	0	1	1	0	0	0	6		1	1	1	0	2	1		0	0	0	0	0		14.8	124	15.5	268	4.2	1.3	4.8	75
37	180	0		0	64	2	0	1	2	0	0	1	0	0	0	0	14		0	0	0	0	3	0		0	1	0	0	0		3.4	121	13	165	2.05	1.07	14.4	42
40	180	0		1	45			1	2	0	0	1	0	0	0	0	0		0	0	0	0	3	0		0	0	0	0	0		7.4	112	13.6	136	5.3	1.3	66.1	88
42	180	0		0	58	3	13	1	2	0	0	1	0	0	0	0	8		0	1	0	1	1	0		1	0	0	0	0		10.1	152	13.7	276	6.2	2.4	10.1	64	297
53	180	0		1	65	5	4	3	4	1	0	1	1	0	0	0	22		1	0	0	0	3	0		0	0	1	1	0		5.4	149	13.8	167	3.4	1.3	2.5	71
59	180	0		0	59	8	4	1	5	0	0	1	0	0	0	0	11		1	0	1	0	1	0		0	0	1	1	0		8.6	120	15.6	268	4.1	3.6	6.8	60		84
61	180	0		0	65	2	2	2	2	0	0	1	0	0	0	0	15		1	0	1	0	2	0		0	1	0	0	0		7.6	129	13.6	350	6	1	2.2	51	173	211
62	41	1		1	37	2	17	4	5	1	0	2	1	1	1	0	12		1	1	0	1	1	0		0	1	0	0	0		16.1	101	13.4	432			360	66
65	180	0		0	41	0	0	2	2	0	0	1	0	0	0	0	4		0	0	0	0	3	0		0	0	0	0	0		17.1	128	13.7	265	13.9	2.3	1.8	75
67	180	0		1	24	0	0	0	2	0	0	1	0	0	0	0	16		0	0	0	0	1	0		0	0	0	0	0		10.2	144	13.2	482	7.1	1.8	36.4
69	180	0		1	57	1	2	0	4	1	0	1	1	0	0	0	1		1	0	0	0	3	0		0	0	0	1	0		11.9	132	13.7	330	10.61	0.81	73.9	69		488
70	180	0		1	21	0	1	0	2	0	0	1	0	0	0	0	5		0	0	0	0	3	0		0	0	0	0	0		7.3	157	12.7	3	4.1	2.3	0.8	74	359
74	180	0		1	48	2	11	0	2	0	1	1	0	0	0	0	6		0	0	1	0	3	0		0	0	1	0	0		4.5	115	15.3	196	1.8	1.8	16.4	119	350	311
76	7	1		1	52	1	4	1	5	1	0	2	1	1	1	1	7		1	0	0	1	3	0		0	0	0	0	0		14.3	140	13.6	273			188.3	73	462	1069
79	180	0		1	66	7		2	4	1	0	1	1	0	0	0	32		1	0	0	0	3	0		0	0	0	0	0		4.2	110	14.5	147	2.6	1.2	109.5	938	278	567
81	180	0		1	49	0	4	1	4	1	0	2	1	1	0	0	7		1	0	1	1	3	0		0	1	0	0	0		12.6	148	12.7	378			1.5	78	330	2003
83	180	0		1	42	3	7	1	4	1	0	1	1	0	0	0	13		0	0	0	1	3	0		0	1	0	0	0		6.5	152	13	242	2.31	3.52	10.9	90	284	366
87	180	0		1	48	2	4	0	3	1	0	1	0	0	0	0	7		0	0	0	0	3	0		0	0	0	0	0		6.4	117	13.9	191	3.4	2.3	87.6	86
88	180	0		1	33	3	8	0	4	1	0	1	1	0	0	0	13		0	0	0	0	3	0		0	0	0	0	0		3.5	135	13	119	2.1	1	18	95
94	11	1		1	58	1	2	0	4	1	0	1	1	1	1	1	11		0	0	0	1	3	0		0	0	0	0	0		10.3	139	13.6	278	9.2	0.7	268.9	100
96	180	0		1	55	1	1	0	3	1	0	1	0	0	0	0	1		1	0	0	0	3	0		0	0	0	1	0		5.8	145	12.3	267	3.7	1.6	64.4	77		712
101	180	0		0	21	0	0	0	4	0	1	1	0	0	0	0	7		0	0	0	0	3	0		0	0	0	0	0		7.5	107	13.3	162	5.68	0.62	219.1	51
102	180	0		1	65	3	11	1	3	1	0	1	0	0	0	0	3		1	1	1	0	3	0		0	0	1	1	0		7.8	157	12.3	358	4	2.9	5.4	71
107	180	0		0	57	1	10	0	2	0	0	1	0	0	0	0	6		1	0	1	1	1	0		0	1	1	0	1		4.3	130	14.4	162	2.3	1.2	2.8	47		242
109	180	0		1	37	0	0	0	3	1	0	1	0	0	0	0	7		0	0	0	0	3	0		0	0	0	0	0		4.7	140	13.3	252	2.2	1.7	66	112
111	180	0		1	33	0	0	0	2	0	0	1	0	0	0	0	3		0	0	0	1	3	0		0	0	0	0	0		7.9	146	13.1	169	4.5	2.3	51.5	75	325	241
112	180	0		1	52	0	0	0	4	1	0	1	1	0	0	0	4		0	0	0	0	3	0		0	0	0	0	0		5.4	134	13.3	367	4.1	0.6	100.5	65
114	180	0		0	62	7	18	1	4	1	0	1	1	0	0	0	12		1	1	1	1	3	0		0	0	1	1	0		6.1	101	13.5	85	4.96	0.81	13.3	317	736	2545
119	180	0		0	32	4	10	0	3	1	0	1	0	0	0	0	7		1	1	0	0	3	0		0	0	0	0	0		5.9	137	15.2	262	2.74	1.77	16	827	373
121	180	0		1	33	0	0	0	4	1	0	1	0	0	0	0	6		0	0	0	1	3	0		0	0	0	0	0		6.1	144	13	195	4.1	1.5	9.5	75
122	180	0		0	63	2	6	0	4	1	0	1	1	0	0	0	7		1	1	1	1	3	0		0	0	1	0	0		5.8	120	14.8	282	3.4	1.6	58.1	48	483	547
124	180	0		1	63	2	0	3	4	1	0	2	1	1	0	0	13		0	0	0	0	3	0		0	1	0	0	0		8.9	114	12.9	229			131.9	48		837
127	0	1		1	66	2	2	4	4	1	0	1	1	1	0	1	0		0	0	0	1	3	0		0	0	0	0	0		19	166	13.9	267	15.8	1.9	32.2	245	596	4500
130	180	0		0	48	1	1	0	2	0	0	1	0	0	0	0	3		0	0	0	0	3	0		0	0	0	0	0		5.2	137	13.1	278	3.1	1.4	0.7	66
132	180	0		1	40	0	1	0	4	1	0	1	0	0	0	0	9		1	0	0	0	3	0		0	0	0	0	0		8.9	140	12.9	169	7.5	0.8	139.2	80		353
134	180	0		0	43	2	8	0	2	0	0	1	0	0	0	0	12		1	0	0	0	3	0		0	0	1	0	1		5.3	124	15.7	143	4.3	0.5	4.3	1274	402	38
135	20	1		1	64	5	5	2	4	1	0	1	1	1	1	1	20		1	0	0	0	3	0		0	1	0	1	0		17.9	140	12.9	289	14.7	1.7	339.5	118
138	180	0		0	51	1	1	0	4	1	0	1	0	0	0	0	3		0	0	0	1	1	0		0	0	0	0	0		10.9	138	13	248	7.3	1.8	157.7	68
146	77	1		0	58	8	0	1	2	0	0	1	0	0	0	0	18		0	0	0	0	3	0		0	0	0	0	0		14.6	72	16	684	10.83	2.23	259.9	89
147	180	0		1	55	1	1	0	2	0	0	1	0	0	0	0	3		0	0	0	0	1	0		0	0	0	0	0		5.9	167	12.5	174	4.3	1.2	134.3	81
151	180	0		0	64	4	4	0	2	0	0	1	0	0	0	0	2		1	0	0	0	3	0		1	0	0	0	1		6.8	125	12.9	371	4.7	1.4	19.6	40	145
152	180	0		0	65	7	10	2	4	1	0	1	1	0	0	0	16		1	1	0	1	3	0		0	0	1	0	0		4.1	112	13.6	320	2.7	0.9	142	60	372
158	180	0		0	44	1	2	2	4	1	0	1	1	0	0	0	24		0	1	0	1	3	0		0	0	0	0	0		12.1	156	14.2	344	9.3	1.9	5.5	78
160	180	0		1	55	1	0	0	4	0	0	1	0	0	0	0	4		0	0	0	0	3	0		0	0	0	0	0		4.1	149	13.3	103	2.2	1.5	21.2	61
162	180	0		1	52	8	10	4	2	0	1	1	0	0	0	0	34		0	1	0	0	3	0		0	0	0	0	0		7	106	13.8	227	5.5	0.9	179	114	305
163	180	0		1	20	0	1	0	2	0	0	1	0	0	0	0	5		0	0	0	0	3	0		0	0	0	0	0		11.7	145	12.4	272	8.1	2.1	35.9	73	325
164	180	0		1	64	5	7	1	2	0	1	1	0	0	0	0	10		1	1	0	0	3	0		0	0	0	1	0		5.8	91	19.9	236	2	3	4.4	39	232
171	180	0		0	49	0	3	0	2	0	0	1	0	0	0	0	8		1	0	0	0	3	0		0	1	0	1	0		7.2	129	14	693	4.6	1.8	6.7	61	290
173	180	0		1	60	2	1	1	4	1	0	1	1	0	0	0	8		0	0	0	0	3	0		1	0	0	0	0		6.1	127	12.7	142	4.6	1	167.9	81	326	442
174	180	0		1	61	3	12	1	3	1	0	1	0	0	0	0	4		1	1	0	0	3	0		0	0	0	1	0		4.5	127	15.5	106	2.6	1.3		900	413	383
175	61	1		0	58	2	10	1	2	0	0	1	0	0	0	0	31		0	0	0	0	3	0		0	1	0	0	0		5.7	86	16.1	368	4.33	0.88	6.4	20	253	1259
177	17	1		0	64	9	2	3	4	1	0	1	1	0	0	1	17		1	0	0	0	3	0		0	0	0	0	0		9.1	110	16.5	115	8	0.6	100.2	64		1329
183	180	0		1	63	2	3	1	4	1	0	1	1	0	0	0	8		1	0	0	0	3	0		0	0	0	1	0		11	126	12.9	700	8.4	1.8	160.5	78		1131
184	180	0		1	42	3	3	4	4	1	1	2	1	0	1	0	28		0	0	0	0	3	1		0	1	0	0	0		3.9	115	13	210			63.7	34
187	180	0		1	19	0	0	0	2	0	0	1	0	0	0	0	5		0	0	0	0	3	0		0	0	0	0	0		9.5	138	13	271	9	0.3
188	180	0		1	59	2	3	0	2	0	0	1	0	0	0	0	5		1	0	0	0	3	0		1	0	0	0	1		9.6	147	13.4	170	7.4	1	144.1	84	432
189	180	0		0	66	4	8	0	4	1	1	1	1	0	0	0	10		1	0	0	0	3	0		1	0	1	1	0		1.7	128	12.5	197			120.5	66		949
194	180	0		1	60	2	0	2	4	1	0	1	1	0	0	0	30		0	0	0	0	3	0		0	0	0	0	0		8.2	99	16.5	217	5.2	2.1	130.9	83		1135
202	9	1		1	55	4	14	3	4	1	1	1	1	0	0	1	9		0	0	0	0	3	1		0	0	0	0	0		3.6	92	20.8	51	2.6	0.3	46.8	36
206	180	0		1	65	2	2	1	4	1	0	1	1	0	0	0	9		1	0	0	0	3	0		0	0	0	0	0		4.1	147	14.4	175	3	0.7	45.8	73		325
207	180	0		0	50	2	10	1	4	1	0	1	1	0	0	0	7		0	0	0	0	3	0		0	0	0	0	0		5.7	130	14.6	248	2.77	1.81	29.3	57
210	180	0		0	52	1	2	3	4	1	0	1	1	0	0	0	11		0	0	0	0	3	0		0	0	0	0	0		3.4	129	13.2	253	1.8	1	98.2	61
214	180	0		1	48	0	0	1	4	1	0	1	0	0	0	0	3		0	0	0	0	3	0		0	0	0	0	0		4.8	139	12.8	168	3.2	1	102.7	75
216	180	0		0	52	2	1	0	4	1	0	1	1	0	0	0	6		0	0	0	0	1	0		0	0	0	0	0		4.8	121	13	216	3.4	0.9	112.2	66
218	180	0		0	63	2	3	2	4	1	1	1	1	0	0	0	7		1	0	0	0	3	1		0	0	0	1	0		5.3	113	18	100	3.89	0.65	6.8	67	246	129
222	180	0		1	66	3	3	2	4	1	0	1	1	0	0	0	6		1	1	0	1	3	0		0	0	0	1	0		5.4	147	12.9	284	3.5	1.3	74.8	76
223	180	0		1	44	0	0	2	4	1	0	1	1	0	0	0	8		0	0	0	0	3	0		0	0	0	0	0		8.7	129	13.2	367	6.65	1.25	166.9	90	339	1561
225	5	1		0	63	2		4	5	1	0	2	1	0	1	1	5		1	0	0	0	3	0		0	0	0	0	0		15.3	124	14.7	334	14.2	0.4	193.8	55	418	610
226	5	1		1	57	3	3	4	5	1	0	2	1	1	1	1	5		1	0	1	1	3	0		0	0	1	1	0		21.1	152	13.2	280	18.1	2	56.3	86		638
228	180	0		0	26	0	0	2	4	1	0	1	1	0	0	0	10		0	0	0	0	3	0		0	0	0	0	0		10.8	124	14.4	235	9.58	0.55	45.7	72		39
229	180	0		0	44	0	8	1	4	1	0	1	1	0	0	0	10		0	0	0	1	3	0		0	0	0	0	0		3.7	119	12.7	129	2.2	1	77.1	46	117	207
230	180	0		1	61	2	0	1	4	1	1	1	1	0	0	0	16		0	0	0	0	3	0		0	0	0	0	0		7	151	12.4	301	5.6	0.6	35.4	67	306	610
231	180	0		1	53	1	4	1	4	1	0	1	1	0	0	0	7		1	0	0	1	1	0		0	0	0	1	0		12.3	143	13.1	245	8.9	1.6	155.4	76	345
232	180	0		0	53	3	5	1	2	0	0	1	0	0	0	0	3		1	1	1	1	3	0		0	0	1	1	0		4.6	130	13.1	232	2.2	1.7	9.4	42	379
233	14	1		1	63	2	0	3	4	1	0	1	1	1	1	1	14		0	0	0	0	3	0		0	0	0	0	0		12	146	12.3	230	10.6	0.7	314.1	85	197	2113
236	180	0		1	39	0	0	2	4	1	0	1	1	0	0	0	4		0	0	0	1	3	0		0	1	0	0	0		7	144	13	153	4.4	1.7	81.5	82	391	357
239	180	0		0	62	4	10	1	4	1	0	1	1	0	0	0	9		1	1	1	0	3	0		0	1	1	1	0		9.3	127	14.1	577	7.6	0.9	339.4	56	311	1409
241	180	0		1	58	2	6	2	4	1	0	1	1	0	0	0	8		1	1	1	0	3	0		0	0	1	1	0		12.3	136	13.2	200	10.9	0.7	111	51	160	421
242	180	0		0	61	2	0	2	4	1	0	1	1	0	0	0	15		0	0	0	0	3	0		0	1	0	0	0		4.6	116	13.3	106	3.9	0.5	83.9	58	185	969
247	180	0		0	45	0	0	1	4	1	1	1	1	0	0	0	6		0	0	0	0	3	0		0	0	0	0	0		6.7	125	12.8	116	5.3	1	118.6	72	200	241
248	180	0		0	60	2	0	2	4	1	1	1	1	0	0	0	8		0	0	0	0	1	0		0	0	0	0	0		6	132	12.5	157	5	0.5	77.8	51	150	390
251	180	0		1	46	0	5	2	4	1	0	1	1	0	0	0	9		0	0	0	1	3	0		0	0	0	0	0		7	142	14.7	162	4.3	2.2	43.6	66	470	614
252	180	0		1	49	1	0	1	4	1	1	1	0	0	0	0	3		0	0	0	0	3	0		0	0	0	0	0		4.2	146	12.3	121	2.51	1.27	20.3	73
253	180	0		1	59	3	1	4	4	1	0	2	1	1	0	0	19		0	1	0	0	3	0		0	1	0	0	0		8.8	144	12.9	284	6.5	1.7	105.2	46	138	504
255	180	0		0	58	3	1	2	4	1	0	1	1	0	0	0	1		0	0	0	0	3	0		0	0	0	0	0		4.5	104	12.5	340	3.9	0.5	365.3	57	136	437
262	4	1		0	39	3	5	3	4	1	0	1	1	0	1	1	4		0	0	0	1	3	1		0	0	0	0	0		9.9	49	32.6	38	7.5	1.5	3.6	74	605	2525
264	180	0		1	30	0	0	1	4	0	0	1	0	0	0	0	1		0	0	0	1	3	0		0	0	0	0	0		6.8	136	12.9	223	3.7	2.5	86.5	73	261
270	180	0		0	52	1	0	0	2	0	0	1	0	0	0	0	5		0	0	0	0	3	0		0	0	0	0	0		6.8	126	12.4	370	4.5	1.6	134	66		458
271	180	0		1	57	2	1	2	4	1	0	1	1	0	0	0	6		0	0	0	0	3	0		0	0	0	0	0		5.2	130	12.5	175	4.1	0.6	178.5	90	316	1103
272	4	1		1	64	6	5	2	4	1	0	1	1	0	1	1	4		1	1	1	1	3	0		0	0	1	1	0		3.4	134	14.1	169	2.8	0.5	122.8	83	302	1426
274	1	1		0	60	8		4	5	1	0	2	1	0	1	1	1		0	0	0	0	3	0		0	0	0	0	0		19.5	99	16.8	216	17.2	1.4	88.5	147	507	2520
276	180	0		1	36	0	0	3	4	1	0	1	1	0	0	0	10		0	0	0	0	3	1		0	0	0	0	0		8.6	156	12.2	146	7.8	0.6	193.1	78	396	1197
279	180	0		1	47	0	1	1	4	1	0	1	1	0	0	0	3		1	0	0	0	3	0		0	0	0	1	0		3.4	133	13.2	314	1.9	1	66.1	68	233	254
282	1	1		1	65	8	11	3	4	1	0	1	1	1	1	1	1		1	1	1	1	3	0		0	1	0	0	1		8.7	124	16.1	219	7.17	0.84	267.4	192
286	180	0		1	48	0	0	2	4	1	0	1	1	0	0	0	9		0	0	0	0	3	0		0	0	0	0	0		8.7	135	13.4	289	7.7	0.4	85.8	52	189	1354
288	55	1		1	60	2	0	3	4	1	1	1	1	1	1	0	12		0	0	0	1	3	0		0	0	0	0	0		5.9	140	12.7	194	4.14	0.86	186.6	55	229
292	180	0		0	51	2	5	3	4	0	0	1	0	0	0	0	17		0	0	0	0	3	0		0	0	0	0	0		10.3	93	18.6	145	7.6	1.9	101.7	47	231	94
294	180	0		1	48	0	0	1	5	1	1	1	0	0	0	0	5		0	0	0	0	3	0		0	0	0	0	0		7.6	151	12.1	190	6.4	0.8	167.8	87	148	607
295	180	0		1	57	2	2	1	4	1	1	1	1	0	0	0	9		1	1	0	0	3	1		0	0	0	0	0		6.1	132	13.4	137	3.2	2.2	41.5	82	401
296	180	0		1	46	0	0	1	4	1	0	1	1	0	0	0	8		0	0	0	0	3	0		0	0	0	0	0		5.3	134	13.5	235	3.6	1	118	67	247	2403
297	180	0		0	58	1	3	2	4	1	1	1	1	0	0	0	12		1	0	0	0	3	0		0	0	0	1	0		2.9	138	13.7	119	1.5	1	6.9	65	158	76
298	180	0		1	50	1	0	1	4	1	0	1	1	0	0	0	10		0	0	0	1	3	1		0	0	0	0	0		10.8	125	12.2	249	9	0.9	176.7	85	250	649
299	180	0		1	65	3	4	1	2	0	0	1	0	0	0	0	7		1	1	0	0	3	1		0	0	0	0	0		5.6	157	14	113	3	1.8	9.6	102		1123
300	180	0		1	50	0	4	2	4	1	0	1	1	0	0	0	7		1	0	0	0	3	0		0	0	0	0	1		5.4	140	13	130	4.5	0.6	124.2	80	399	1743
301	180	0		1	28	1	1	2	2	0	0	1	0	0	0	0	5		0	0	0	0	1	0		0	0	0	0	0		4.9	100	12.2	224	1.8	2.5	1.8	74	277	63
302	180	0		0	64	4	5	2	4	1	0	1	1	0	0	0	20		1	0	0	0	3	0		0	0	0	0	0		5.4	132	13.6	195	3	2	2	97
304	4	1		0	46	6		3	4	1	0	1	1	0	0	1	4		0	0	0	0	3	0		0	0	0	0	0		6.1	90	20.2	190	5.4	0.4	391.3	35		769
307	180	0		0	47	0	0	2	4	0	0	1	0	0	0	0	9		0	0	0	0	3	0		0	0	0	0	0		15.9	78	14.9	285	14.8	0.7	30.3	30	277	350
311	180	0		0	64	2	1	2	4	1	0	1	1	0	0	0	10		1	0	0	0	3	0		0	0	0	0	0		5.6	129	12.9	244	3.8	1.2	105.7	66	204	853
314	180	0		1	59	4	7	4	4	1	0	1	1	0	0	0	21		0	0	0	0	3	0		0	0	0	0	0		4.7	97	16.5	299	2.4	1.9	165.4	61	175
323	180	0		1	21	0	3	1	2	0	0	1	0	0	0	0	4		0	0	0	0	3	0		0	0	0	0	0		1.9	162	13.7	131	1.1	0.5	19.6	85
324	180	0		0	52	1	0	0	2	0	0	1	0	0	0	0	4		0	0	0	0	3	0		0	0	0	0	0		4	130	12.8	227	1.5	2.1	0.7	60	192	123
326	180	0		1	59	1	2	0	5	1	0	1	1	1	0	0	20		0	0	0	0	3	0		1	0	0	0	0		9.5	126	14.2	180	6.3	1.5	203.2	81	318	1070
327	180	0		0	66	2	7	0	4	1	0	1	1	0	0	0	3		1	0	0	0	3	0		0	0	0	0	1		4.2	111	15.4	221			92.2
329	180	0		0	49	5	2	4	4	1	1	1	1	0	0	0	23		0	0	0	0	3	0		0	1	0	0	0		3.7	89	14	462	2.6	0.7
335	7	1		0	66	5	9	0	5	1	0	2	1	0	1	1	7		1	1	0	0	3	0		0	0	0	1	0		16.3	136	14.1	319	14.3	0.6	161	140	466	709
336	179	0		0	44	0	1	0	3	1	0	1	0	0	0	0	6		0	0	0	0	3	0		0	0	0	0	0		5.1	138	15.3	151	3.3	1.5	14.9	58
337	179	0		0	35	0	2	0	2	0	0	1	0	0	0	0	5		0	0	0	0	3	1		0	0	0	0	0		8.6	142	12.7	152
338	179	0		0	56	1	2	0	4	1	0	1	1	0	0	0	3		1	0	0	0	3	0		1	0	0	1	0		4.8	134	13.4	170	3.7	0.6	22.3	85	310	59
339	179	0		1	52	1	4	0	5	1	0	1	1	0	0	0	9		1	0	0	0	3	0		0	0	0	1	0		5.9	152	12.5	212	4.4	0.8	93.3	86
340	179	0		1	64	2	3	0	4	1	0	1	1	0	0	0	6		1	0	0	0	3	0		0	1	0	1	0		4.8	129	12.7	264	3.8	0.7	20.2	83	215	1148
341	179	0		1	59	1	0	0	2	0	0	1	0	0	0	0	3		0	0	0	0	3	0		0	0	0	0	0		6.8	158	13.6	177	4.8	1.6	17.8	86	424	399
342	9	1		0	32	0	0	2	4	1	0	1	1	1	1	1	9		0	0	0	1	3	0		0	0	0	0	0		2	133	14.9	98	1.38	0.48	36.8	71	340	299
346	107	1		1	53	7	13	1	3	1	0	1	0	0	0	0	7		0	0	0	0	3	0		0	1	0	0	0		7.4	101	17.1	198	5.9	0.7	199.2	82	301	1394
348	178	0		1	56	3	11	0	3	1	0	1	0	0	0	0	4		1	1	1	0	2	0		1	0	1	1	0		3.9	154	14.6	191	2.3	0.94	92.4	88	331	335
353	178	0		1	49	0	1	0	4	1	0	1	1	0	0	0	7		0	0	0	1	2	0		0	1	0	0	0		4	132	12.7	255	2.8	0.9	118	63	384	829
357	178	0		1	64	6	16	2	4	1	0	1	1	0	0	0	10		1	1	1	0	3	0		0	0	1	1	0		2.2	125	16	100	1.3	0.6	22.4	135	168	178
360	178	0		1	64	2	7	1	4	1	0	1	1	0	0	0	10		1	0	0	0	3	0		0	1	0	1	0		8.4	90	13.5	138	7.1	0.6	340.3	73		448
361	178	0		1	29	0	2	0	3	1	0	1	0	0	0	0	4		0	0	0	0	3	0		0	0	0	0	0		6.8	130	12.4	143	5.1	1.2	27	104	323	143
366	18	1		1	64	2	0	1	4	1	0	1	1	1	1	1	18		0	0	0	0	2	0		0	0	0	0	0		12.7	133	13.6	180	11	0.9	302.2	77	175	1986
370	177	0		1	46	1	5	0	4	1	0	1	1	0	0	0	3		1	1	1	0	3	0		0	0	1	1	0		4.4	141	13.2	247	2.1	1.8	105.8	90	293	437
373	177	0		1	48	2	6	0	4	1	0	1	1	0	0	0	8		1	0	0	0	3	0		0	1	0	0	0		4.4	100	15.3	184	2.9	1	247.4	66	132	962
374	177	0		1	51	1	0	1	4	1	0	1	1	0	0	0	6		0	0	0	0	3	0		0	0	0	0	0		8.7	132	12.5	411	6.6	1	277.7	73	299	900
377	37	1		1	61	8	7	3	2	0	0	1	0	0	0	0	24		0	0	0	0	3	0		0	1	0	0	0		27.1	129	14.8	586
378	31	1		1	56	5	6	0	4	1	0	1	1	0	0	1	31		0	0	1	0	2	1		0	0	0	0	0		10.1	79	17.9	136	7.1	1.2	14.2	261	563	750
381	177	0		0	65	5	4	1	2	0	0	1	0	0	0	0	2		1	0	1	1	3	0		0	1	1	1	0		3.7	141	14.3	272	1.2	1.9	4	86	299	61
383	177	0		0	58	1	4	1	4	1	0	1	1	0	0	0	11		1	0	0	1	1	0		1	0	0	1	0		9.8	136	13.2	166	8.5	0.7	251.8	65	257	1722
384	177	0		0	43	2	2	1	4	1	0	1	1	0	0	0	3		0	0	0	0	3	0		0	1	0	0	0		2.1	107	17.4	84	1.2	0.7	55.3	51	186	2146
386	177	0		0	58	2	1	1	4	1	0	1	1	1	0	0	11		1	0	0	0	3	0		0	0	0	0	1		7.4	115	12.7	211	6.5	0.6	142	43	94	1579
387	177	0		1	65	4	5	1	4	1	0	1	1	0	0	0	4		0	1	0	1	3	0		0	1	0	0	0		4.4	142	14	146	3.5	0.7	95.8	117	388	600
389	177	0		1	57	7	9	2	3	1	0	1	0	0	0	0	5		1	0	0	0	2	0		0	0	0	1	0		13.1	125	14.2	353	11.1	1.1	76	74
390	177	0		1	51	3	1	0	3	1	0	1	0	0	0	0	1		0	0	0	0	3	0		0	0	0	0	0		3.8	141	12.9	209	2.1	1.2	17.4	90	323	551
398	9	1		1	65	3	6	1	4	1	0	1	1	1	1	1	9		1	1	0	0	3	0		0	0	0	0	1		8.9	145	13.2	150	7.9	0.5	166.7	84	412	4500
399	28	1		0	20	3	4	4	4	1	1	1	1	0	1	1	28		0	0	0	0	3	0		0	0	0	0	0		7.5	116	13	379	6.2	0.8	51.4	42	180
400	176	0		1	57	1	6	1	4	1	0	1	1	0	0	0	10		1	0	1	1	3	0		1	0	1	1	0		6.3	164	13.1	191	5.1	0.7	151.2	79	262
405	176	0		1	60	2	6	1	5	1	0	1	1	0	0	0	14		1	0	0	1	3	0		0	1	0	1	0		17.1	135	13.8	245	14.8	0.8	184.8	100	426	539
409	176	0		1	34	0	3	0	4	1	0	1	1	0	0	0	4		0	0	0	0	3	0		0	0	0	0	0		10.5	152	13	158	8.5	1.4	156.3	106	271	805
411	175	0		0	63	2	0	1	4	1	0	1	1	0	0	0	10		0	0	0	0	3	0		0	0	0	0	0		5.8	138	12.9	178	4.53	0.82	23.4	62	361	261
413	175	0		1	57	1	0	0	4	1	0	1	1	0	0	0	6		0	0	0	0	3	0		0	0	0	0	0		4.6	143	13.2	144	2.8	1.4	78.7	88	364	1575
417	175	0		1	52	1	3	0	4	1	0	1	1	0	0	0	8		1	0	0	1	2	0		0	0	0	1	0		5	151	13.3	135	3.1	1.4	32.3	123	453	2069
418	175	0		0	55	3	5	1	4	1	0	1	1	0	0	0	7		1	1	0	1	3	0		0	0	0	1	0		5.8	128	13.5	177	4.99	0.55	198.6	209	624	601
420	175	0		1	61	2	1	0	5	1	0	1	1	0	0	0	5		0	0	0	1	3	0		0	0	0	0	0		6.9	145	13.4	218	5.52	0.96	170.9	117
426	175	0		1	24	1	0	1	2	0	0	1	0	0	0	0	2		0	0	0	0	3	0		0	0	0	0	0		4.4	110	13.9	326	2.79	0.88	0.3	76	326	14
427	175	0		1	55	0	0	1	2	0	0	1	0	0	0	0	1		0	0	0	0	3	0		0	0	0	0	0
430	175	0		1	45	0	0	1	4	1	0	1	1	0	0	0	7		0	0	0	0	3	0		0	0	0	0	0		8.1	157	13.1	169	6.5	0.8	72	89
432	175	0		1	43	1	0	1	5	1	0	1	1	0	0	0	4		0	0	0	1	1	0		0	0	0	0	0		8.7	143	13.1	218	6.6	1.6	104	88	282	2337
433	175	0		1	56	1	1	1	4	1	0	1	0	0	0	0	4		0	0	0	0	3	0		0	0	0	0	0		6.2	147	12.7	224	4.2	1.2	15.2	88	302	559
435	175	0		1	48	0	2	4	4	1	0	1	1	1	0	0	11		1	0	0	0	3	0		0	0	0	1	0		5	142	14	194	3.5	1.1	105.3	87	173	2453
436	174	0		1	22	0	0	1	2	0	0	1	0	0	0	0	2		0	0	0	0	3	0		0	0	0	0	0		15	130	17.3	342	8.8	3.4	138.6	80	349	86
439	174	0		1	66	7	1	1	2	0	0	1	0	0	0	0	3		0	0	0	0	3	0		0	0	0	0	0								75.4	75	241	243
442	174	0		1	54	7	1	1	2	0	0	1	0	0	0	0	31		0	0	0	0	3	0		0	0	0	0	0		4.3	89	13.1	363	2.9	0.8	94.6	64	339	435
443	174	0		0	63	4	4	1	2	0	0	1	0	0	0	0	7		1	0	0	0	3	0		0	0	0	0	1		1.9	137	13.5	227	1.03	0.61	13.9	100	184	1309
445	174	0		1	64	2	0	1	4	1	0	1	1	0	0	0	6		0	0	0	0	3	1		0	0	0	0	0		5.5	143	12.7	210	3.9	1	143.9	93	241	1267
448	174	0		0	61	2	2	1	2	0	0	1	0	0	0	0	6		0	0	0	0	1	0		0	1	0	0	0		4.9	118	13.8	186	3.2	1.3
450	174	0		0	63	3	4	1	4	1	0	1	1	1	0	0	47		1	1	1	1	3	0		0	0	1	0	0		4.2	127	14.5	122	2.5	1.4	86.5	55	219	532
453	33	1		1	59	2	3	3	5	1	0	2	1	1	1	0	7		0	1	0	1	3	0		0	0	1	0	0		7.5	146	13.2	260	5.9	0.8	152.1	97		510
463	174	0		1	63	2	2	1	4	1	0	1	1	0	0	0	7		0	0	0	0	3	0		0	0	0	0	0		5.5	131	13.2	183	4.1	1	131.4	109
466	174	0		1	65	3	2	2	5	1	0	1	1	0	0	0	18		0	0	0	0	3	0		1	0	0	0	0		7.3	120	13.9	298	6.2	0.7	235.9	72	363	1987
469	30	1		1	62	4	1	0	5	1	0	1	1	1	1	1	30		0	0	1	1	3	0		0	0	0	0	0		51	117	14.1	159	4.9	45.5	193.3	109	308	503
470	174	0		1	37	0	0	1	4	1	0	1	1	0	0	0	9		0	0	0	0	3	0		0	0	0	0	0		4.8	152	12.6	211	3.2	1	75.8	63
472	174	0		1	58	1	1	3	4	1	0	1	1	0	0	0	5		0	0	0	0	3	0		0	0	0	0	0		11	135	13	309	9	1.1	161.5	120
473	174	0		0	28	0	1	1	4	1	1	1	1	0	0	0	2		0	0	0	0	3	0		0	0	0	0	0		7.4	96	14.9	212	6.18	0.92	171.4	37	454	73
481	173	0		1	63	3	2	1	4	1	0	1	1	0	0	0	10		0	1	0	1	3	0		0	0	0	0	0		8.8	124	13	201	7.58	0.85	131.3	87
482	173	0		1	53	2	2	1	4	1	0	1	1	0	0	0	5		1	0	1	0	3	0		0	0	1	1	0		9.3	134	13.1	353	6.4	1.8	108.6	69
483	173	0		1	62	3	3	1	4	1	0	1	1	0	0	0	13		1	1	0	1	3	0		0	0	0	1	0		6.1	126	13.4	226	3.91	1.61	143.8	67
484	173	0		0	65	2	4	1	4	1	0	1	1	0	0	0	3		1	0	0	1	3	0		0	0	0	1	0		2.8	142	14.8	206	1.8	0.7	44.3	51		361
486	29	1		1	53	1	0	1	4	1	0	1	1	0	0	0	2		0	0	0	0	3	0		0	0	0	0	0		11.6	135	13.9	359	10.3	0.7	201.2	93	303	670
487	173	0		0	55	3	7	2	2	0	0	2	0	0	0	0	6		0	0	0	0	1	0		1	0	1	0	0		5.2	123	12.2	191	3.5	1	2.8	54
490	173	0		0	19	0		1	2	0	0	2	0	0	0	0	1		0	0	0	0	3	0		0	0	0	0	0
491	173	0		1	62	2	1	1	4	1	0	1	0	0	0	0	5		0	0	0	0	3	0		0	0	0	0	0		6.8	143	13.1	210	5	1.3	97.5	92
494	173	0		0	54	6	7	2	2	0	0	1	0	0	0	0	3		1	1	0	0	3	0		1	0	0	1	0		4.5	122	12.8	147	1.8	2.3	84	70	477	731
496	47	1		1	64	2	3	4	5	1	0	2	1	0	1	1	3		1	0	0	1	3	0		0	0	0	1	0		13.4	108	14.3	419	12.11	0.71	57.1	84		1160
499	173	0		1	66	2	1	2	4	1	0	1	1	0	0	0	8		1	1	0	1	3	0		0	0	0	1	0		4.1	157	12.9	171	2.8	0.7	23.1	72
501	173	0		1	55	1	0	2	4	1	0	1	1	0	0	0	5		0	0	0	0	3	0		0	0	0	0	0		4.8	129	13.3	106	3.74	0.8	98.2	74
503	173	0		1	60	2	4	2	4	1	0	1	1	0	0	0	8		0	0	1	0	3	0		0	1	1	0	0		6.9	162	15	351	5.1	1.1	151	74	348	1815
505	173	0		1	51	1	5	2	5	1	0	1	1	1	0	0	11		1	0	1	1	3	0		0	0	0	0	0		3.4	166	13.3	167	2.5	0.6	45.2	72
506	172	0		0	48	0	4	1	3	1	0	1	0	0	0	0	1		1	0	0	0	3	0		0	0	0	1	0		6	123	15.1	278	3.3	2	19.2	66	122	46
507	172	0		1	60	2	3	3	4	1	0	1	1	0	0	0	12		1	0	0	0	3	0		0	0	0	1	0		5.8	147	12.9	159	4	1.3	124.7	108	455
509	172	0		1	41	0	0	0	4	1	0	1	1	0	0	0	6		0	0	0	1	3	0		0	0	0	0	0		14.8	122	14.1	308	12.9	1.2	420.4	73	330	2857
514	172	0		1	49	0	2	0	4	1	0	1	1	0	0	0	9		1	0	0	0	3	0		0	0	0	1	0		8.7	154	14.5	151	7.3	0.9	55.3	106	262	585
516	172	0		0	55	2	5	3	4	1	0	1	1	0	0	0	6		1	1	0	1	3	0		0	0	0	0	1		8.3	119	14	273	7.2	0.7	18.1	50	196
517	172	0		1	65	4	7	0	2	0	0	1	0	0	0	0	4		1	1	1	1	1	0		0	0	1	0	0		5.8	117	13.4	119				84
519	172	0		1	30	0	0	0	2	0	0	1	0	0	0	0	4		0	0	0	0	3	0		0	0	0	0	0		9.3	103	13.1	161	6.75	1.34	114.9	114
523	172	0		1	34	0	2	0	4	1	0	1	0	0	0	0	5		0	0	0	0	3	0		0	0	0	0	0		5.9	133	13.6	200	4.23	1.17	47	127
525	172	0		0	65	3	5	2	4	1	0	1	1	0	0	0	18		1	1	0	0	3	0		0	0	0	1	0		4.8	127	13.4	149	2.8	1.7	173.5	49	252	394
526	172	0		0	22	0	0	2	5	1	0	1	1	0	0	0	6		0	0	0	0	3	0		0	0	0	0	0		9.8	125	14.4	193	7.7	1.2	427.7	53	249	529
527	172	0		0	52	1	0	1	4	1	0	1	0	0	0	0	5		0	0	0	0	3	1		0	0	0	0	0		5.3	128	12.6	126	4.3	0.7	117.8
528	172	0		1	54	1	0	1	4	1	0	1	1	0	0	0	2		0	0	0	0	1	0		0	0	0	0	0		10.8	133	13.4	212	8.08	1.77	137.6	59
530	172	0		1	64	3	6	1	4	1	0	1	1	0	0	0	8		1	1	0	1	3	0		0	0	0	1	0		16	136	13.4	237	14.3	0.8	586.7	114
531	172	0		1	62	2	0	1	4	1	0	1	1	0	0	0	4		0	0	0	0	3	0		0	0	0	0	0		5.8	126	13.8	295	4.2	1	275.7	90
532	172	0		1	64	5	9	0	4	1	0	1	1	0	0	0	6		1	1	1	1	3	0		0	1	1	1	0		5.5	149	13.3	149	4.2	0.8	51.2	100
533	172	0		0	45	0	0	4	5	0	0	1	0	0	0	0	14		0	0	0	0	3	0		0	0	0	0	0		5.5	137	12.6	268	2.9	1.47	9.9	67
538	172	0		0	57	3	6	0	2	0	0	1	0	0	0	0	5		0	0	0	0	3	0		0	1	0	0	0		4.3	100	16.3	356	1.7	1.4	12.3	55
540	171	0		0	64	3	2	0	4	1	0	1	1	0	0	0	7		1	0	1	1	3	0		0	1	1	0	0		9.7	133	13.7	225	8.2	0.8	84.4	78	341	2180
543	171	0		0	54	3	8	1	4	1	0	1	1	1	0	0	17		1	0	0	0	3	0		0	0	0	0	0		3.4	124	15.5	65	2.6	0.6	33.7	58		447
544	171	0		1	52	2	5	0	4	1	0	1	1	0	0	0	6		1	0	0	1	1	0		0	0	0	0	1		13.5	97	15.6	312	11.5	1	125	98	673	191
545	171	0		1	56	3	6	0	3	1	0	1	0	0	0	0	4		1	0	1	1	3	0		1	0	1	1	0		4.2	104	15.3	338	2.6	1.2	17.8	85	395	28
546	171	0		1	46	0	4	0	4	1	0	1	1	0	0	0	6		1	0	0	1	3	0		0	0	0	0	1		10.6	139	13.8	244	8.2	1.4	155.2	137
548	171	0		0	43	0	2	0	4	1	0	1	1	0	0	0	3		0	0	0	0	3	0		0	1	0	0	0		8.3	134	13	164	6.4	1.3	48.9	63	237	465
550	171	0		1	55	1	0	2	4	1	0	1	1	0	0	0	9		0	0	0	0	3	1		0	0	0	0	0		6.9	149	14.3	221	3.9	2	5.7	88
552	171	0		0	65	4	4	4	4	1	0	1	1	1	1	0	32		0	0	0	0	3	0		0	0	0	0	0		8	94	15.7	161			248.8	114
555	171	0		1	65	2	1	0	4	1	0	1	1	0	0	0	11		0	0	1	0	3	0		0	0	1	0	0		8.8	143	12.5	385	7.4	0.9	33.1	62	255	792
559	170	0		1	62	2	1	0	4	1	0	1	1	1	0	0	11		1	0	0	0	3	0		0	0	0	0	0		7.1	132	13.5	274	6.3	0.4	75.5	82	418
564	170	0		1	44	0	4	0	4	1	0	1	1	0	0	0	4		1	0	0	0	3	0		1	0	0	0	1		9.6	130	13.7	354	7.2	1.5	87.8	97	440	336
565	133	1		1	59	5	8	2	2	0	0	1	0	0	0	0	24		1	0	0	0	3	1		0	1	0	1	0		5	88	20	112	4.12	0.52	39	180
569	1	1		1	60	5	8	4	4	1	0	1	1	0	0	1	1		1	0	0	0	3	0		1	0	0	1	0		4.7	150	14.8	145	4.4	0.15	82.2	143
570	170	0		0	64	2	0	0	3	1	0	1	0	0	0	0	5		0	0	0	0	3	0		0	0	0	0	0		4.8	140	13.8	289	3.6	0.5	11.8	52
572	170	0		1	66	2	1	0	4	1	0	1	1	0	0	0	5		1	0	0	0	3	0		0	0	0	0	0		8.1	161	13.4	250	7.18	0.54	332.8	61	220	3629
573	170	0		1	54	1	0	0	4	1	0	1	1	0	0	0	10		0	0	0	0	3	0		0	0	0	0	0		5.5	145	12	197	4.9	0.3	151.6	114	244	1079
576	170	0		1	50	2	6	3	4	1	0	1	1	0	0	0	15		0	0	0	0	3	0		0	0	0	0	0		6.3	131	13.9	139	3.93	1.35	104.5	90
577	170	0		1	43	0	2	0	4	1	0	1	1	0	0	0	5		1	0	0	1	3	0		0	0	0	1	0		9.4	145	13.1	249	7.8	0.9	167.7	61	420
578	170	0		1	52	2	8	0	4	1	0	1	1	0	0	0	7		1	1	0	1	3	0		0	0	0	1	0		8.1	163	12.5	186	6.2	1.2	105.4	71
579	170	0		1	65	4	3	1	4	1	0	1	1	0	0	0	4		0	0	0	0	1	0		0	0	0	0	0		6.8	137	14.4	295	4.9	0.9	138.2	72	297	373
581	170	0		1	63	2	5	2	4	1	0	1	1	0	0	0	5		1	0	0	1	3	0		0	0	0	1	0		6.4	140	12.2	284	4.7	0.8	62.9	85
587	169	0		0	62	4	11	0	3	1	0	1	0	0	0	0	3		1	0	0	0	3	0		0	0	0	0	0		5	132	13.9	178	4	0.7	29.7	55	437	84
590	169	0		1	57	4	7	0	4	1	0	1	0	0	0	0	10		1	0	1	0	3	0		0	1	1	1	0		5.1	116	13.5	226	3.4	1.1	126.2	68	289	715
592	169	0		0	65	3	4	0	4	1	0	1	1	0	0	0	4		1	1	0	0	3	0		0	0	0	0	0		8.7	129	12.8	256	6.7	1.3	111.3	65
595	169	0		1	42	0	1	0	4	1	0	1	1	0	0	0	8		1	0	0	0	3	0		0	0	0	1	0		14.4	131	13.1	286	13.1	0.8	448.5	104	469	1271
599	169	0		0	61	2	1	1	4	1	0	1	1	0	0	0	3		0	0	0	0	3	0		0	0	0	0	0		15	140	13	290	13.8	0.6	275.1	73	216	746
600	169	0		1	57	3	3	0	3	1	0	1	0	0	0	0	3		0	0	0	0	3	0		0	0	0	0	0		2.2	111	16.6	173	1.1	0.7	4.2	66	338	819
605	169	0		1	66	2	5	0	4	1	0	1	1	0	0	0	9		1	0	0	1	3	0		0	0	1	0	1		3.8	105	13.3	209	3.2	0.4	179.7	84	242	3277
606	169	0		1	56	3	5	1	4	1	0	1	1	0	0	0	13		1	1	0	0	3	1		0	0	0	0	0		5.1	128	15.6	231	3.8	0.8	148.7	68	196	1824
608	169	0		1	46	1	2	0	4	1	0	1	1	0	0	0	16		1	0	0	1	3	0		0	0	0	1	0		12.8	125	13.3	284	11.3	0.7	153.5	74	312	510
610	169	0		1	54	1	0	0	4	1	0	1	1	0	0	0	5		0	0	0	0	3	0		0	0	0	0	0		8.9	120	12.8	569	6.3	1.5	163.8	55	164	811
613	169	0		1	46	1	12	0	4	1	0	1	1	0	0	0	5		1	1	1	0	3	0		0	0	1	1	0		6.4	161	13.3	211	3.5	1.8	83.5	55	218	846
617	169	0		1	52	2	5	0	4	1	0	1	1	0	0	0	4		1	1	0	0	3	0		0	0	0	0	1		5.6	144	13.3	155	4.36	0.75	84.9	80	262	388
620	168	0		0	62	2	0	0	2	0	0	1	0	0	0	0	2		0	0	0	0	3	0		0	0	0	0	0		4.4	139	11.9	244	3.3	0.8	9.3	45	335	295
626	168	0		0	42	0	0	1	4	1	0	1	1	1	1	0	8		0	0	0	1	3	0		0	0	0	0	0		4	119	13.9	173	3.06	0.74	109.4	62
628	168	0		0	65	3	5	2	4	1	0	2	1	0	0	0	4		1	0	0	1	1	0		1	0	0	0	1		9.4	147	13.4	246	7.8	1.1	3.5	57		37
633	168	0		1	60	3	3	3	5	1	0	1	1	1	1	0	22		1	1	0	0	3	0		1	0	0	0	0		9.5	139	13.7	445	7.5	0.8	246.9	46		910
635	168	0		1	61	4	7	4	4	1	0	1	1	0	0	0	31		1	1	0	0	3	0		1	1	0	0	0		12.3	100	13.6	480	10.08	1.06	26.5	52	266	685
636	168	0		1	63	2	5	3	2	0	0	1	0	0	0	0	19		1	1	0	0	3	0		0	1	0	1	0		7.3	133	13.9	199			35.2	70
637	168	0		1	65	2	2	0	4	1	0	1	1	0	0	0	4		1	0	0	0	3	0		1	0	0	1	0		11.7	137	13.2	382	15.24	1.09	64.8	76		510
644	167	0		1	66	2	4	0	4	1	0	1	1	0	0	0	7		1	0	0	0	3	0		0	0	0	0	0		8	157	13.6	313	6.84	0.7	13.7	77		685
651	167	0		1	63	3	3	2	4	1	0	1	1	0	0	0	12		0	0	0	0	3	0		0	0	0	0	0		6.5	144	12.8	323	5.1	0.83	71.3	98	294	1672
652	167	0		1	50	2	1	1	2	0	0	1	0	0	0	0	6		0	1	0	0	3	0		0	0	0	0	0		11.3	165	12.3	371	10.3	0.5	112.5	108	514	635
661	166	0		1	52	4	3	1	4	1	0	1	1	0	0	0	14		1	1	0	1	3	0		0	0	0	1	0		16.4	145	12.1	263	15.4	0.6	298.6	82	240
662	166	0		1	65	3		1	4	1	0	1	1	0	0	0	5		1	1	0	0	3	0		1	1	0	1	0		5.8	136	13.8	127	3.98	1.05	22.8	76	375	1132
669	166	0		0	58	1	3	1	4	1	0	1	1	0	0	0	8		1	0	0	0	3	0		1	1	0	0	0		8	126	13.7	258	5.7	1.46	159.2	59	263	1482
673	166	0		1	48	0	1	0	4	1	0	1	1	1	0	0	14		1	0	0	1	3	0		0	0	0	0	0		5.9	154	13	156	4.93	0.66	99.1	91
674	12	1		1	61	2	2	1	4	1	0	1	1	1	1	1	12		1	0	0	1	3	0		0	0	0	1	0		7.3	161	13.4	202	6.12	0.82	215.3	121	336
675	166	0		1	50	0	0	0	4	1	0	1	1	0	0	0	14		0	0	0	0	3	0		0	0	0	0	0		6.3	144	13.1	122	4.7	1	44.9	76	309	658
679	24	1		1	34	1	5	3	5	1	0	2	1	1	1	1	24		0	0	0	1	3	0		0	0	0	0	0		13.2	85	19.9	93	12.32	0.55	243.3	287	496	290
680	165	0		1	40	0	1	1	4	1	0	1	1	0	0	0	4		0	1	0	0	2	0		0	0	0	0	0		11.8	156	12.1	168	9.8	1.5	186.8	95	215	1356
683	165	0		0	51	1	2	1	4	1	1	1	0	0	0	0	9		0	0	0	0	3	0		0	0	0	0	0								53.4	62		109
685	165	0		0	39	0	0	1	5	1	0	2	1	1	0	0	8		0	0	0	0	3	0		0	0	0	0	0		12.6	130	14.8	175	12.04	0.35	429.1	124		408
687	165	0		0	50	1	0	1	4	1	0	1	1	0	0	0	4		0	0	0	1	3	0		0	0	0	0	0		4.4	145	14	160	3.37	0.67	79.9	73		198
691	165	0		1	60	3	6	1	4	1	0	1	1	0	0	0	7		1	1	1	0	3	1		1	0	1	0	0		10.4	154	12.3	255	9.35	0.66	182.5	94
692	165	0		0	66	5	8	1	4	1	1	1	1	0	0	0	13		1	1	0	1	3	0		0	1	0	0	1		6.7	143	14	288	5.29	0.85	44.7	77
695	165	0		1	46	0	2	1	4	1	0	1	1	0	0	0	6		1	0	0	1	3	0		0	0	0	1	0		8.8	156	13.7	239	6.84	1.28	62.3	97
697	165	0		0	60	2	4	3	4	1	0	1	1	0	0	0	9		1	0	0	0	3	0		0	0	0	0	0		3.3	130	15.1	257			178.1	60
706	164	0		0	55	1	1	1	4	1	0	1	1	0	0	0	9		0	0	0	0	3	0		0	0	0	0	0		8.1	125	13.5	158	6.56	1.11	217.8	56	149	488
709	164	0		1	62	2	3	3	5	1	0	2	1	1	0	0	11		0	0	1	1	3	0		1	1	1	0	0		22.7	137	14	382	21.18	0.69	362.8	84	397	731
711	164	0		1	63	2	0	1	4	0	0	1	0	0	0	0	4		0	0	0	0	3	0		0	0	0	0	0		11.4	106	15.6	203	9.66	1.07	189.2	116
714	3	1		1	60	5	7	3	5	1	0	1	1	0	1	1	3		0	0	0	0	2	0		0	0	0	1	0		2.5	112	15.6	91	2.08	0.28	218.7	79	351
716	164	0		1	60	2	0	0	5	1	0	1	1	0	0	0	5		0	0	0	0	3	0		0	0	0	0	0		9.3	126	12.7	352	8.1	0.5	305.3	71	323	3325
719	164	0		1	50	1	2	1	5	1	0	1	1	1	0	0	10		1	0	0	0	3	0		0	0	0	0	1		12	135	12.6	201	11.07	0.54	476.7	75		2505
724	13	1		1	64	2	1	0	5	1	1	1	1	1	1	1	13		0	0	0	1	3	0		0	0	0	0	0		12.7	128	13.5	218	11.38	0.79	468.2	80	199	1654
727	163	0		0	55	1	15	3	4	1	0	1	1	0	0	0	10		1	0	1	1	3	0		1	1	0	1	0		2.9	108	15.3	190	2.4	0.4	144.1	154
728	163	0		1	59	2	6	1	5	1	1	1	1	0	0	0	8		1	1	0	0	3	0		0	0	0	1	0		11.2	162	14.2	307	9.5	0.7	397.9	62
733	163	0		1	23	0	0	1	2	0	0	1	0	0	0	0	2		0	0	0	0	3	0		0	0	0	0	0		6.9	143	13	208			1	87
734	163	0		1	58	7	5	1	2	0	0	1	0	0	0	0	28		1	0	0	0	3	0		0	0	0	1	0		3.8	133	13.7	221	8.69	2.43	18.5	53		1672
741	163	0		1	61	2	3	1	4	1	0	1	1	0	0	0	6		1	0	0	0	3	0		0	1	0	0	0		6.4	140	13.1	271	5	0.9	196.1	93
746	163	0		1	46	2	4	1	4	1	0	1	1	1	1	0	12		0	0	0	0	3	0		0	0	0	0	0		0.2	84	19.7	152			144.5	116	229	1113
751	163	0		0	62	2	0	1	4	1	0	1	1	0	0	0	7		0	0	0	0	3	0		0	0	0	0	0		10	125	13.4	541	7.6	1.1	91	67
756	162	0		0	66	2	3	1	4	1	0	1	1	0	0	0	8		1	0	0	0	2	0		0	0	0	0	0		6.9	133	12.8	212	5.62	0.93	79.3	87
762	162	0		0	58	2	2	0	4	1	0	2	1	1	1	0			0	0	1	0	1	0		0	0	0	0	0		9.1	70	13	115	8.31	0.3	109.3	37		112
764	162	0		1	65	2	0	3	4	1	0	1	1	1	0	0	13		0	0	0	0	3	0		0	0	0	0	0		9.2	134	13.6	187	8.01	0.68	168.3	113
767	162	0		0	50	1	1	1	2	0	0	1	0	0	0	0	6		0	0	0	0	3	0		0	0	0	0	0		4.7	123	13.5	185	2.7	1.3	1.5	61
769	4	1		0	66	2	4	4	4	1	0	1	1	0	0	1	4		0	0	0	0	3	0		0	0	0	0	0		4.8	131	14.7	123	4.3	0.6	165.6	54	182	1819
770	162	0		1	50	1	4	0	4	1	0	1	1	0	0	0	6		0	0	0	0	3	1		0	0	0	0	0		6.7	144	14.6	169	5.1	1.1	110.7	81
771	162	0		1	21	0	0	4	4	1	0	2	1	0	0	0	5		0	0	0	0	3	1		0	0	0	0	0		12.9	143	12.8	276	10.7	1.2	3.7	66		145
775	31	1		1	59	2	2	0	4	1	0	1	1	1	1	1	31		1	0	0	1	3	1		1	0	0	1	0		4	156	13.1	99	2.4	1.1	92.9	75	378	1752
777	161	0		0	62	3	2	4	4	1	1	2	1	0	0	0	5		0	0	0	0	3	0		0	0	1	0	0		11.9	146	12.5	232	10.4	1	151.3	140
782	161	0		1	64	2	5	2	4	1	0	1	1	0	0	0	8		1	0	1	0	3	1		0	1	1	1	0		6.4	174	13.6	219	4.73	1.25	55.8	99
784	161	0		1	27	0	1	1	4	1	0	2	1	0	0	0	4		0	0	0	0	3	0		0	0	0	0	0		11	132	12.8	286	9.24	1.66	28.3	62	302	259
