# Supplementary material for: An update to the custom-made MS Excel workbook performing the log-rank test with extended functionality and a new original COVID-19 training data set
Source: Croat Med J. 2021 Oct;62(5):531–3. doi: 10.3325/cmj.2021.62.531 (PMC8596477; doi:10.3325/cmj.2021.62.531)
Supplement: Supplementary File 2 [file CroatMedJ_62_s002.xls]

## Sheet: about
		Marko Lucijanić. An update of the custom-made MS Excel workbook performing the log-rank test with extended functionality and new original COVID-19 training dataset
		Croat Med J. 2021
	This is an updated version of the custom-made MS Excel workbook orginally published in 2016 in the Croatian Medical Journal under reference:
	Lucijanić M. Survival analysis in clinical practice: analyze your own data using an Excel workbook. Croat Med J. 2016;57:77-9. doi: 10.3325/cmj.2016.57.77
	There are three version of the current update, for 300 cases, 600 casese and 1200 cases. The number of cases (rows in the woorkbook) has been intentionally
	limited to aid the speed of the calculations that MS Excel has to deal with with every change on the sheet you are using.
	Data-set used in the current update is from the University hospital Dubrava registry of hospitalized COVID-19 patients. Three subsets of patients with
	different sample size (300, 600 and 1200) have been chosen to demonstrate how age and comorbidities affect survival of patients with acute COVID-19 infection.
	6-month overall survival is provided for the demonstration of time to event analyses.
	Created for max 600 rows.				Marko Lucijanić
	Workbook version 20.0				Department of Hematology
	Date: July 12, 2021				University hospital Dubrava (www.kbd.hr), Zagreb, Croatia
	Created for MS Excel 2002 and newer				mailto: markolucijanic@yahoo.com
	If you have any questions, suggestions or comments, please contact me.
	Have a nice and productive day. Kind regards, Marko

## Sheet: Analysis
Select data:		1.	Enter data sheet name:			DATA				Survival curves:																	Sheet name
										Nm. 1	Whole dataset													Nm	A		DATA		None
2.	Set variables (columns containing):				Time	Status	Group																	OS 6mth	B				Median
					OS 6mth	status 6mth	Nm of drugs in chronic therapy																	status 6mth	C				Terciles
2.'	Set filter	variable																							D	B	0		Quartiles
		condition					- Q1 (1) - Q2 (3) - Q3 (6) -																	Sex	E		0		Cut-off
				2.''		Group stratification:	Quartiles																	Age	F
						Cut-off value:																		Charlson comorbidity index	G	C
																								Nm of drugs in chronic therapy	H
																								ECOG status on admission	I
Results:				Read survival rate at:	90																			MEWS COVID severity (2-mild, 3-moderate, 4-severe, 5-critical)	J	H
There are total of			Total number	Med. Sur.	Surv. rate																			Pneumonia	K
4 groups		All pts.:	590	MNR	0.835593																			Other infection on admssion	L
1			142	MNR	0.915493																			Admission to 1-ward or 2-ICU	M
2			141	MNR	0.858156																			Need for oxygen therapy	N
3			154	MNR	0.837662					Nm. 2	Subgroups													Hifh flow therapy	O
4			153	MNR	0.738562																			Mechanical ventilation	P
																								Death during hospitalization	Q
																								Length of COVID hospitalization	R
Curves comparison:		Cox-Mantel log-rank test			<0,001																				S
1	2	0.120308	0.57 / 1.75		Common p value																			Arterial hypertension	T
1	3	0.0350383	0.49 / 2.06																					Diabetes mellitus	U
1	4	<0,001	0.27 / 3.69																					Hyperlipoproteinemia	V
2	3	0.572473	0.84 / 1.18																					Obesity	W	group
2	4	0.00478648	0.47 / 2.11						1															Smoking	X	codes:	1
3	4	0.0201363	0.56 / 1.78						2																Y		2
Group names		p value	Hazard Ratio / recip. value						3																Z		3
0.00833333	Bonferroni correction for 6 comparison(s):								4															Aspirin	AA		4
	Result is significant if p value is less than 0.0083								Change group names for graph purposes:															Anticoagulant therapy	AB
																								Statin	AC
																								ACEi	AD
																								ARB	AE
																									AF
																								WBC	AG
																								Hemoglobin	AH
																								RDW	AI
																								Platelets	AJ
																								Abs neutrophils	AK
																								Abs lymphocytes	AL
																								CRP	AM
																								Creatinin	AN
																								Uric acid	AO
																								Feritin	AP
																									AQ
																									AR
																									AS
																									AT
																									AU
																									AV
																									AW
																									AX
																									AY
																									AZ
																									BA
																									BB
																									BC
																									BD
																									BE
																									BF
																									BG
																									BH
																									BI
																									BJ
																									BK
																									BL
																									BM
																									BN
																									BO
																									BP
																									BQ
																									BR
																									BS
																									BT
																									BU
																									BV
																									BW
																									BX
																									BY
																									BZ
																									CA
																									CB
																									CC
																									CD
																									CE
																									CF
																									CG
																									CH
																									CI
																									CJ
																									CK
																									CL
																									CM
																									CN
																									CO
																									CP
																									CQ
																									CR
																									CS
																									CT
																									CU
																									CV
																									CW
																									CX
																									CY
																									CZ
																									DA
																									DB
																									DC
																									DD
																									DE
																									DF
																									DG
																									DH
																									DI
																									DJ
																									DK
																									DL
																									DM
																									DN
																									DO
																									DP
																									DQ
																									DR
																									DS
																									DT
																									DU
																									DV
																									DW
																									DX
																									DY
																									DZ
																									EA
																									EB
																									EC
																									ED
																									EE
																									EF
																									EG
																									EH
																									EI
																									EJ
																									EK
																									EL
																									EM
																									EN
																									EO
																									EP
																									EQ
																									ER
																									ES
																									ET
																									EU
																									EV
																									EW
																									EX
																									EY
																									EZ
																									FA
																									FB
																									FC
																									FD
																									FE
																									FF
																									FG
																									FH
																									FI
																									FJ
																									FK
																									FL
																									FM
																									FN
																									FO
																									FP
																									FQ
																									FR
																									FS
																									FT
																									FU
																									FV
																									FW
																									FX
																									FY
																									FZ
																									GA
																									GB
																									GC
																									GD
																									GE
																									GF
																									GG
																									GH
																									GI
																									GJ
																									GK
																									GL
																									GM
																									GN
																									GO
																									GP
																									GQ
																									GR
																									GS
																									GT
																									GU
																									GV
																									GW
																									GX
																									GY
																									GZ
																									HA
																									HB
																									HC
																									HD
																									HE
																									HF
																									HG
																									HH
																									HI
																									HJ
																									HK
																									HL
																									HM
																									HN
																									HO
																									HP
																									HQ
																									HR
																									HS
																									HT
																									HU
																									HV
																									HW
																									HX
																									HY
																									HZ
																									IA
																									IB
																									IC
																									ID
																									IE
																									IF
																									IG
																									IH
																									II
																									IJ
																									IK
																									IL
																									IM
																									IN
																									IO
																									IP
																									IQ
																									IR
																									IS
																									IT
																									IU
																									IV

## Sheet: Data sorting
									Patient ID	Time passed	Status	Group	helper group	timeCORR	stCORR		1	1	2	2	3	3	4	4	log1	1	2	log2	1	3	log3	1	4	log4	2	3	log5	2	4	log6	3	4			Comm				Mix
This whole sheet is used for data sorting and formatting.									1	180	0	2	2	180	0	2			180	0					180	0	2							180	0	2	180	0	2				1		180	0	2		2
Nothing to learn about survival analysis here.									2	180	0	1	0	180	0	1	180	0							180	0	1	180	0	1	180	0	1										2		180	0	1		1
									3	180	0	1	0	180	0	1	180	0							180	0	1	180	0	1	180	0	1										3		180	0	1		1
									4	180	0	1	0	180	0	1	180	0							180	0	1	180	0	1	180	0	1										4		180	0	1		1
			2	2	1	2	1	1	5	180	0	3	4	180	0	3					180	0						180	0	3				180	0	3				180	0	3			180	0	3		3
time:			1	1	2	1	2	2	6	180	0	3	4	180	0	3					180	0						180	0	3				180	0	3				180	0	3	DATA		180	0	3		3
OS 6mth	B	0	3	3	3	3	3	3	7	180	0	2	1	180	0	2			180	0					180	0	2							180	0	2	180	0	2				filter var		180	0	2		2
			4	4	4	4	4	4	8	180	0	3	4	180	0	3					180	0						180	0	3				180	0	3				180	0	3	0	0	180	0	3		3
cen:									9	180	0	3	5	180	0	3					180	0						180	0	3				180	0	3				180	0	3	condition		180	0	3		3
status 6mth	C	0							10	180	0	1	0	180	0	1	180	0							180	0	1	180	0	1	180	0	1												180	0	1		1
									11	180	0	2	1	180	0	2			180	0					180	0	2							180	0	2	180	0	2						180	0	2		2
group:									12	180	0	1	0	180	0	1	180	0							180	0	1	180	0	1	180	0	1										filter var		180	0	1		1
Nm of drugs in chronic therapy	H	0							13	180	0	3	5	180	0	3					180	0						180	0	3				180	0	3				180	0	3	0	0	180	0	3		3
									14	180	0	1	0	180	0	1	180	0							180	0	1	180	0	1	180	0	1										condition		180	0	1		1
									15	180	0	3	3	180	0	3					180	0						180	0	3				180	0	3				180	0	3			180	0	3		3
									16	180	0	1	0	180	0	1	180	0							180	0	1	180	0	1	180	0	1												180	0	1		1
									17	180	0					sdfgafsderaede																															sdfgafsderaede
									18	180	0	4	13	180	0	4							180	0							180	0	4				180	0	4	180	0	4		- Q1 (1) - Q2 (3) - Q3 (6) -	180	0	4		4
									19	180	0	3	4	180	0	3					180	0						180	0	3				180	0	3				180	0	3	safety str	1	180	0	3		3
									20	180	0	3	4	180	0	3					180	0						180	0	3				180	0	3				180	0	3	Stratificiraj	1	180	0	3		3
									21	180	0	2	2	180	0	2			180	0					180	0	2							180	0	2	180	0	2				Options	Quartiles	180	0	2		2
									22	41	1	4	17	41	1	4							41	1							41	1	4				41	1	4	41	1	4	Cut-off		41	1	4		4
									23	180	0	1	0	180	0	1	180	0							180	0	1	180	0	1	180	0	1												180	0	1		1
									24	180	0	1	0	180	0	1	180	0							180	0	1	180	0	1	180	0	1										None		180	0	1		1
									25	180	0	2	2	180	0	2			180	0					180	0	2							180	0	2	180	0	2				Median	median (3)	180	0	2		2
									26	180	0	2	1	180	0	2			180	0					180	0	2							180	0	2	180	0	2				Terciles	- T1 (1) - T2 (5) -	180	0	2		2
									27	180	0	4	11	180	0	4							180	0							180	0	4				180	0	4	180	0	4	Quartiles	- Q1 (1) - Q2 (3) - Q3 (6) -	180	0	4		4
									28	7	1	3	4	7	1	3					7	1						7	1	3				7	1	3				7	1	3	Cut-off		7	1	3		3
									29	180	0					sdfgafsderaede																															sdfgafsderaede
									30	180	0	3	4	180	0	3					180	0						180	0	3				180	0	3				180	0	3			180	0	3		3
									31	180	0	4	7	180	0	4							180	0							180	0	4				180	0	4	180	0	4	2		180	0	4		4
									32	180	0	3	4	180	0	3					180	0						180	0	3				180	0	3				180	0	3	0		180	0	3		3
									33	180	0	4	8	180	0	4							180	0							180	0	4				180	0	4	180	0	4	4		180	0	4		4
									34	11	1	2	2	11	1	2			11	1					11	1	2							11	1	2	11	1	2				1		11	1	2		2
									35	180	0	2	1	180	0	2			180	0					180	0	2							180	0	2	180	0	2				5		180	0	2		2
									36	180	0	1	0	180	0	1	180	0							180	0	1	180	0	1	180	0	1										3		180	0	1		1
									37	180	0	4	11	180	0	4							180	0							180	0	4				180	0	4	180	0	4	13		180	0	4		4
									38	180	0	4	10	180	0	4							180	0							180	0	4				180	0	4	180	0	4	17		180	0	4		4
									39	180	0	1	0	180	0	1	180	0							180	0	1	180	0	1	180	0	1										11		180	0	1		1
									40	180	0	1	0	180	0	1	180	0							180	0	1	180	0	1	180	0	1										7		180	0	1		1
									41	180	0	1	0	180	0	1	180	0							180	0	1	180	0	1	180	0	1										8		180	0	1		1
									42	180	0	4	18	180	0	4							180	0							180	0	4				180	0	4	180	0	4	10		180	0	4		4
									43	180	0	4	10	180	0	4							180	0							180	0	4				180	0	4	180	0	4			180	0	4		4
									44	180	0	1	0	180	0	1	180	0							180	0	1	180	0	1	180	0	1												180	0	1		1
									45	180	0	4	6	180	0	4							180	0							180	0	4				180	0	4	180	0	4			180	0	4		4
									46	180	0	1	0	180	0	1	180	0							180	0	1	180	0	1	180	0	1												180	0	1		1
									47	0	1	2	2	0	1	2			0	1					0	1	2							0	1	2	0	1	2						0	1	2		2
									48	180	0	2	1	180	0	2			180	0					180	0	2							180	0	2	180	0	2						180	0	2		2
									49	180	0	2	1	180	0	2			180	0					180	0	2							180	0	2	180	0	2						180	0	2		2
									50	180	0	4	8	180	0	4							180	0							180	0	4				180	0	4	180	0	4			180	0	4		4
									51	20	1	3	5	20	1	3					20	1						20	1	3				20	1	3				20	1	3			20	1	3		3
									52	180	0	2	1	180	0	2			180	0					180	0	2							180	0	2	180	0	2						180	0	2		2
									53	77	1	1	0	77	1	1	77	1							77	1	1	77	1	1	77	1	1												77	1	1		1
									54	180	0	2	1	180	0	2			180	0					180	0	2							180	0	2	180	0	2						180	0	2		2
									55	180	0	3	4	180	0	3					180	0						180	0	3				180	0	3				180	0	3			180	0	3		3
									56	180	0	4	10	180	0	4							180	0							180	0	4				180	0	4	180	0	4			180	0	4		4
									57	180	0	2	2	180	0	2			180	0					180	0	2							180	0	2	180	0	2						180	0	2		2
									58	180	0	1	0	180	0	1	180	0							180	0	1	180	0	1	180	0	1												180	0	1		1
									59	180	0	4	10	180	0	4							180	0							180	0	4				180	0	4	180	0	4			180	0	4		4
									60	180	0	2	1	180	0	2			180	0					180	0	2							180	0	2	180	0	2						180	0	2		2
									61	180	0	4	7	180	0	4							180	0							180	0	4				180	0	4	180	0	4			180	0	4		4
									62	180	0	3	3	180	0	3					180	0						180	0	3				180	0	3				180	0	3			180	0	3		3
									63	180	0	2	1	180	0	2			180	0					180	0	2							180	0	2	180	0	2						180	0	2		2
									64	180	0	4	12	180	0	4							180	0							180	0	4				180	0	4	180	0	4			180	0	4		4
									65	61	1	4	10	61	1	4							61	1							61	1	4				61	1	4	61	1	4			61	1	4		4
									66	17	1	2	2	17	1	2			17	1					17	1	2							17	1	2	17	1	2						17	1	2		2
									67	180	0	3	3	180	0	3					180	0						180	0	3				180	0	3				180	0	3			180	0	3		3
									68	180	0	3	3	180	0	3					180	0						180	0	3				180	0	3				180	0	3			180	0	3		3
									69	180	0	1	0	180	0	1	180	0							180	0	1	180	0	1	180	0	1												180	0	1		1
									70	180	0	3	3	180	0	3					180	0						180	0	3				180	0	3				180	0	3			180	0	3		3
									71	180	0	4	8	180	0	4							180	0							180	0	4				180	0	4	180	0	4			180	0	4		4
									72	180	0	1	0	180	0	1	180	0							180	0	1	180	0	1	180	0	1												180	0	1		1
									73	9	1	4	14	9	1	4							9	1							9	1	4				9	1	4	9	1	4			9	1	4		4
									74	180	0	2	2	180	0	2			180	0					180	0	2							180	0	2	180	0	2						180	0	2		2
									75	180	0	4	10	180	0	4							180	0							180	0	4				180	0	4	180	0	4			180	0	4		4
									76	180	0	2	2	180	0	2			180	0					180	0	2							180	0	2	180	0	2						180	0	2		2
									77	180	0	1	0	180	0	1	180	0							180	0	1	180	0	1	180	0	1												180	0	1		1
									78	180	0	2	1	180	0	2			180	0					180	0	2							180	0	2	180	0	2						180	0	2		2
									79	180	0	3	3	180	0	3					180	0						180	0	3				180	0	3				180	0	3			180	0	3		3
									80	180	0	3	3	180	0	3					180	0						180	0	3				180	0	3				180	0	3			180	0	3		3
									81	180	0	1	0	180	0	1	180	0							180	0	1	180	0	1	180	0	1												180	0	1		1
									82	5	1					sdfgafsderaede																															sdfgafsderaede
									83	5	1	3	3	5	1	3					5	1						5	1	3				5	1	3				5	1	3			5	1	3		3
									84	180	0	1	0	180	0	1	180	0							180	0	1	180	0	1	180	0	1												180	0	1		1
									85	180	0	4	8	180	0	4							180	0							180	0	4				180	0	4	180	0	4			180	0	4		4
									86	180	0	1	0	180	0	1	180	0							180	0	1	180	0	1	180	0	1												180	0	1		1
									87	180	0	3	4	180	0	3					180	0						180	0	3				180	0	3				180	0	3			180	0	3		3
									88	180	0	3	5	180	0	3					180	0						180	0	3				180	0	3				180	0	3			180	0	3		3
									89	14	1	1	0	14	1	1	14	1							14	1	1	14	1	1	14	1	1												14	1	1		1
									90	180	0	1	0	180	0	1	180	0							180	0	1	180	0	1	180	0	1												180	0	1		1
									91	180	0	4	10	180	0	4							180	0							180	0	4				180	0	4	180	0	4			180	0	4		4
									92	180	0	4	6	180	0	4							180	0							180	0	4				180	0	4	180	0	4			180	0	4		4
									93	180	0	1	0	180	0	1	180	0							180	0	1	180	0	1	180	0	1												180	0	1		1
									94	180	0	1	0	180	0	1	180	0							180	0	1	180	0	1	180	0	1												180	0	1		1
									95	180	0	1	0	180	0	1	180	0							180	0	1	180	0	1	180	0	1												180	0	1		1
									96	180	0	3	5	180	0	3					180	0						180	0	3				180	0	3				180	0	3			180	0	3		3
									97	180	0	1	0	180	0	1	180	0							180	0	1	180	0	1	180	0	1												180	0	1		1
									98	180	0	2	1	180	0	2			180	0					180	0	2							180	0	2	180	0	2						180	0	2		2
									99	180	0	2	1	180	0	2			180	0					180	0	2							180	0	2	180	0	2						180	0	2		2
									100	4	1	3	5	4	1	3					4	1						4	1	3				4	1	3				4	1	3			4	1	3		3
									101	180	0	1	0	180	0	1	180	0							180	0	1	180	0	1	180	0	1												180	0	1		1
									102	180	0	1	0	180	0	1	180	0							180	0	1	180	0	1	180	0	1												180	0	1		1
									103	180	0	2	1	180	0	2			180	0					180	0	2							180	0	2	180	0	2						180	0	2		2
									104	4	1	3	5	4	1	3					4	1						4	1	3				4	1	3				4	1	3			4	1	3		3
									105	1	1					sdfgafsderaede																															sdfgafsderaede
									106	180	0	1	0	180	0	1	180	0							180	0	1	180	0	1	180	0	1												180	0	1		1
									107	180	0	2	1	180	0	2			180	0					180	0	2							180	0	2	180	0	2						180	0	2		2
									108	1	1	4	11	1	1	4							1	1							1	1	4				1	1	4	1	1	4			1	1	4		4
									109	180	0	1	0	180	0	1	180	0							180	0	1	180	0	1	180	0	1												180	0	1		1
									110	55	1	1	0	55	1	1	55	1							55	1	1	55	1	1	55	1	1												55	1	1		1
									111	180	0	3	5	180	0	3					180	0						180	0	3				180	0	3				180	0	3			180	0	3		3
									112	180	0	1	0	180	0	1	180	0							180	0	1	180	0	1	180	0	1												180	0	1		1
									113	180	0	2	2	180	0	2			180	0					180	0	2							180	0	2	180	0	2						180	0	2		2
									114	180	0	1	0	180	0	1	180	0							180	0	1	180	0	1	180	0	1												180	0	1		1
									115	180	0	3	3	180	0	3					180	0						180	0	3				180	0	3				180	0	3			180	0	3		3
									116	180	0	1	0	180	0	1	180	0							180	0	1	180	0	1	180	0	1												180	0	1		1
									117	180	0	3	4	180	0	3					180	0						180	0	3				180	0	3				180	0	3			180	0	3		3
									118	180	0	3	4	180	0	3					180	0						180	0	3				180	0	3				180	0	3			180	0	3		3
									119	180	0	2	1	180	0	2			180	0					180	0	2							180	0	2	180	0	2						180	0	2		2
									120	180	0	3	5	180	0	3					180	0						180	0	3				180	0	3				180	0	3			180	0	3		3
									121	4	1					sdfgafsderaede																															sdfgafsderaede
									122	180	0	1	0	180	0	1	180	0							180	0	1	180	0	1	180	0	1												180	0	1		1
									123	180	0	2	1	180	0	2			180	0					180	0	2							180	0	2	180	0	2						180	0	2		2
									124	180	0	4	7	180	0	4							180	0							180	0	4				180	0	4	180	0	4			180	0	4		4
									125	180	0	3	3	180	0	3					180	0						180	0	3				180	0	3				180	0	3			180	0	3		3
									126	180	0	1	0	180	0	1	180	0							180	0	1	180	0	1	180	0	1												180	0	1		1
									127	180	0	2	2	180	0	2			180	0					180	0	2							180	0	2	180	0	2						180	0	2		2
									128	180	0	4	7	180	0	4							180	0							180	0	4				180	0	4	180	0	4			180	0	4		4
									129	180	0	2	2	180	0	2			180	0					180	0	2							180	0	2	180	0	2						180	0	2		2
									130	7	1	4	9	7	1	4							7	1							7	1	4				7	1	4	7	1	4			7	1	4		4
									131	179	0	2	1	179	0	2			179	0					179	0	2							179	0	2	179	0	2						179	0	2		2
									132	179	0	2	2	179	0	2			179	0					179	0	2							179	0	2	179	0	2						179	0	2		2
									133	179	0	2	2	179	0	2			179	0					179	0	2							179	0	2	179	0	2						179	0	2		2
									134	179	0	3	4	179	0	3					179	0						179	0	3				179	0	3				179	0	3			179	0	3		3
									135	179	0	3	3	179	0	3					179	0						179	0	3				179	0	3				179	0	3			179	0	3		3
									136	179	0	1	0	179	0	1	179	0							179	0	1	179	0	1	179	0	1												179	0	1		1
									137	9	1	1	0	9	1	1	9	1							9	1	1	9	1	1	9	1	1												9	1	1		1
									138	107	1	4	13	107	1	4							107	1							107	1	4				107	1	4	107	1	4			107	1	4		4
									139	178	0	4	11	178	0	4							178	0							178	0	4				178	0	4	178	0	4			178	0	4		4
									140	178	0	2	1	178	0	2			178	0					178	0	2							178	0	2	178	0	2						178	0	2		2
									141	178	0	4	16	178	0	4							178	0							178	0	4				178	0	4	178	0	4			178	0	4		4
									142	178	0	4	7	178	0	4							178	0							178	0	4				178	0	4	178	0	4			178	0	4		4
									143	178	0	2	2	178	0	2			178	0					178	0	2							178	0	2	178	0	2						178	0	2		2
									144	18	1	1	0	18	1	1	18	1							18	1	1	18	1	1	18	1	1												18	1	1		1
									145	177	0	3	5	177	0	3					177	0						177	0	3				177	0	3				177	0	3			177	0	3		3
									146	177	0	4	6	177	0	4							177	0							177	0	4				177	0	4	177	0	4			177	0	4		4
									147	177	0	1	0	177	0	1	177	0							177	0	1	177	0	1	177	0	1												177	0	1		1
									148	37	1	4	7	37	1	4							37	1							37	1	4				37	1	4	37	1	4			37	1	4		4
									149	31	1	4	6	31	1	4							31	1							31	1	4				31	1	4	31	1	4			31	1	4		4
									150	177	0	3	4	177	0	3					177	0						177	0	3				177	0	3				177	0	3			177	0	3		3
									151	177	0	3	4	177	0	3					177	0						177	0	3				177	0	3				177	0	3			177	0	3		3
									152	177	0	2	2	177	0	2			177	0					177	0	2							177	0	2	177	0	2						177	0	2		2
									153	177	0	2	1	177	0	2			177	0					177	0	2							177	0	2	177	0	2						177	0	2		2
									154	177	0	3	5	177	0	3					177	0						177	0	3				177	0	3				177	0	3			177	0	3		3
									155	177	0	4	9	177	0	4							177	0							177	0	4				177	0	4	177	0	4			177	0	4		4
									156	177	0	2	1	177	0	2			177	0					177	0	2							177	0	2	177	0	2						177	0	2		2
									157	9	1	4	6	9	1	4							9	1							9	1	4				9	1	4	9	1	4			9	1	4		4
									158	28	1	3	4	28	1	3					28	1						28	1	3				28	1	3				28	1	3			28	1	3		3
									159	176	0	4	6	176	0	4							176	0							176	0	4				176	0	4	176	0	4			176	0	4		4
									160	176	0	4	6	176	0	4							176	0							176	0	4				176	0	4	176	0	4			176	0	4		4
									161	176	0	3	3	176	0	3					176	0						176	0	3				176	0	3				176	0	3			176	0	3		3
									162	175	0	1	0	175	0	1	175	0							175	0	1	175	0	1	175	0	1												175	0	1		1
									163	175	0	1	0	175	0	1	175	0							175	0	1	175	0	1	175	0	1												175	0	1		1
									164	175	0	3	3	175	0	3					175	0						175	0	3				175	0	3				175	0	3			175	0	3		3
									165	175	0	3	5	175	0	3					175	0						175	0	3				175	0	3				175	0	3			175	0	3		3
									166	175	0	2	1	175	0	2			175	0					175	0	2							175	0	2	175	0	2						175	0	2		2
									167	175	0	1	0	175	0	1	175	0							175	0	1	175	0	1	175	0	1												175	0	1		1
									168	175	0	1	0	175	0	1	175	0							175	0	1	175	0	1	175	0	1												175	0	1		1
									169	175	0	1	0	175	0	1	175	0							175	0	1	175	0	1	175	0	1												175	0	1		1
									170	175	0	1	0	175	0	1	175	0							175	0	1	175	0	1	175	0	1												175	0	1		1
									171	175	0	2	1	175	0	2			175	0					175	0	2							175	0	2	175	0	2						175	0	2		2
									172	175	0	2	2	175	0	2			175	0					175	0	2							175	0	2	175	0	2						175	0	2		2
									173	174	0	1	0	174	0	1	174	0							174	0	1	174	0	1	174	0	1												174	0	1		1
									174	174	0	2	1	174	0	2			174	0					174	0	2							174	0	2	174	0	2						174	0	2		2
									175	174	0	2	1	174	0	2			174	0					174	0	2							174	0	2	174	0	2						174	0	2		2
									176	174	0	3	4	174	0	3					174	0						174	0	3				174	0	3				174	0	3			174	0	3		3
									177	174	0	1	0	174	0	1	174	0							174	0	1	174	0	1	174	0	1												174	0	1		1
									178	174	0	2	2	174	0	2			174	0					174	0	2							174	0	2	174	0	2						174	0	2		2
									179	174	0	3	4	174	0	3					174	0						174	0	3				174	0	3				174	0	3			174	0	3		3
									180	33	1	3	3	33	1	3					33	1						33	1	3				33	1	3				33	1	3			33	1	3		3
									181	174	0	2	2	174	0	2			174	0					174	0	2							174	0	2	174	0	2						174	0	2		2
									182	174	0	2	2	174	0	2			174	0					174	0	2							174	0	2	174	0	2						174	0	2		2
									183	30	1	2	1	30	1	2			30	1					30	1	2							30	1	2	30	1	2						30	1	2		2
									184	174	0	1	0	174	0	1	174	0							174	0	1	174	0	1	174	0	1												174	0	1		1
									185	174	0	2	1	174	0	2			174	0					174	0	2							174	0	2	174	0	2						174	0	2		2
									186	174	0	2	1	174	0	2			174	0					174	0	2							174	0	2	174	0	2						174	0	2		2
									187	173	0	2	2	173	0	2			173	0					173	0	2							173	0	2	173	0	2						173	0	2		2
									188	173	0	2	2	173	0	2			173	0					173	0	2							173	0	2	173	0	2						173	0	2		2
									189	173	0	3	3	173	0	3					173	0						173	0	3				173	0	3				173	0	3			173	0	3		3
									190	173	0	3	4	173	0	3					173	0						173	0	3				173	0	3				173	0	3			173	0	3		3
									191	29	1	1	0	29	1	1	29	1							29	1	1	29	1	1	29	1	1												29	1	1		1
									192	173	0	4	7	173	0	4							173	0							173	0	4				173	0	4	173	0	4			173	0	4		4
									193	173	0					sdfgafsderaede																															sdfgafsderaede
									194	173	0	2	1	173	0	2			173	0					173	0	2							173	0	2	173	0	2						173	0	2		2
									195	173	0	4	7	173	0	4							173	0							173	0	4				173	0	4	173	0	4			173	0	4		4
									196	47	1	3	3	47	1	3					47	1						47	1	3				47	1	3				47	1	3			47	1	3		3
									197	173	0	2	1	173	0	2			173	0					173	0	2							173	0	2	173	0	2						173	0	2		2
									198	173	0	1	0	173	0	1	173	0							173	0	1	173	0	1	173	0	1												173	0	1		1
									199	173	0	3	4	173	0	3					173	0						173	0	3				173	0	3				173	0	3			173	0	3		3
									200	173	0	3	5	173	0	3					173	0						173	0	3				173	0	3				173	0	3			173	0	3		3
									201	172	0	3	4	172	0	3					172	0						172	0	3				172	0	3				172	0	3			172	0	3		3
									202	172	0	3	3	172	0	3					172	0						172	0	3				172	0	3				172	0	3			172	0	3		3
									203	172	0	1	0	172	0	1	172	0							172	0	1	172	0	1	172	0	1												172	0	1		1
									204	172	0	2	2	172	0	2			172	0					172	0	2							172	0	2	172	0	2						172	0	2		2
									205	172	0	3	5	172	0	3					172	0						172	0	3				172	0	3				172	0	3			172	0	3		3
									206	172	0	4	7	172	0	4							172	0							172	0	4				172	0	4	172	0	4			172	0	4		4
									207	172	0	1	0	172	0	1	172	0							172	0	1	172	0	1	172	0	1												172	0	1		1
									208	172	0	2	2	172	0	2			172	0					172	0	2							172	0	2	172	0	2						172	0	2		2
									209	172	0	3	5	172	0	3					172	0						172	0	3				172	0	3				172	0	3			172	0	3		3
									210	172	0	1	0	172	0	1	172	0							172	0	1	172	0	1	172	0	1												172	0	1		1
									211	172	0	1	0	172	0	1	172	0							172	0	1	172	0	1	172	0	1												172	0	1		1
									212	172	0	1	0	172	0	1	172	0							172	0	1	172	0	1	172	0	1												172	0	1		1
									213	172	0	4	6	172	0	4							172	0							172	0	4				172	0	4	172	0	4			172	0	4		4
									214	172	0	1	0	172	0	1	172	0							172	0	1	172	0	1	172	0	1												172	0	1		1
									215	172	0	4	9	172	0	4							172	0							172	0	4				172	0	4	172	0	4			172	0	4		4
									216	172	0	1	0	172	0	1	172	0							172	0	1	172	0	1	172	0	1												172	0	1		1
									217	172	0	4	6	172	0	4							172	0							172	0	4				172	0	4	172	0	4			172	0	4		4
									218	171	0	2	2	171	0	2			171	0					171	0	2							171	0	2	171	0	2						171	0	2		2
									219	171	0	4	8	171	0	4							171	0							171	0	4				171	0	4	171	0	4			171	0	4		4
									220	171	0	3	5	171	0	3					171	0						171	0	3				171	0	3				171	0	3			171	0	3		3
									221	171	0	4	6	171	0	4							171	0							171	0	4				171	0	4	171	0	4			171	0	4		4
									222	171	0	3	4	171	0	3					171	0						171	0	3				171	0	3				171	0	3			171	0	3		3
									223	171	0	2	2	171	0	2			171	0					171	0	2							171	0	2	171	0	2						171	0	2		2
									224	171	0	1	0	171	0	1	171	0							171	0	1	171	0	1	171	0	1												171	0	1		1
									225	171	0	3	4	171	0	3					171	0						171	0	3				171	0	3				171	0	3			171	0	3		3
									226	171	0	2	1	171	0	2			171	0					171	0	2							171	0	2	171	0	2						171	0	2		2
									227	170	0	2	1	170	0	2			170	0					170	0	2							170	0	2	170	0	2						170	0	2		2
									228	170	0	3	4	170	0	3					170	0						170	0	3				170	0	3				170	0	3			170	0	3		3
									229	133	1	4	8	133	1	4							133	1							133	1	4				133	1	4	133	1	4			133	1	4		4
									230	1	1	4	8	1	1	4							1	1							1	1	4				1	1	4	1	1	4			1	1	4		4
									231	170	0	1	0	170	0	1	170	0							170	0	1	170	0	1	170	0	1												170	0	1		1
									232	170	0	2	1	170	0	2			170	0					170	0	2							170	0	2	170	0	2						170	0	2		2
									233	170	0	1	0	170	0	1	170	0							170	0	1	170	0	1	170	0	1												170	0	1		1
									234	170	0	4	6	170	0	4							170	0							170	0	4				170	0	4	170	0	4			170	0	4		4
									235	170	0	2	2	170	0	2			170	0					170	0	2							170	0	2	170	0	2						170	0	2		2
									236	170	0	4	8	170	0	4							170	0							170	0	4				170	0	4	170	0	4			170	0	4		4
									237	170	0	3	3	170	0	3					170	0						170	0	3				170	0	3				170	0	3			170	0	3		3
									238	170	0	3	5	170	0	3					170	0						170	0	3				170	0	3				170	0	3			170	0	3		3
									239	169	0	4	11	169	0	4							169	0							169	0	4				169	0	4	169	0	4			169	0	4		4
									240	169	0	4	7	169	0	4							169	0							169	0	4				169	0	4	169	0	4			169	0	4		4
									241	169	0	3	4	169	0	3					169	0						169	0	3				169	0	3				169	0	3			169	0	3		3
									242	169	0	2	1	169	0	2			169	0					169	0	2							169	0	2	169	0	2						169	0	2		2
									243	169	0	2	1	169	0	2			169	0					169	0	2							169	0	2	169	0	2						169	0	2		2
									244	169	0	3	3	169	0	3					169	0						169	0	3				169	0	3				169	0	3			169	0	3		3
									245	169	0	3	5	169	0	3					169	0						169	0	3				169	0	3				169	0	3			169	0	3		3
									246	169	0	3	5	169	0	3					169	0						169	0	3				169	0	3				169	0	3			169	0	3		3
									247	169	0	2	2	169	0	2			169	0					169	0	2							169	0	2	169	0	2						169	0	2		2
									248	169	0	1	0	169	0	1	169	0							169	0	1	169	0	1	169	0	1												169	0	1		1
									249	169	0	4	12	169	0	4							169	0							169	0	4				169	0	4	169	0	4			169	0	4		4
									250	169	0	3	5	169	0	3					169	0						169	0	3				169	0	3				169	0	3			169	0	3		3
									251	168	0	1	0	168	0	1	168	0							168	0	1	168	0	1	168	0	1												168	0	1		1
									252	168	0	1	0	168	0	1	168	0							168	0	1	168	0	1	168	0	1												168	0	1		1
									253	168	0	3	5	168	0	3					168	0						168	0	3				168	0	3				168	0	3			168	0	3		3
									254	168	0	3	3	168	0	3					168	0						168	0	3				168	0	3				168	0	3			168	0	3		3
									255	168	0	4	7	168	0	4							168	0							168	0	4				168	0	4	168	0	4			168	0	4		4
									256	168	0	3	5	168	0	3					168	0						168	0	3				168	0	3				168	0	3			168	0	3		3
									257	168	0	2	2	168	0	2			168	0					168	0	2							168	0	2	168	0	2						168	0	2		2
									258	167	0	3	4	167	0	3					167	0						167	0	3				167	0	3				167	0	3			167	0	3		3
									259	167	0	3	3	167	0	3					167	0						167	0	3				167	0	3				167	0	3			167	0	3		3
									260	167	0	2	1	167	0	2			167	0					167	0	2							167	0	2	167	0	2						167	0	2		2
									261	166	0	3	3	166	0	3					166	0						166	0	3				166	0	3				166	0	3			166	0	3		3
									262	166	0					sdfgafsderaede																															sdfgafsderaede
									263	166	0	3	3	166	0	3					166	0						166	0	3				166	0	3				166	0	3			166	0	3		3
									264	166	0	2	1	166	0	2			166	0					166	0	2							166	0	2	166	0	2						166	0	2		2
									265	12	1	2	2	12	1	2			12	1					12	1	2							12	1	2	12	1	2						12	1	2		2
									266	166	0	1	0	166	0	1	166	0							166	0	1	166	0	1	166	0	1												166	0	1		1
									267	24	1	3	5	24	1	3					24	1						24	1	3				24	1	3				24	1	3			24	1	3		3
									268	165	0	2	1	165	0	2			165	0					165	0	2							165	0	2	165	0	2						165	0	2		2
									269	165	0	2	2	165	0	2			165	0					165	0	2							165	0	2	165	0	2						165	0	2		2
									270	165	0	1	0	165	0	1	165	0							165	0	1	165	0	1	165	0	1												165	0	1		1
									271	165	0	1	0	165	0	1	165	0							165	0	1	165	0	1	165	0	1												165	0	1		1
									272	165	0	4	6	165	0	4							165	0							165	0	4				165	0	4	165	0	4			165	0	4		4
									273	165	0	4	8	165	0	4							165	0							165	0	4				165	0	4	165	0	4			165	0	4		4
									274	165	0	2	2	165	0	2			165	0					165	0	2							165	0	2	165	0	2						165	0	2		2
									275	165	0	3	4	165	0	3					165	0						165	0	3				165	0	3				165	0	3			165	0	3		3
									276	164	0	2	1	164	0	2			164	0					164	0	2							164	0	2	164	0	2						164	0	2		2
									277	164	0	3	3	164	0	3					164	0						164	0	3				164	0	3				164	0	3			164	0	3		3
									278	164	0	1	0	164	0	1	164	0							164	0	1	164	0	1	164	0	1												164	0	1		1
									279	3	1	4	7	3	1	4							3	1							3	1	4				3	1	4	3	1	4			3	1	4		4
									280	164	0	1	0	164	0	1	164	0							164	0	1	164	0	1	164	0	1												164	0	1		1
									281	164	0	2	2	164	0	2			164	0					164	0	2							164	0	2	164	0	2						164	0	2		2
									282	13	1	2	1	13	1	2			13	1					13	1	2							13	1	2	13	1	2						13	1	2		2
									283	163	0	4	15	163	0	4							163	0							163	0	4				163	0	4	163	0	4			163	0	4		4
									284	163	0	4	6	163	0	4							163	0							163	0	4				163	0	4	163	0	4			163	0	4		4
									285	163	0	1	0	163	0	1	163	0							163	0	1	163	0	1	163	0	1												163	0	1		1
									286	163	0	3	5	163	0	3					163	0						163	0	3				163	0	3				163	0	3			163	0	3		3
									287	163	0	3	3	163	0	3					163	0						163	0	3				163	0	3				163	0	3			163	0	3		3
									288	163	0	3	4	163	0	3					163	0						163	0	3				163	0	3				163	0	3			163	0	3		3
									289	163	0	1	0	163	0	1	163	0							163	0	1	163	0	1	163	0	1												163	0	1		1
									290	162	0	3	3	162	0	3					162	0						162	0	3				162	0	3				162	0	3			162	0	3		3
									291	162	0	2	2	162	0	2			162	0					162	0	2							162	0	2	162	0	2						162	0	2		2
									292	162	0	1	0	162	0	1	162	0							162	0	1	162	0	1	162	0	1												162	0	1		1
									293	162	0	2	1	162	0	2			162	0					162	0	2							162	0	2	162	0	2						162	0	2		2
									294	4	1	3	4	4	1	3					4	1						4	1	3				4	1	3				4	1	3			4	1	3		3
									295	162	0	3	4	162	0	3					162	0						162	0	3				162	0	3				162	0	3			162	0	3		3
									296	162	0	1	0	162	0	1	162	0							162	0	1	162	0	1	162	0	1												162	0	1		1
									297	31	1	2	2	31	1	2			31	1					31	1	2							31	1	2	31	1	2						31	1	2		2
									298	161	0	2	2	161	0	2			161	0					161	0	2							161	0	2	161	0	2						161	0	2		2
									299	161	0	3	5	161	0	3					161	0						161	0	3				161	0	3				161	0	3			161	0	3		3
									300	161	0	2	1	161	0	2			161	0					161	0	2							161	0	2	161	0	2						161	0	2		2
									301	161	0	4	6	161	0	4							161	0							161	0	4				161	0	4	161	0	4			161	0	4		4
									302	161	0	2	2	161	0	2			161	0					161	0	2							161	0	2	161	0	2						161	0	2		2
									303	161	0	4	7	161	0	4							161	0							161	0	4				161	0	4	161	0	4			161	0	4		4
									304	0	1	3	5	0	1	3					0	1						0	1	3				0	1	3				0	1	3			0	1	3		3
									305	161	0	1	0	161	0	1	161	0							161	0	1	161	0	1	161	0	1												161	0	1		1
									306	160	0	2	2	160	0	2			160	0					160	0	2							160	0	2	160	0	2						160	0	2		2
									307	7	1	4	8	7	1	4							7	1							7	1	4				7	1	4	7	1	4			7	1	4		4
									308	160	0	4	7	160	0	4							160	0							160	0	4				160	0	4	160	0	4			160	0	4		4
									309	160	0	1	0	160	0	1	160	0							160	0	1	160	0	1	160	0	1												160	0	1		1
									310	14	1	1	0	14	1	1	14	1							14	1	1	14	1	1	14	1	1												14	1	1		1
									311	160	0	3	4	160	0	3					160	0						160	0	3				160	0	3				160	0	3			160	0	3		3
									312	159	0	4	6	159	0	4							159	0							159	0	4				159	0	4	159	0	4			159	0	4		4
									313	159	0	1	0	159	0	1	159	0							159	0	1	159	0	1	159	0	1												159	0	1		1
									314	159	0	1	0	159	0	1	159	0							159	0	1	159	0	1	159	0	1												159	0	1		1
									315	159	0	2	1	159	0	2			159	0					159	0	2							159	0	2	159	0	2						159	0	2		2
									316	7	1	3	3	7	1	3					7	1						7	1	3				7	1	3				7	1	3			7	1	3		3
									317	159	0	3	3	159	0	3					159	0						159	0	3				159	0	3				159	0	3			159	0	3		3
									318	17	1	4	7	17	1	4							17	1							17	1	4				17	1	4	17	1	4			17	1	4		4
									319	159	0	1	0	159	0	1	159	0							159	0	1	159	0	1	159	0	1												159	0	1		1
									320	159	0	2	1	159	0	2			159	0					159	0	2							159	0	2	159	0	2						159	0	2		2
									321	159	0	2	1	159	0	2			159	0					159	0	2							159	0	2	159	0	2						159	0	2		2
									322	159	0	2	2	159	0	2			159	0					159	0	2							159	0	2	159	0	2						159	0	2		2
									323	159	0	2	2	159	0	2			159	0					159	0	2							159	0	2	159	0	2						159	0	2		2
									324	158	0	1	0	158	0	1	158	0							158	0	1	158	0	1	158	0	1												158	0	1		1
									325	158	0	2	2	158	0	2			158	0					158	0	2							158	0	2	158	0	2						158	0	2		2
									326	158	0	3	5	158	0	3					158	0						158	0	3				158	0	3				158	0	3			158	0	3		3
									327	158	0	3	5	158	0	3					158	0						158	0	3				158	0	3				158	0	3			158	0	3		3
									328	158	0	1	0	158	0	1	158	0							158	0	1	158	0	1	158	0	1												158	0	1		1
									329	157	0	1	0	157	0	1	157	0							157	0	1	157	0	1	157	0	1												157	0	1		1
									330	7	1	4	6	7	1	4							7	1							7	1	4				7	1	4	7	1	4			7	1	4		4
									331	157	0	1	0	157	0	1	157	0							157	0	1	157	0	1	157	0	1												157	0	1		1
									332	23	1	4	15	23	1	4							23	1							23	1	4				23	1	4	23	1	4			23	1	4		4
									333	21	1	4	10	21	1	4							21	1							21	1	4				21	1	4	21	1	4			21	1	4		4
									334	156	0	4	13	156	0	4							156	0							156	0	4				156	0	4	156	0	4			156	0	4		4
									335	156	0	3	4	156	0	3					156	0						156	0	3				156	0	3				156	0	3			156	0	3		3
									336	2	1	4	9	2	1	4							2	1							2	1	4				2	1	4	2	1	4			2	1	4		4
									337	156	0	1	0	156	0	1	156	0							156	0	1	156	0	1	156	0	1												156	0	1		1
									338	156	0	4	6	156	0	4							156	0							156	0	4				156	0	4	156	0	4			156	0	4		4
									339	156	0	1	0	156	0	1	156	0							156	0	1	156	0	1	156	0	1												156	0	1		1
									340	156	0	1	0	156	0	1	156	0							156	0	1	156	0	1	156	0	1												156	0	1		1
									341	156	0	3	3	156	0	3					156	0						156	0	3				156	0	3				156	0	3			156	0	3		3
									342	156	0	1	0	156	0	1	156	0							156	0	1	156	0	1	156	0	1												156	0	1		1
									343	156	0	1	0	156	0	1	156	0							156	0	1	156	0	1	156	0	1												156	0	1		1
									344	156	0	4	12	156	0	4							156	0							156	0	4				156	0	4	156	0	4			156	0	4		4
									345	156	0	1	0	156	0	1	156	0							156	0	1	156	0	1	156	0	1												156	0	1		1
									346	155	0	1	0	155	0	1	155	0							155	0	1	155	0	1	155	0	1												155	0	1		1
									347	155	0	2	1	155	0	2			155	0					155	0	2							155	0	2	155	0	2						155	0	2		2
									348	155	0	3	5	155	0	3					155	0						155	0	3				155	0	3				155	0	3			155	0	3		3
									349	155	0	4	10	155	0	4							155	0							155	0	4				155	0	4	155	0	4			155	0	4		4
									350	155	0	1	0	155	0	1	155	0							155	0	1	155	0	1	155	0	1												155	0	1		1
									351	18	1	3	4	18	1	3					18	1						18	1	3				18	1	3				18	1	3			18	1	3		3
									352	154	0	4	6	154	0	4							154	0							154	0	4				154	0	4	154	0	4			154	0	4		4
									353	154	0	3	5	154	0	3					154	0						154	0	3				154	0	3				154	0	3			154	0	3		3
									354	154	0	2	2	154	0	2			154	0					154	0	2							154	0	2	154	0	2						154	0	2		2
									355	154	0	3	5	154	0	3					154	0						154	0	3				154	0	3				154	0	3			154	0	3		3
									356	154	0	1	0	154	0	1	154	0							154	0	1	154	0	1	154	0	1												154	0	1		1
									357	154	0	2	1	154	0	2			154	0					154	0	2							154	0	2	154	0	2						154	0	2		2
									358	154	0	1	0	154	0	1	154	0							154	0	1	154	0	1	154	0	1												154	0	1		1
									359	1	1	2	2	1	1	2			1	1					1	1	2							1	1	2	1	1	2						1	1	2		2
									360	154	0	2	2	154	0	2			154	0					154	0	2							154	0	2	154	0	2						154	0	2		2
									361	154	0	4	11	154	0	4							154	0							154	0	4				154	0	4	154	0	4			154	0	4		4
									362	154	0	1	0	154	0	1	154	0							154	0	1	154	0	1	154	0	1												154	0	1		1
									363	76	1	4	13	76	1	4							76	1							76	1	4				76	1	4	76	1	4			76	1	4		4
									364	22	1	4	11	22	1	4							22	1							22	1	4				22	1	4	22	1	4			22	1	4		4
									365	154	0	3	3	154	0	3					154	0						154	0	3				154	0	3				154	0	3			154	0	3		3
									366	154	0	4	10	154	0	4							154	0							154	0	4				154	0	4	154	0	4			154	0	4		4
									367	154	0	1	0	154	0	1	154	0							154	0	1	154	0	1	154	0	1												154	0	1		1
									368	154	0	3	4	154	0	3					154	0						154	0	3				154	0	3				154	0	3			154	0	3		3
									369	29	1	2	1	29	1	2			29	1					29	1	2							29	1	2	29	1	2						29	1	2		2
									370	5	1	3	5	5	1	3					5	1						5	1	3				5	1	3				5	1	3			5	1	3		3
									371	153	0	2	1	153	0	2			153	0					153	0	2							153	0	2	153	0	2						153	0	2		2
									372	153	0	3	3	153	0	3					153	0						153	0	3				153	0	3				153	0	3			153	0	3		3
									373	153	0	1	0	153	0	1	153	0							153	0	1	153	0	1	153	0	1												153	0	1		1
									374	153	0	4	10	153	0	4							153	0							153	0	4				153	0	4	153	0	4			153	0	4		4
									375	153	0	2	2	153	0	2			153	0					153	0	2							153	0	2	153	0	2						153	0	2		2
									376	23	1	4	10	23	1	4							23	1							23	1	4				23	1	4	23	1	4			23	1	4		4
									377	153	0	2	2	153	0	2			153	0					153	0	2							153	0	2	153	0	2						153	0	2		2
									378	153	0	3	4	153	0	3					153	0						153	0	3				153	0	3				153	0	3			153	0	3		3
									379	13	1	2	1	13	1	2			13	1					13	1	2							13	1	2	13	1	2						13	1	2		2
									380	152	0	1	0	152	0	1	152	0							152	0	1	152	0	1	152	0	1												152	0	1		1
									381	152	0	4	10	152	0	4							152	0							152	0	4				152	0	4	152	0	4			152	0	4		4
									382	152	0	2	2	152	0	2			152	0					152	0	2							152	0	2	152	0	2						152	0	2		2
									383	152	0	2	1	152	0	2			152	0					152	0	2							152	0	2	152	0	2						152	0	2		2
									384	1	1	4	10	1	1	4							1	1							1	1	4				1	1	4	1	1	4			1	1	4		4
									385	27	1	1	0	27	1	1	27	1							27	1	1	27	1	1	27	1	1												27	1	1		1
									386	152	0	2	2	152	0	2			152	0					152	0	2							152	0	2	152	0	2						152	0	2		2
									387	152	0	2	1	152	0	2			152	0					152	0	2							152	0	2	152	0	2						152	0	2		2
									388	152	0	2	1	152	0	2			152	0					152	0	2							152	0	2	152	0	2						152	0	2		2
									389	152	0	3	4	152	0	3					152	0						152	0	3				152	0	3				152	0	3			152	0	3		3
									390	152	0	3	3	152	0	3					152	0						152	0	3				152	0	3				152	0	3			152	0	3		3
									391	152	0	4	6	152	0	4							152	0							152	0	4				152	0	4	152	0	4			152	0	4		4
									392	151	0	2	1	151	0	2			151	0					151	0	2							151	0	2	151	0	2						151	0	2		2
									393	14	1	4	8	14	1	4							14	1							14	1	4				14	1	4	14	1	4			14	1	4		4
									394	151	0	3	3	151	0	3					151	0						151	0	3				151	0	3				151	0	3			151	0	3		3
									395	151	0	4	8	151	0	4							151	0							151	0	4				151	0	4	151	0	4			151	0	4		4
									396	151	0	1	0	151	0	1	151	0							151	0	1	151	0	1	151	0	1												151	0	1		1
									397	151	0	2	2	151	0	2			151	0					151	0	2							151	0	2	151	0	2						151	0	2		2
									398	25	1	2	1	25	1	2			25	1					25	1	2							25	1	2	25	1	2						25	1	2		2
									399	15	1	4	10	15	1	4							15	1							15	1	4				15	1	4	15	1	4			15	1	4		4
									400	18	1	2	2	18	1	2			18	1					18	1	2							18	1	2	18	1	2						18	1	2		2
									401	151	0	4	7	151	0	4							151	0							151	0	4				151	0	4	151	0	4			151	0	4		4
									402	150	0	3	4	150	0	3					150	0						150	0	3				150	0	3				150	0	3			150	0	3		3
									403	150	0	4	8	150	0	4							150	0							150	0	4				150	0	4	150	0	4			150	0	4		4
									404	150	0	4	7	150	0	4							150	0							150	0	4				150	0	4	150	0	4			150	0	4		4
									405	32	1	2	2	32	1	2			32	1					32	1	2							32	1	2	32	1	2						32	1	2		2
									406	150	0	2	2	150	0	2			150	0					150	0	2							150	0	2	150	0	2						150	0	2		2
									407	150	0	2	2	150	0	2			150	0					150	0	2							150	0	2	150	0	2						150	0	2		2
									408	12	1	3	3	12	1	3					12	1						12	1	3				12	1	3				12	1	3			12	1	3		3
									409	150	0	2	2	150	0	2			150	0					150	0	2							150	0	2	150	0	2						150	0	2		2
									410	150	0	4	10	150	0	4							150	0							150	0	4				150	0	4	150	0	4			150	0	4		4
									411	150	0	3	3	150	0	3					150	0						150	0	3				150	0	3				150	0	3			150	0	3		3
									412	150	0	3	4	150	0	3					150	0						150	0	3				150	0	3				150	0	3			150	0	3		3
									413	150	0	3	4	150	0	3					150	0						150	0	3				150	0	3				150	0	3			150	0	3		3
									414	150	0	2	1	150	0	2			150	0					150	0	2							150	0	2	150	0	2						150	0	2		2
									415	150	0	1	0	150	0	1	150	0							150	0	1	150	0	1	150	0	1												150	0	1		1
									416	18	1	2	1	18	1	2			18	1					18	1	2							18	1	2	18	1	2						18	1	2		2
									417	150	0	2	2	150	0	2			150	0					150	0	2							150	0	2	150	0	2						150	0	2		2
									418	150	0	4	7	150	0	4							150	0							150	0	4				150	0	4	150	0	4			150	0	4		4
									419	150	0	4	14	150	0	4							150	0							150	0	4				150	0	4	150	0	4			150	0	4		4
									420	149	0	2	2	149	0	2			149	0					149	0	2							149	0	2	149	0	2						149	0	2		2
									421	149	0	1	0	149	0	1	149	0							149	0	1	149	0	1	149	0	1												149	0	1		1
									422	21	1	2	2	21	1	2			21	1					21	1	2							21	1	2	21	1	2						21	1	2		2
									423	149	0	3	3	149	0	3					149	0						149	0	3				149	0	3				149	0	3			149	0	3		3
									424	149	0	4	11	149	0	4							149	0							149	0	4				149	0	4	149	0	4			149	0	4		4
									425	149	0	2	1	149	0	2			149	0					149	0	2							149	0	2	149	0	2						149	0	2		2
									426	149	0	3	5	149	0	3					149	0						149	0	3				149	0	3				149	0	3			149	0	3		3
									427	7	1					sdfgafsderaede																															sdfgafsderaede
									428	149	0	3	3	149	0	3					149	0						149	0	3				149	0	3				149	0	3			149	0	3		3
									429	149	0	1	0	149	0	1	149	0							149	0	1	149	0	1	149	0	1												149	0	1		1
									430	149	0	2	1	149	0	2			149	0					149	0	2							149	0	2	149	0	2						149	0	2		2
									431	149	0	4	6	149	0	4							149	0							149	0	4				149	0	4	149	0	4			149	0	4		4
									432	149	0	3	5	149	0	3					149	0						149	0	3				149	0	3				149	0	3			149	0	3		3
									433	27	1	3	3	27	1	3					27	1						27	1	3				27	1	3				27	1	3			27	1	3		3
									434	149	0	2	1	149	0	2			149	0					149	0	2							149	0	2	149	0	2						149	0	2		2
									435	30	1	2	2	30	1	2			30	1					30	1	2							30	1	2	30	1	2						30	1	2		2
									436	1	1	4	6	1	1	4							1	1							1	1	4				1	1	4	1	1	4			1	1	4		4
									437	149	0	4	16	149	0	4							149	0							149	0	4				149	0	4	149	0	4			149	0	4		4
									438	15	1					sdfgafsderaede																															sdfgafsderaede
									439	148	0	3	5	148	0	3					148	0						148	0	3				148	0	3				148	0	3			148	0	3		3
									440	11	1	4	9	11	1	4							11	1							11	1	4				11	1	4	11	1	4			11	1	4		4
									441	37	1	4	14	37	1	4							37	1							37	1	4				37	1	4	37	1	4			37	1	4		4
									442	148	0	1	0	148	0	1	148	0							148	0	1	148	0	1	148	0	1												148	0	1		1
									443	148	0	4	10	148	0	4							148	0							148	0	4				148	0	4	148	0	4			148	0	4		4
									444	148	0	4	6	148	0	4							148	0							148	0	4				148	0	4	148	0	4			148	0	4		4
									445	148	0	4	12	148	0	4							148	0							148	0	4				148	0	4	148	0	4			148	0	4		4
									446	148	0	3	4	148	0	3					148	0						148	0	3				148	0	3				148	0	3			148	0	3		3
									447	0	1	3	3	0	1	3					0	1						0	1	3				0	1	3				0	1	3			0	1	3		3
									448	148	0	4	6	148	0	4							148	0							148	0	4				148	0	4	148	0	4			148	0	4		4
									449	148	0	4	7	148	0	4							148	0							148	0	4				148	0	4	148	0	4			148	0	4		4
									450	148	0	4	9	148	0	4							148	0							148	0	4				148	0	4	148	0	4			148	0	4		4
									451	147	0	3	3	147	0	3					147	0						147	0	3				147	0	3				147	0	3			147	0	3		3
									452	7	1	4	6	7	1	4							7	1							7	1	4				7	1	4	7	1	4			7	1	4		4
									453	15	1	4	8	15	1	4							15	1							15	1	4				15	1	4	15	1	4			15	1	4		4
									454	7	1	3	3	7	1	3					7	1						7	1	3				7	1	3				7	1	3			7	1	3		3
									455	147	0	4	8	147	0	4							147	0							147	0	4				147	0	4	147	0	4			147	0	4		4
									456	147	0	1	0	147	0	1	147	0							147	0	1	147	0	1	147	0	1												147	0	1		1
									457	11	1	1	0	11	1	1	11	1							11	1	1	11	1	1	11	1	1												11	1	1		1
									458	147	0	4	9	147	0	4							147	0							147	0	4				147	0	4	147	0	4			147	0	4		4
									459	147	0	4	7	147	0	4							147	0							147	0	4				147	0	4	147	0	4			147	0	4		4
									460	146	0	1	0	146	0	1	146	0							146	0	1	146	0	1	146	0	1												146	0	1		1
									461	146	0	1	0	146	0	1	146	0							146	0	1	146	0	1	146	0	1												146	0	1		1
									462	146	0	1	0	146	0	1	146	0							146	0	1	146	0	1	146	0	1												146	0	1		1
									463	146	0	4	13	146	0	4							146	0							146	0	4				146	0	4	146	0	4			146	0	4		4
									464	146	0	3	5	146	0	3					146	0						146	0	3				146	0	3				146	0	3			146	0	3		3
									465	11	1	2	1	11	1	2			11	1					11	1	2							11	1	2	11	1	2						11	1	2		2
									466	146	0	3	3	146	0	3					146	0						146	0	3				146	0	3				146	0	3			146	0	3		3
									467	146	0	4	7	146	0	4							146	0							146	0	4				146	0	4	146	0	4			146	0	4		4
									468	146	0	3	4	146	0	3					146	0						146	0	3				146	0	3				146	0	3			146	0	3		3
									469	146	0	3	5	146	0	3					146	0						146	0	3				146	0	3				146	0	3			146	0	3		3
									470	146	0	1	0	146	0	1	146	0							146	0	1	146	0	1	146	0	1												146	0	1		1
									471	146	0	4	6	146	0	4							146	0							146	0	4				146	0	4	146	0	4			146	0	4		4
									472	146	0	4	15	146	0	4							146	0							146	0	4				146	0	4	146	0	4			146	0	4		4
									473	146	0	1	0	146	0	1	146	0							146	0	1	146	0	1	146	0	1												146	0	1		1
									474	145	0	1	0	145	0	1	145	0							145	0	1	145	0	1	145	0	1												145	0	1		1
									475	145	0	4	10	145	0	4							145	0							145	0	4				145	0	4	145	0	4			145	0	4		4
									476	10	1	3	4	10	1	3					10	1						10	1	3				10	1	3				10	1	3			10	1	3		3
									477	67	1	4	9	67	1	4							67	1							67	1	4				67	1	4	67	1	4			67	1	4		4
									478	145	0	1	0	145	0	1	145	0							145	0	1	145	0	1	145	0	1												145	0	1		1
									479	145	0	1	0	145	0	1	145	0							145	0	1	145	0	1	145	0	1												145	0	1		1
									480	145	0	2	1	145	0	2			145	0					145	0	2							145	0	2	145	0	2						145	0	2		2
									481	3	1	4	11	3	1	4							3	1							3	1	4				3	1	4	3	1	4			3	1	4		4
									482	145	0	3	3	145	0	3					145	0						145	0	3				145	0	3				145	0	3			145	0	3		3
									483	145	0	3	4	145	0	3					145	0						145	0	3				145	0	3				145	0	3			145	0	3		3
									484	145	0	3	4	145	0	3					145	0						145	0	3				145	0	3				145	0	3			145	0	3		3
									485	145	0	3	5	145	0	3					145	0						145	0	3				145	0	3				145	0	3			145	0	3		3
									486	145	0	1	0	145	0	1	145	0							145	0	1	145	0	1	145	0	1												145	0	1		1
									487	144	0	4	7	144	0	4							144	0							144	0	4				144	0	4	144	0	4			144	0	4		4
									488	144	0	4	7	144	0	4							144	0							144	0	4				144	0	4	144	0	4			144	0	4		4
									489	144	0	3	5	144	0	3					144	0						144	0	3				144	0	3				144	0	3			144	0	3		3
									490	56	1	2	1	56	1	2			56	1					56	1	2							56	1	2	56	1	2						56	1	2		2
									491	8	1	3	5	8	1	3					8	1						8	1	3				8	1	3				8	1	3			8	1	3		3
									492	3	1	4	12	3	1	4							3	1							3	1	4				3	1	4	3	1	4			3	1	4		4
									493	144	0	1	0	144	0	1	144	0							144	0	1	144	0	1	144	0	1												144	0	1		1
									494	144	0	4	6	144	0	4							144	0							144	0	4				144	0	4	144	0	4			144	0	4		4
									495	144	0	3	3	144	0	3					144	0						144	0	3				144	0	3				144	0	3			144	0	3		3
									496	144	0	3	3	144	0	3					144	0						144	0	3				144	0	3				144	0	3			144	0	3		3
									497	144	0	2	2	144	0	2			144	0					144	0	2							144	0	2	144	0	2						144	0	2		2
									498	144	0	4	9	144	0	4							144	0							144	0	4				144	0	4	144	0	4			144	0	4		4
									499	144	0	2	2	144	0	2			144	0					144	0	2							144	0	2	144	0	2						144	0	2		2
									500	143	0	4	14	143	0	4							143	0							143	0	4				143	0	4	143	0	4			143	0	4		4
									501	143	0	3	4	143	0	3					143	0						143	0	3				143	0	3				143	0	3			143	0	3		3
									502	143	0	2	2	143	0	2			143	0					143	0	2							143	0	2	143	0	2						143	0	2		2
									503	143	0	3	3	143	0	3					143	0						143	0	3				143	0	3				143	0	3			143	0	3		3
									504	143	0	1	0	143	0	1	143	0							143	0	1	143	0	1	143	0	1												143	0	1		1
									505	143	0	2	2	143	0	2			143	0					143	0	2							143	0	2	143	0	2						143	0	2		2
									506	143	0	1	0	143	0	1	143	0							143	0	1	143	0	1	143	0	1												143	0	1		1
									507	143	0	4	7	143	0	4							143	0							143	0	4				143	0	4	143	0	4			143	0	4		4
									508	143	0	3	5	143	0	3					143	0						143	0	3				143	0	3				143	0	3			143	0	3		3
									509	143	0	1	0	143	0	1	143	0							143	0	1	143	0	1	143	0	1												143	0	1		1
									510	142	0	2	2	142	0	2			142	0					142	0	2							142	0	2	142	0	2						142	0	2		2
									511	142	0	4	9	142	0	4							142	0							142	0	4				142	0	4	142	0	4			142	0	4		4
									512	142	0	4	6	142	0	4							142	0							142	0	4				142	0	4	142	0	4			142	0	4		4
									513	142	0	3	5	142	0	3					142	0						142	0	3				142	0	3				142	0	3			142	0	3		3
									514	142	0	1	0	142	0	1	142	0							142	0	1	142	0	1	142	0	1												142	0	1		1
									515	142	0	1	0	142	0	1	142	0							142	0	1	142	0	1	142	0	1												142	0	1		1
									516	14	1	1	0	14	1	1	14	1							14	1	1	14	1	1	14	1	1												14	1	1		1
									517	142	0	4	6	142	0	4							142	0							142	0	4				142	0	4	142	0	4			142	0	4		4
									518	11	1	4	8	11	1	4							11	1							11	1	4				11	1	4	11	1	4			11	1	4		4
									519	28	1	3	5	28	1	3					28	1						28	1	3				28	1	3				28	1	3			28	1	3		3
									520	142	0	4	7	142	0	4							142	0							142	0	4				142	0	4	142	0	4			142	0	4		4
									521	23	1	4	8	23	1	4							23	1							23	1	4				23	1	4	23	1	4			23	1	4		4
									522	141	0	4	11	141	0	4							141	0							141	0	4				141	0	4	141	0	4			141	0	4		4
									523	66	1	4	6	66	1	4							66	1							66	1	4				66	1	4	66	1	4			66	1	4		4
									524	141	0	2	2	141	0	2			141	0					141	0	2							141	0	2	141	0	2						141	0	2		2
									525	141	0	4	6	141	0	4							141	0							141	0	4				141	0	4	141	0	4			141	0	4		4
									526	141	0	3	4	141	0	3					141	0						141	0	3				141	0	3				141	0	3			141	0	3		3
									527	141	0	3	3	141	0	3					141	0						141	0	3				141	0	3				141	0	3			141	0	3		3
									528	141	0	3	5	141	0	3					141	0						141	0	3				141	0	3				141	0	3			141	0	3		3
									529	141	0	4	7	141	0	4							141	0							141	0	4				141	0	4	141	0	4			141	0	4		4
									530	141	0	4	11	141	0	4							141	0							141	0	4				141	0	4	141	0	4			141	0	4		4
									531	141	0	3	3	141	0	3					141	0						141	0	3				141	0	3				141	0	3			141	0	3		3
									532	141	0	3	5	141	0	3					141	0						141	0	3				141	0	3				141	0	3			141	0	3		3
									533	141	0	4	8	141	0	4							141	0							141	0	4				141	0	4	141	0	4			141	0	4		4
									534	56	1	1	0	56	1	1	56	1							56	1	1	56	1	1	56	1	1												56	1	1		1
									535	141	0	4	8	141	0	4							141	0							141	0	4				141	0	4	141	0	4			141	0	4		4
									536	141	0	4	8	141	0	4							141	0							141	0	4				141	0	4	141	0	4			141	0	4		4
									537	141	0	1	0	141	0	1	141	0							141	0	1	141	0	1	141	0	1												141	0	1		1
									538	3	1	4	8	3	1	4							3	1							3	1	4				3	1	4	3	1	4			3	1	4		4
									539	35	1	3	3	35	1	3					35	1						35	1	3				35	1	3				35	1	3			35	1	3		3
									540	29	1	4	6	29	1	4							29	1							29	1	4				29	1	4	29	1	4			29	1	4		4
									541	140	0	3	3	140	0	3					140	0						140	0	3				140	0	3				140	0	3			140	0	3		3
									542	140	0	2	1	140	0	2			140	0					140	0	2							140	0	2	140	0	2						140	0	2		2
									543	140	0	3	5	140	0	3					140	0						140	0	3				140	0	3				140	0	3			140	0	3		3
									544	140	0	1	0	140	0	1	140	0							140	0	1	140	0	1	140	0	1												140	0	1		1
									545	16	1	2	2	16	1	2			16	1					16	1	2							16	1	2	16	1	2						16	1	2		2
									546	140	0	2	2	140	0	2			140	0					140	0	2							140	0	2	140	0	2						140	0	2		2
									547	15	1	2	1	15	1	2			15	1					15	1	2							15	1	2	15	1	2						15	1	2		2
									548	140	0	3	3	140	0	3					140	0						140	0	3				140	0	3				140	0	3			140	0	3		3
									549	140	0	4	7	140	0	4							140	0							140	0	4				140	0	4	140	0	4			140	0	4		4
									550	140	0	3	4	140	0	3					140	0						140	0	3				140	0	3				140	0	3			140	0	3		3
									551	6	1	4	8	6	1	4							6	1							6	1	4				6	1	4	6	1	4			6	1	4		4
									552	139	0	3	4	139	0	3					139	0						139	0	3				139	0	3				139	0	3			139	0	3		3
									553	139	0	1	0	139	0	1	139	0							139	0	1	139	0	1	139	0	1												139	0	1		1
									554	139	0	3	3	139	0	3					139	0						139	0	3				139	0	3				139	0	3			139	0	3		3
									555	139	0	2	2	139	0	2			139	0					139	0	2							139	0	2	139	0	2						139	0	2		2
									556	139	0	1	0	139	0	1	139	0							139	0	1	139	0	1	139	0	1												139	0	1		1
									557	1	1	4	9	1	1	4							1	1							1	1	4				1	1	4	1	1	4			1	1	4		4
									558	139	0	4	8	139	0	4							139	0							139	0	4				139	0	4	139	0	4			139	0	4		4
									559	139	0	1	0	139	0	1	139	0							139	0	1	139	0	1	139	0	1												139	0	1		1
									560	139	0	1	0	139	0	1	139	0							139	0	1	139	0	1	139	0	1												139	0	1		1
									561	139	0	1	0	139	0	1	139	0							139	0	1	139	0	1	139	0	1												139	0	1		1
									562	139	0	3	4	139	0	3					139	0						139	0	3				139	0	3				139	0	3			139	0	3		3
									563	139	0	1	0	139	0	1	139	0							139	0	1	139	0	1	139	0	1												139	0	1		1
									564	139	0	1	0	139	0	1	139	0							139	0	1	139	0	1	139	0	1												139	0	1		1
									565	139	0	4	9	139	0	4							139	0							139	0	4				139	0	4	139	0	4			139	0	4		4
									566	139	0	4	6	139	0	4							139	0							139	0	4				139	0	4	139	0	4			139	0	4		4
									567	139	0	1	0	139	0	1	139	0							139	0	1	139	0	1	139	0	1												139	0	1		1
									568	139	0	2	2	139	0	2			139	0					139	0	2							139	0	2	139	0	2						139	0	2		2
									569	87	1	1	0	87	1	1	87	1							87	1	1	87	1	1	87	1	1												87	1	1		1
									570	138	0	1	0	138	0	1	138	0							138	0	1	138	0	1	138	0	1												138	0	1		1
									571	9	1	3	4	9	1	3					9	1						9	1	3				9	1	3				9	1	3			9	1	3		3
									572	138	0	2	1	138	0	2			138	0					138	0	2							138	0	2	138	0	2						138	0	2		2
									573	9	1	3	4	9	1	3					9	1						9	1	3				9	1	3				9	1	3			9	1	3		3
									574	138	0	4	6	138	0	4							138	0							138	0	4				138	0	4	138	0	4			138	0	4		4
									575	138	0	2	2	138	0	2			138	0					138	0	2							138	0	2	138	0	2						138	0	2		2
									576	138	0	1	0	138	0	1	138	0							138	0	1	138	0	1	138	0	1												138	0	1		1
									577	9	1	4	11	9	1	4							9	1							9	1	4				9	1	4	9	1	4			9	1	4		4
									578	137	0	2	1	137	0	2			137	0					137	0	2							137	0	2	137	0	2						137	0	2		2
									579	137	0	4	6	137	0	4							137	0							137	0	4				137	0	4	137	0	4			137	0	4		4
									580	0	1					sdfgafsderaede																															sdfgafsderaede
									581	137	0	3	3	137	0	3					137	0						137	0	3				137	0	3				137	0	3			137	0	3		3
									582	137	0	2	2	137	0	2			137	0					137	0	2							137	0	2	137	0	2						137	0	2		2
									583	137	0	4	9	137	0	4							137	0							137	0	4				137	0	4	137	0	4			137	0	4		4
									584	137	0	1	0	137	0	1	137	0							137	0	1	137	0	1	137	0	1												137	0	1		1
									585	137	0	1	0	137	0	1	137	0							137	0	1	137	0	1	137	0	1												137	0	1		1
									586	136	0	1	0	136	0	1	136	0							136	0	1	136	0	1	136	0	1												136	0	1		1
									587	136	0	1	0	136	0	1	136	0							136	0	1	136	0	1	136	0	1												136	0	1		1
									588	136	0	3	5	136	0	3					136	0						136	0	3				136	0	3				136	0	3			136	0	3		3
									589	136	0	2	1	136	0	2			136	0					136	0	2							136	0	2	136	0	2						136	0	2		2
									590	28	1	4	7	28	1	4							28	1							28	1	4				28	1	4	28	1	4			28	1	4		4
									591	20	1	3	5	20	1	3					20	1						20	1	3				20	1	3				20	1	3			20	1	3		3
									592	136	0	2	2	136	0	2			136	0					136	0	2							136	0	2	136	0	2						136	0	2		2
									593	136	0	2	2	136	0	2			136	0					136	0	2							136	0	2	136	0	2						136	0	2		2
									594	136	0	4	7	136	0	4							136	0							136	0	4				136	0	4	136	0	4			136	0	4		4
									595	136	0	3	4	136	0	3					136	0						136	0	3				136	0	3				136	0	3			136	0	3		3
									596	136	0	4	6	136	0	4							136	0							136	0	4				136	0	4	136	0	4			136	0	4		4
									597	7	1	4	16	7	1	4							7	1							7	1	4				7	1	4	7	1	4			7	1	4		4
									598	136	0	2	1	136	0	2			136	0					136	0	2							136	0	2	136	0	2						136	0	2		2
									599	136	0	4	12	136	0	4							136	0							136	0	4				136	0	4	136	0	4			136	0	4		4
									600	136	0	3	5	136	0	3					136	0						136	0	3				136	0	3				136	0	3			136	0	3		3
[truncated: 4 more columns]

## Sheet: Curves
Whole dataset	Time	Status	No at risk	Proportion surviving in interval	Cumulative prop. surv.				Group 1	Time	Status	No at risk	Proportion surviving in interval	Cumulative prop. surv.				Group 2	Time	Status	No at risk	Proportion surviving in interval	Cumulative prop. surv.				Group 3	Time	Status	No at risk	Proportion surviving in interval	Cumulative prop. surv.				Group 4	Time	Status	No at risk	Proportion surviving in interval	Cumulative prop. surv.				Curve plotting			graph	graph
					1	Results:								1									1									1									1					0		0	0
	0	1	590	0.998305	0.998305	total nmb:	590			9	1	142	0.992958	0.992958	total nmb:	142			0	1	141	0.992908	0.992908	total nmb:	141			0	1	154	0.993506	0.993506	total nmb:	154			1	1	153	0.993464	0.993464	total nmb:	153			0	1	0	0
	0	1	589	0.998302	0.99661	events:	99			11	1	141	0.992908	0.985915	events:	12			1	1	140	0.992857	0.985816	events:	20			0	1	153	0.993464	0.987013	events:	25			1	1	152	0.993421	0.986928	events:	42			0	1	0	0
	0	1	588	0.998299	0.994915	cen:	491			14	1	140	0.992857	0.978873	cen:	130			11	1	139	0.992806	0.978723	cen:	121			4	1	152	0.993421	0.980519	cen:	129			1	1	151	0.993377	0.980392	cen:	111			0	1	0	1
	1	1	587	0.998296	0.99322	med. flwup:	155			14	1	139	0.992806	0.971831	med. flwup:	160.5			11	1	138	0.992754	0.971631	med. flwup:	161			4	1	151	0.993377	0.974026	med. flwup:	155.5			1	1	150	0.993333	0.973856	med. flwup:	147			1	1	1	0
	1	1	586	0.998294	0.991525	min:	0			14	1	138	0.992754	0.964789	min:	9			12	1	137	0.992701	0.964539	min:	0			4	1	150	0.993333	0.967532	min:	0			1	1	149	0.993289	0.96732	min:	1			1	1	1	0
	1	1	585	0.998291	0.989831	max:	180			18	1	137	0.992701	0.957746	max:	180			13	1	136	0.992647	0.957447	max:	180			5	1	149	0.993289	0.961039	max:	180			2	1	148	0.993243	0.960784	max:	180			1	1	1	0
	1	1	584	0.998288	0.988136	med. flw cen:	163			27	1	136	0.992647	0.950704	med. flw cen:	164			13	1	135	0.992593	0.950355	med. flw cen:	167			5	1	148	0.993243	0.954545	med. flw cen:	164			3	1	147	0.993197	0.954248	med. flw cen:	154			1	1	1	0
	1	1	583	0.998285	0.986441	min:	136			29	1	135	0.992593	0.943662	min:	136			15	1	134	0.992537	0.943262	min:	136			7	1	147	0.993197	0.948052	min:	136			3	1	146	0.993151	0.947712	min:	136			1	1	1	0
Kaplan	1	1	582	0.998282	0.984746	max:	180			55	1	134	0.992537	0.93662	max:	180			16	1	133	0.992481	0.93617	max:	180			7	1	146	0.993151	0.941558	max:	180			3	1	145	0.993103	0.941176	max:	180			1	1	1	1
Meier	2	1	581	0.998279	0.983051	est.med.flw:	163			56	1	133	0.992481	0.929577	est.med.flw:	164			17	1	132	0.992424	0.929078	est.med.flw:	167			7	1	145	0.993103	0.935065	est.med.flw:	164			3	1	144	0.993056	0.934641	est.med.flw:	154			2	1	2	1
method	3	1	580	0.998276	0.981356	med.surv.t.:	MNR			77	1	132	0.992424	0.922535	med.surv.t.:	MNR			18	1	131	0.992366	0.921986	med.surv.t.:	MNR			8	1	144	0.993056	0.928571	med.surv.t.:	MNR			6	1	143	0.993007	0.928105	med.surv.t.:	MNR			3	1	3	0
	3	1	579	0.998273	0.979661	Time:	90			87	1	131	0.992366	0.915493	Time:	90			18	1	130	0.992308	0.914894	Time:	90			9	1	143	0.993007	0.922078	Time:	90			7	1	142	0.992958	0.921569	Time:	90			3	1	3	0
	3	1	578	0.99827	0.977966	survival rate:	0.835593			136	0	130	1	0.915493	survival rate:	0.915493			21	1	129	0.992248	0.907801	survival rate:	0.858156			9	1	142	0.992958	0.915584	survival rate:	0.837662			7	1	141	0.992908	0.915033	survival rate:	0.738562			3	1	3	0
	3	1	577	0.998267	0.976271	st.err:	0.0152592			136	0	129	1	0.915493	st.err:	0.0233416			25	1	128	0.992188	0.900709	st.err:	0.0293818			10	1	141	0.992908	0.909091	st.err:	0.0297156			7	1	140	0.992857	0.908497	st.err:	0.0355248			3	1	3	1
	4	1	576	0.998264	0.974576	95%c.i. up:	0.865501			137	0	128	1	0.915493	95%c.i. up:	0.961242			29	1	127	0.992126	0.893617	95%c.i. up:	0.915744			12	1	140	0.992857	0.902597	95%c.i. up:	0.895905			7	1	139	0.992806	0.901961	95%c.i. up:	0.808191			4	1	4	0
	4	1	575	0.998261	0.972881	95%c.i. low:	0.805685			137	0	127	1	0.915493	95%c.i. low:	0.869744			30	1	126	0.992063	0.886525	95%c.i. low:	0.800568			18	1	139	0.992806	0.896104	95%c.i. low:	0.77942			7	1	138	0.992754	0.895425	95%c.i. low:	0.668933			4	1	4	0
	4	1	574	0.998258	0.971186					138	0	126	1	0.915493					30	1	125	0.992	0.879433					20	1	138	0.992754	0.88961					9	1	137	0.992701	0.888889					4	1	4	1
	5	1	573	0.998255	0.969492					138	0	125	1	0.915493					31	1	124	0.991935	0.87234					20	1	137	0.992701	0.883117					9	1	136	0.992647	0.882353					5	1	5	0
	5	1	572	0.998252	0.967797					139	0	124	1	0.915493					32	1	123	0.99187	0.865248					24	1	136	0.992647	0.876623					9	1	135	0.992593	0.875817					5	1	5	1
	6	1	571	0.998249	0.966102					139	0	123	1	0.915493					56	1	122	0.991803	0.858156					27	1	135	0.992593	0.87013					11	1	134	0.992537	0.869281					6	1	6	1
	7	1	570	0.998246	0.964407					139	0	122	1	0.915493					136	0	121	1	0.858156					28	1	134	0.992537	0.863636					11	1	133	0.992481	0.862745					7	1	7	0
	7	1	569	0.998243	0.962712					139	0	121	1	0.915493					136	0	120	1	0.858156					28	1	133	0.992481	0.857143					14	1	132	0.992424	0.856209					7	1	7	0
	7	1	568	0.998239	0.961017					139	0	120	1	0.915493					136	0	119	1	0.858156					33	1	132	0.992424	0.850649					15	1	131	0.992366	0.849673					7	1	7	0
	7	1	567	0.998236	0.959322					139	0	119	1	0.915493					136	0	118	1	0.858156					35	1	131	0.992366	0.844156					15	1	130	0.992308	0.843137					7	1	7	0
	7	1	566	0.998233	0.957627					139	0	118	1	0.915493					137	0	117	1	0.858156					47	1	130	0.992308	0.837662					17	1	129	0.992248	0.836601					7	1	7	0
	7	1	565	0.99823	0.955932					139	0	117	1	0.915493					137	0	116	1	0.858156					136	0	129	1	0.837662					21	1	128	0.992188	0.830065					7	1	7	0
	7	1	564	0.998227	0.954237					140	0	116	1	0.915493					138	0	115	1	0.858156					136	0	128	1	0.837662					22	1	127	0.992126	0.823529					7	1	7	0
	7	1	563	0.998224	0.952542					141	0	115	1	0.915493					138	0	114	1	0.858156					136	0	127	1	0.837662					23	1	126	0.992063	0.816993					7	1	7	1
	8	1	562	0.998221	0.950847					142	0	114	1	0.915493					139	0	113	1	0.858156					137	0	126	1	0.837662					23	1	125	0.992	0.810458					8	1	8	1
	9	1	561	0.998217	0.949153					142	0	113	1	0.915493					139	0	112	1	0.858156					139	0	125	1	0.837662					23	1	124	0.991935	0.803922					9	1	9	0
	9	1	560	0.998214	0.947458					143	0	112	1	0.915493					140	0	111	1	0.858156					139	0	124	1	0.837662					28	1	123	0.99187	0.797386					9	1	9	0
	9	1	559	0.998211	0.945763					143	0	111	1	0.915493					140	0	110	1	0.858156					139	0	123	1	0.837662					29	1	122	0.991803	0.79085					9	1	9	0
	9	1	558	0.998208	0.944068					143	0	110	1	0.915493					141	0	109	1	0.858156					140	0	122	1	0.837662					31	1	121	0.991736	0.784314					9	1	9	0
	9	1	557	0.998205	0.942373					144	0	109	1	0.915493					142	0	108	1	0.858156					140	0	121	1	0.837662					37	1	120	0.991667	0.777778					9	1	9	0
	9	1	556	0.998201	0.940678					145	0	108	1	0.915493					143	0	107	1	0.858156					140	0	120	1	0.837662					37	1	119	0.991597	0.771242					9	1	9	1
	10	1	555	0.998198	0.938983					145	0	107	1	0.915493					143	0	106	1	0.858156					140	0	119	1	0.837662					41	1	118	0.991525	0.764706					10	1	10	1
	11	1	554	0.998195	0.937288					145	0	106	1	0.915493					144	0	105	1	0.858156					141	0	118	1	0.837662					61	1	117	0.991453	0.75817					11	1	11	0
	11	1	553	0.998192	0.935593					145	0	105	1	0.915493					144	0	104	1	0.858156					141	0	117	1	0.837662					66	1	116	0.991379	0.751634					11	1	11	0
	11	1	552	0.998188	0.933898					146	0	104	1	0.915493					145	0	103	1	0.858156					141	0	116	1	0.837662					67	1	115	0.991304	0.745098					11	1	11	0
	11	1	551	0.998185	0.932203					146	0	103	1	0.915493					149	0	102	1	0.858156					141	0	115	1	0.837662					76	1	114	0.991228	0.738562					11	1	11	0
	11	1	550	0.998182	0.930508					146	0	102	1	0.915493					149	0	101	1	0.858156					141	0	114	1	0.837662					107	1	113	0.99115	0.732026					11	1	11	1
	12	1	549	0.998179	0.928814					146	0	101	1	0.915493					149	0	100	1	0.858156					142	0	113	1	0.837662					133	1	112	0.991071	0.72549					12	1	12	0
	12	1	548	0.998175	0.927119					146	0	100	1	0.915493					149	0	99	1	0.858156					143	0	112	1	0.837662					136	0	111	1	0.72549					12	1	12	1
	13	1	547	0.998172	0.925424					147	0	99	1	0.915493					150	0	98	1	0.858156					143	0	111	1	0.837662					136	0	110	1	0.72549					13	1	13	0
	13	1	546	0.998168	0.923729					148	0	98	1	0.915493					150	0	97	1	0.858156					143	0	110	1	0.837662					136	0	109	1	0.72549					13	1	13	1
	14	1	545	0.998165	0.922034					149	0	97	1	0.915493					150	0	96	1	0.858156					144	0	109	1	0.837662					137	0	108	1	0.72549					14	1	14	0
	14	1	544	0.998162	0.920339					149	0	96	1	0.915493					150	0	95	1	0.858156					144	0	108	1	0.837662					137	0	107	1	0.72549					14	1	14	0
	14	1	543	0.998158	0.918644					150	0	95	1	0.915493					150	0	94	1	0.858156					144	0	107	1	0.837662					138	0	106	1	0.72549					14	1	14	0
	14	1	542	0.998155	0.916949					151	0	94	1	0.915493					151	0	93	1	0.858156					145	0	106	1	0.837662					139	0	105	1	0.72549					14	1	14	1
	15	1	541	0.998152	0.915254					152	0	93	1	0.915493					151	0	92	1	0.858156					145	0	105	1	0.837662					139	0	104	1	0.72549					15	1	15	0
	15	1	540	0.998148	0.913559					153	0	92	1	0.915493					152	0	91	1	0.858156					145	0	104	1	0.837662					139	0	103	1	0.72549					15	1	15	0
	15	1	539	0.998145	0.911864					154	0	91	1	0.915493					152	0	90	1	0.858156					145	0	103	1	0.837662					140	0	102	1	0.72549					15	1	15	1
	16	1	538	0.998141	0.910169					154	0	90	1	0.915493					152	0	89	1	0.858156					146	0	102	1	0.837662					141	0	101	1	0.72549					16	1	16	1
	17	1	537	0.998138	0.908475					154	0	89	1	0.915493					152	0	88	1	0.858156					146	0	101	1	0.837662					141	0	100	1	0.72549					17	1	17	0
	17	1	536	0.998134	0.90678					154	0	88	1	0.915493					152	0	87	1	0.858156					146	0	100	1	0.837662					141	0	99	1	0.72549					17	1	17	1
	18	1	535	0.998131	0.905085					155	0	87	1	0.915493					153	0	86	1	0.858156					146	0	99	1	0.837662					141	0	98	1	0.72549					18	1	18	0
	18	1	534	0.998127	0.90339					155	0	86	1	0.915493					153	0	85	1	0.858156					147	0	98	1	0.837662					141	0	97	1	0.72549					18	1	18	0
	18	1	533	0.998124	0.901695					156	0	85	1	0.915493					153	0	84	1	0.858156					148	0	97	1	0.837662					141	0	96	1	0.72549					18	1	18	0
	18	1	532	0.99812	0.9					156	0	84	1	0.915493					154	0	83	1	0.858156					148	0	96	1	0.837662					141	0	95	1	0.72549					18	1	18	2
	20	1	531	0.998117	0.898305					156	0	83	1	0.915493					154	0	82	1	0.858156					149	0	95	1	0.837662					142	0	94	1	0.72549					20	1	20	0
	20	1	530	0.998113	0.89661					156	0	82	1	0.915493					154	0	81	1	0.858156					149	0	94	1	0.837662					142	0	93	1	0.72549					20	1	20	1
	21	1	529	0.99811	0.894915					156	0	81	1	0.915493					155	0	80	1	0.858156					149	0	93	1	0.837662					142	0	92	1	0.72549					21	1	21	0
	21	1	528	0.998106	0.89322					156	0	80	1	0.915493					158	0	79	1	0.858156					149	0	92	1	0.837662					142	0	91	1	0.72549					21	1	21	1
	22	1	527	0.998102	0.891525					157	0	79	1	0.915493					159	0	78	1	0.858156					150	0	91	1	0.837662					143	0	90	1	0.72549					22	1	22	1
	23	1	526	0.998099	0.889831					157	0	78	1	0.915493					159	0	77	1	0.858156					150	0	90	1	0.837662					143	0	89	1	0.72549					23	1	23	0
	23	1	525	0.998095	0.888136					158	0	77	1	0.915493					159	0	76	1	0.858156					150	0	89	1	0.837662					144	0	88	1	0.72549					23	1	23	0
	23	1	524	0.998092	0.886441					158	0	76	1	0.915493					159	0	75	1	0.858156					150	0	88	1	0.837662					144	0	87	1	0.72549					23	1	23	1
	24	1	523	0.998088	0.884746					159	0	75	1	0.915493					159	0	74	1	0.858156					151	0	87	1	0.837662					144	0	86	1	0.72549					24	1	24	1
	25	1	522	0.998084	0.883051					159	0	74	1	0.915493					160	0	73	1	0.858156					152	0	86	1	0.837662					144	0	85	1	0.72549					25	1	25	2
	27	1	521	0.998081	0.881356					159	0	73	1	0.915493					161	0	72	1	0.858156					152	0	85	1	0.837662					145	0	84	1	0.72549					27	1	27	0
	27	1	520	0.998077	0.879661					160	0	72	1	0.915493					161	0	71	1	0.858156					153	0	84	1	0.837662					146	0	83	1	0.72549					27	1	27	1
	28	1	519	0.998073	0.877966					161	0	71	1	0.915493					161	0	70	1	0.858156					153	0	83	1	0.837662					146	0	82	1	0.72549					28	1	28	0
	28	1	518	0.998069	0.876271					162	0	70	1	0.915493					162	0	69	1	0.858156					154	0	82	1	0.837662					146	0	81	1	0.72549					28	1	28	0
	28	1	517	0.998066	0.874576					162	0	69	1	0.915493					162	0	68	1	0.858156					154	0	81	1	0.837662					146	0	80	1	0.72549					28	1	28	1
	29	1	516	0.998062	0.872881					163	0	68	1	0.915493					164	0	67	1	0.858156					154	0	80	1	0.837662					147	0	79	1	0.72549					29	1	29	0
	29	1	515	0.998058	0.871186					163	0	67	1	0.915493					164	0	66	1	0.858156					154	0	79	1	0.837662					147	0	78	1	0.72549					29	1	29	0
	29	1	514	0.998054	0.869492					164	0	66	1	0.915493					165	0	65	1	0.858156					155	0	78	1	0.837662					147	0	77	1	0.72549					29	1	29	1
	30	1	513	0.998051	0.867797					164	0	65	1	0.915493					165	0	64	1	0.858156					156	0	77	1	0.837662					148	0	76	1	0.72549					30	1	30	0
	30	1	512	0.998047	0.866102					165	0	64	1	0.915493					165	0	63	1	0.858156					156	0	76	1	0.837662					148	0	75	1	0.72549					30	1	30	1
	31	1	511	0.998043	0.864407					165	0	63	1	0.915493					166	0	62	1	0.858156					158	0	75	1	0.837662					148	0	74	1	0.72549					31	1	31	0
	31	1	510	0.998039	0.862712					166	0	62	1	0.915493					167	0	61	1	0.858156					158	0	74	1	0.837662					148	0	73	1	0.72549					31	1	31	1
	32	1	509	0.998035	0.861017					168	0	61	1	0.915493					168	0	60	1	0.858156					159	0	73	1	0.837662					148	0	72	1	0.72549					32	1	32	1
	33	1	508	0.998031	0.859322					168	0	60	1	0.915493					169	0	59	1	0.858156					160	0	72	1	0.837662					148	0	71	1	0.72549					33	1	33	2
	35	1	507	0.998028	0.857627					169	0	59	1	0.915493					169	0	58	1	0.858156					161	0	71	1	0.837662					149	0	70	1	0.72549					35	1	35	2
	37	1	506	0.998024	0.855932					170	0	58	1	0.915493					169	0	57	1	0.858156					162	0	70	1	0.837662					149	0	69	1	0.72549					37	1	37	0
	37	1	505	0.99802	0.854237					170	0	57	1	0.915493					170	0	56	1	0.858156					162	0	69	1	0.837662					149	0	68	1	0.72549					37	1	37	4
	41	1	504	0.998016	0.852542					171	0	56	1	0.915493					170	0	55	1	0.858156					163	0	68	1	0.837662					150	0	67	1	0.72549					41	1	41	6
	47	1	503	0.998012	0.850847					172	0	55	1	0.915493					170	0	54	1	0.858156					163	0	67	1	0.837662					150	0	66	1	0.72549					47	1	47	8
	55	1	502	0.998008	0.849153					172	0	54	1	0.915493					171	0	53	1	0.858156					163	0	66	1	0.837662					150	0	65	1	0.72549					55	1	55	1
	56	1	501	0.998004	0.847458					172	0	53	1	0.915493					171	0	52	1	0.858156					164	0	65	1	0.837662					150	0	64	1	0.72549					56	1	56	0
	56	1	500	0.998	0.845763					172	0	52	1	0.915493					171	0	51	1	0.858156					165	0	64	1	0.837662					150	0	63	1	0.72549					56	1	56	5
	61	1	499	0.997996	0.844068					172	0	51	1	0.915493					172	0	50	1	0.858156					166	0	63	1	0.837662					151	0	62	1	0.72549					61	1	61	5
	66	1	498	0.997992	0.842373					172	0	50	1	0.915493					172	0	49	1	0.858156					166	0	62	1	0.837662					151	0	61	1	0.72549					66	1	66	1
	67	1	497	0.997988	0.840678					172	0	49	1	0.915493					173	0	48	1	0.858156					167	0	61	1	0.837662					152	0	60	1	0.72549					67	1	67	9
	76	1	496	0.997984	0.838983					173	0	48	1	0.915493					173	0	47	1	0.858156					167	0	60	1	0.837662					152	0	59	1	0.72549					76	1	76	1
	77	1	495	0.99798	0.837288					174	0	47	1	0.915493					173	0	46	1	0.858156					168	0	59	1	0.837662					153	0	58	1	0.72549					77	1	77	10
	87	1	494	0.997976	0.835593					174	0	46	1	0.915493					173	0	45	1	0.858156					168	0	58	1	0.837662					154	0	57	1	0.72549					87	1	87	20
	107	1	493	0.997972	0.833898					174	0	45	1	0.915493					174	0	44	1	0.858156					168	0	57	1	0.837662					154	0	56	1	0.72549					107	1	107	26
	133	1	492	0.997967	0.832203					175	0	44	1	0.915493					174	0	43	1	0.858156					169	0	56	1	0.837662					154	0	55	1	0.72549					133	1	133	3
	136	0	491	1	0.832203					175	0	43	1	0.915493					174	0	42	1	0.858156					169	0	55	1	0.837662					155	0	54	1	0.72549					136	0	136	0
	136	0	490	1	0.832203					175	0	42	1	0.915493					174	0	41	1	0.858156					169	0	54	1	0.837662					156	0	53	1	0.72549					136	0	136	0
	136	0	489	1	0.832203					175	0	41	1	0.915493					174	0	40	1	0.858156					169	0	53	1	0.837662					156	0	52	1	0.72549					136	0	136	0
	136	0	488	1	0.832203					175	0	40	1	0.915493					174	0	39	1	0.858156					169	0	52	1	0.837662					156	0	51	1	0.72549					136	0	136	0
	136	0	487	1	0.832203					175	0	39	1	0.915493					174	0	38	1	0.858156					170	0	51	1	0.837662					159	0	50	1	0.72549					136	0	136	0
	136	0	486	1	0.832203					177	0	38	1	0.915493					175	0	37	1	0.858156					170	0	50	1	0.837662					160	0	49	1	0.72549					136	0	136	0
	136	0	485	1	0.832203					179	0	37	1	0.915493					175	0	36	1	0.858156					170	0	49	1	0.837662					161	0	48	1	0.72549					136	0	136	0
	136	0	484	1	0.832203					180	0	36	1	0.915493					175	0	35	1	0.858156					171	0	48	1	0.837662					161	0	47	1	0.72549					136	0	136	0
	136	0	483	1	0.832203					180	0	35	1	0.915493					177	0	34	1	0.858156					171	0	47	1	0.837662					163	0	46	1	0.72549					136	0	136	0
	136	0	482	1	0.832203					180	0	34	1	0.915493					177	0	33	1	0.858156					171	0	46	1	0.837662					163	0	45	1	0.72549					136	0	136	0
	136	0	481	1	0.832203					180	0	33	1	0.915493					177	0	32	1	0.858156					172	0	45	1	0.837662					165	0	44	1	0.72549					136	0	136	0
	136	0	480	1	0.832203					180	0	32	1	0.915493					178	0	31	1	0.858156					172	0	44	1	0.837662					165	0	43	1	0.72549					136	0	136	1
	137	0	479	1	0.832203					180	0	31	1	0.915493					178	0	30	1	0.858156					172	0	43	1	0.837662					168	0	42	1	0.72549					137	0	137	0
	137	0	478	1	0.832203					180	0	30	1	0.915493					179	0	29	1	0.858156					172	0	42	1	0.837662					169	0	41	1	0.72549					137	0	137	0
	137	0	477	1	0.832203					180	0	29	1	0.915493					179	0	28	1	0.858156					173	0	41	1	0.837662					169	0	40	1	0.72549					137	0	137	0
	137	0	476	1	0.832203					180	0	28	1	0.915493					179	0	27	1	0.858156					173	0	40	1	0.837662					169	0	39	1	0.72549					137	0	137	0
	137	0	475	1	0.832203					180	0	27	1	0.915493					180	0	26	1	0.858156					173	0	39	1	0.837662					170	0	38	1	0.72549					137	0	137	0
	137	0	474	1	0.832203					180	0	26	1	0.915493					180	0	25	1	0.858156					173	0	38	1	0.837662					170	0	37	1	0.72549					137	0	137	0
	137	0	473	1	0.832203					180	0	25	1	0.915493					180	0	24	1	0.858156					174	0	37	1	0.837662					171	0	36	1	0.72549					137	0	137	1
	138	0	472	1	0.832203					180	0	24	1	0.915493					180	0	23	1	0.858156					174	0	36	1	0.837662					171	0	35	1	0.72549					138	0	138	0
	138	0	471	1	0.832203					180	0	23	1	0.915493					180	0	22	1	0.858156					175	0	35	1	0.837662					172	0	34	1	0.72549					138	0	138	0
	138	0	470	1	0.832203					180	0	22	1	0.915493					180	0	21	1	0.858156					175	0	34	1	0.837662					172	0	33	1	0.72549					138	0	138	0
	138	0	469	1	0.832203					180	0	21	1	0.915493					180	0	20	1	0.858156					176	0	33	1	0.837662					172	0	32	1	0.72549					138	0	138	0
	138	0	468	1	0.832203					180	0	20	1	0.915493					180	0	19	1	0.858156					177	0	32	1	0.837662					172	0	31	1	0.72549					138	0	138	1
	139	0	467	1	0.832203					180	0	19	1	0.915493					180	0	18	1	0.858156					177	0	31	1	0.837662					173	0	30	1	0.72549					139	0	139	0
	139	0	466	1	0.832203					180	0	18	1	0.915493					180	0	17	1	0.858156					177	0	30	1	0.837662					173	0	29	1	0.72549					139	0	139	0
	139	0	465	1	0.832203					180	0	17	1	0.915493					180	0	16	1	0.858156					177	0	29	1	0.837662					176	0	28	1	0.72549					139	0	139	0
	139	0	464	1	0.832203					180	0	16	1	0.915493					180	0	15	1	0.858156					179	0	28	1	0.837662					176	0	27	1	0.72549					139	0	139	0
	139	0	463	1	0.832203					180	0	15	1	0.915493					180	0	14	1	0.858156					179	0	27	1	0.837662					177	0	26	1	0.72549					139	0	139	0
	139	0	462	1	0.832203					180	0	14	1	0.915493					180	0	13	1	0.858156					180	0	26	1	0.837662					177	0	25	1	0.72549					139	0	139	0
	139	0	461	1	0.832203					180	0	13	1	0.915493					180	0	12	1	0.858156					180	0	25	1	0.837662					178	0	24	1	0.72549					139	0	139	0
	139	0	460	1	0.832203					180	0	12	1	0.915493					180	0	11	1	0.858156					180	0	24	1	0.837662					178	0	23	1	0.72549					139	0	139	0
	139	0	459	1	0.832203					180	0	11	1	0.915493					180	0	10	1	0.858156					180	0	23	1	0.837662					178	0	22	1	0.72549					139	0	139	0
	139	0	458	1	0.832203					180	0	10	1	0.915493					180	0	9	1	0.858156					180	0	22	1	0.837662					180	0	21	1	0.72549					139	0	139	0
	139	0	457	1	0.832203					180	0	9	1	0.915493					180	0	8	1	0.858156					180	0	21	1	0.837662					180	0	20	1	0.72549					139	0	139	0
	139	0	456	1	0.832203					180	0	8	1	0.915493					180	0	7	1	0.858156					180	0	20	1	0.837662					180	0	19	1	0.72549					139	0	139	0
	139	0	455	1	0.832203					180	0	7	1	0.915493					180	0	6	1	0.858156					180	0	19	1	0.837662					180	0	18	1	0.72549					139	0	139	0
	139	0	454	1	0.832203					180	0	6	1	0.915493					180	0	5	1	0.858156					180	0	18	1	0.837662					180	0	17	1	0.72549					139	0	139	0
	139	0	453	1	0.832203					180	0	5	1	0.915493					180	0	4	1	0.858156					180	0	17	1	0.837662					180	0	16	1	0.72549					139	0	139	0
	139	0	452	1	0.832203					180	0	4	1	0.915493					180	0	3	1	0.858156					180	0	16	1	0.837662					180	0	15	1	0.72549					139	0	139	1
	140	0	451	1	0.832203					180	0	3	1	0.915493					180	0	2	1	0.858156					180	0	15	1	0.837662					180	0	14	1	0.72549					140	0	140	0
	140	0	450	1	0.832203					180	0	2	1	0.915493					180	0	1	1	0.858156					180	0	14	1	0.837662					180	0	13	1	0.72549					140	0	140	0
	140	0	449	1	0.832203					180	0	1	1	0.915493					#NUM!	#NUM!								180	0	13	1	0.837662					180	0	12	1	0.72549					140	0	140	0
	140	0	448	1	0.832203					#NUM!	#NUM!								#NUM!	#NUM!								180	0	12	1	0.837662					180	0	11	1	0.72549					140	0	140	0
	140	0	447	1	0.832203					#NUM!	#NUM!								#NUM!	#NUM!								180	0	11	1	0.837662					180	0	10	1	0.72549					140	0	140	0
	140	0	446	1	0.832203					#NUM!	#NUM!								#NUM!	#NUM!								180	0	10	1	0.837662					180	0	9	1	0.72549					140	0	140	0
	140	0	445	1	0.832203					#NUM!	#NUM!								#NUM!	#NUM!								180	0	9	1	0.837662					180	0	8	1	0.72549					140	0	140	0
	140	0	444	1	0.832203					#NUM!	#NUM!								#NUM!	#NUM!								180	0	8	1	0.837662					180	0	7	1	0.72549					140	0	140	1
	141	0	443	1	0.832203					#NUM!	#NUM!								#NUM!	#NUM!								180	0	7	1	0.837662					180	0	6	1	0.72549					141	0	141	0
	141	0	442	1	0.832203					#NUM!	#NUM!								#NUM!	#NUM!								180	0	6	1	0.837662					180	0	5	1	0.72549					141	0	141	0
	141	0	441	1	0.832203					#NUM!	#NUM!								#NUM!	#NUM!								180	0	5	1	0.837662					180	0	4	1	0.72549					141	0	141	0
	141	0	440	1	0.832203					#NUM!	#NUM!								#NUM!	#NUM!								180	0	4	1	0.837662					180	0	3	1	0.72549					141	0	141	0
	141	0	439	1	0.832203					#NUM!	#NUM!								#NUM!	#NUM!								180	0	3	1	0.837662					180	0	2	1	0.72549					141	0	141	0
	141	0	438	1	0.832203					#NUM!	#NUM!								#NUM!	#NUM!								180	0	2	1	0.837662					180	0	1	1	0.72549					141	0	141	0
	141	0	437	1	0.832203					#NUM!	#NUM!								#NUM!	#NUM!								180	0	1	1	0.837662					#NUM!	#NUM!								141	0	141	0
	141	0	436	1	0.832203					#NUM!	#NUM!								#NUM!	#NUM!								#NUM!	#NUM!								#NUM!	#NUM!								141	0	141	0
	141	0	435	1	0.832203					#NUM!	#NUM!								#NUM!	#NUM!								#NUM!	#NUM!								#NUM!	#NUM!								141	0	141	0
	141	0	434	1	0.832203					#NUM!	#NUM!								#NUM!	#NUM!								#NUM!	#NUM!								#NUM!	#NUM!								141	0	141	0
	141	0	433	1	0.832203					#NUM!	#NUM!								#NUM!	#NUM!								#NUM!	#NUM!								#NUM!	#NUM!								141	0	141	0
	141	0	432	1	0.832203					#NUM!	#NUM!								#NUM!	#NUM!								#NUM!	#NUM!								#NUM!	#NUM!								141	0	141	0
	141	0	431	1	0.832203					#NUM!	#NUM!								#NUM!	#NUM!								#NUM!	#NUM!								#NUM!	#NUM!								141	0	141	0
	141	0	430	1	0.832203					#NUM!	#NUM!								#NUM!	#NUM!								#NUM!	#NUM!								#NUM!	#NUM!								141	0	141	1
	142	0	429	1	0.832203					#NUM!	#NUM!								#NUM!	#NUM!								#NUM!	#NUM!								#NUM!	#NUM!								142	0	142	0
	142	0	428	1	0.832203					#NUM!	#NUM!								#NUM!	#NUM!								#NUM!	#NUM!								#NUM!	#NUM!								142	0	142	0
	142	0	427	1	0.832203					#NUM!	#NUM!								#NUM!	#NUM!								#NUM!	#NUM!								#NUM!	#NUM!								142	0	142	0
	142	0	426	1	0.832203					#NUM!	#NUM!								#NUM!	#NUM!								#NUM!	#NUM!								#NUM!	#NUM!								142	0	142	0
	142	0	425	1	0.832203					#NUM!	#NUM!								#NUM!	#NUM!								#NUM!	#NUM!								#NUM!	#NUM!								142	0	142	0
	142	0	424	1	0.832203					#NUM!	#NUM!								#NUM!	#NUM!								#NUM!	#NUM!								#NUM!	#NUM!								142	0	142	0
	142	0	423	1	0.832203					#NUM!	#NUM!								#NUM!	#NUM!								#NUM!	#NUM!								#NUM!	#NUM!								142	0	142	0
	142	0	422	1	0.832203					#NUM!	#NUM!								#NUM!	#NUM!								#NUM!	#NUM!								#NUM!	#NUM!								142	0	142	1
	143	0	421	1	0.832203					#NUM!	#NUM!								#NUM!	#NUM!								#NUM!	#NUM!								#NUM!	#NUM!								143	0	143	0
	143	0	420	1	0.832203					#NUM!	#NUM!								#NUM!	#NUM!								#NUM!	#NUM!								#NUM!	#NUM!								143	0	143	0
	143	0	419	1	0.832203					#NUM!	#NUM!								#NUM!	#NUM!								#NUM!	#NUM!								#NUM!	#NUM!								143	0	143	0
	143	0	418	1	0.832203					#NUM!	#NUM!								#NUM!	#NUM!								#NUM!	#NUM!								#NUM!	#NUM!								143	0	143	0
	143	0	417	1	0.832203					#NUM!	#NUM!								#NUM!	#NUM!								#NUM!	#NUM!								#NUM!	#NUM!								143	0	143	0
	143	0	416	1	0.832203					#NUM!	#NUM!								#NUM!	#NUM!								#NUM!	#NUM!								#NUM!	#NUM!								143	0	143	0
	143	0	415	1	0.832203					#NUM!	#NUM!								#NUM!	#NUM!								#NUM!	#NUM!								#NUM!	#NUM!								143	0	143	0
	143	0	414	1	0.832203					#NUM!	#NUM!								#NUM!	#NUM!								#NUM!	#NUM!								#NUM!	#NUM!								143	0	143	0
	143	0	413	1	0.832203					#NUM!	#NUM!								#NUM!	#NUM!								#NUM!	#NUM!								#NUM!	#NUM!								143	0	143	0
	143	0	412	1	0.832203					#NUM!	#NUM!								#NUM!	#NUM!								#NUM!	#NUM!								#NUM!	#NUM!								143	0	143	1
	144	0	411	1	0.832203					#NUM!	#NUM!								#NUM!	#NUM!								#NUM!	#NUM!								#NUM!	#NUM!								144	0	144	0
	144	0	410	1	0.832203					#NUM!	#NUM!								#NUM!	#NUM!								#NUM!	#NUM!								#NUM!	#NUM!								144	0	144	0
	144	0	409	1	0.832203					#NUM!	#NUM!								#NUM!	#NUM!								#NUM!	#NUM!								#NUM!	#NUM!								144	0	144	0
	144	0	408	1	0.832203					#NUM!	#NUM!								#NUM!	#NUM!								#NUM!	#NUM!								#NUM!	#NUM!								144	0	144	0
	144	0	407	1	0.832203					#NUM!	#NUM!								#NUM!	#NUM!								#NUM!	#NUM!								#NUM!	#NUM!								144	0	144	0
	144	0	406	1	0.832203					#NUM!	#NUM!								#NUM!	#NUM!								#NUM!	#NUM!								#NUM!	#NUM!								144	0	144	0
	144	0	405	1	0.832203					#NUM!	#NUM!								#NUM!	#NUM!								#NUM!	#NUM!								#NUM!	#NUM!								144	0	144	0
	144	0	404	1	0.832203					#NUM!	#NUM!								#NUM!	#NUM!								#NUM!	#NUM!								#NUM!	#NUM!								144	0	144	0
	144	0	403	1	0.832203					#NUM!	#NUM!								#NUM!	#NUM!								#NUM!	#NUM!								#NUM!	#NUM!								144	0	144	0
	144	0	402	1	0.832203					#NUM!	#NUM!								#NUM!	#NUM!								#NUM!	#NUM!								#NUM!	#NUM!								144	0	144	1
	145	0	401	1	0.832203					#NUM!	#NUM!								#NUM!	#NUM!								#NUM!	#NUM!								#NUM!	#NUM!								145	0	145	0
	145	0	400	1	0.832203					#NUM!	#NUM!								#NUM!	#NUM!								#NUM!	#NUM!								#NUM!	#NUM!								145	0	145	0
	145	0	399	1	0.832203					#NUM!	#NUM!								#NUM!	#NUM!								#NUM!	#NUM!								#NUM!	#NUM!								145	0	145	0
	145	0	398	1	0.832203					#NUM!	#NUM!								#NUM!	#NUM!								#NUM!	#NUM!								#NUM!	#NUM!								145	0	145	0
	145	0	397	1	0.832203					#NUM!	#NUM!								#NUM!	#NUM!								#NUM!	#NUM!								#NUM!	#NUM!								145	0	145	0
	145	0	396	1	0.832203					#NUM!	#NUM!								#NUM!	#NUM!								#NUM!	#NUM!								#NUM!	#NUM!								145	0	145	0
	145	0	395	1	0.832203					#NUM!	#NUM!								#NUM!	#NUM!								#NUM!	#NUM!								#NUM!	#NUM!								145	0	145	0
	145	0	394	1	0.832203					#NUM!	#NUM!								#NUM!	#NUM!								#NUM!	#NUM!								#NUM!	#NUM!								145	0	145	0
	145	0	393	1	0.832203					#NUM!	#NUM!								#NUM!	#NUM!								#NUM!	#NUM!								#NUM!	#NUM!								145	0	145	0
	145	0	392	1	0.832203					#NUM!	#NUM!								#NUM!	#NUM!								#NUM!	#NUM!								#NUM!	#NUM!								145	0	145	1
	146	0	391	1	0.832203					#NUM!	#NUM!								#NUM!	#NUM!								#NUM!	#NUM!								#NUM!	#NUM!								146	0	146	0
	146	0	390	1	0.832203					#NUM!	#NUM!								#NUM!	#NUM!								#NUM!	#NUM!								#NUM!	#NUM!								146	0	146	0
	146	0	389	1	0.832203					#NUM!	#NUM!								#NUM!	#NUM!								#NUM!	#NUM!								#NUM!	#NUM!								146	0	146	0
	146	0	388	1	0.832203					#NUM!	#NUM!								#NUM!	#NUM!								#NUM!	#NUM!								#NUM!	#NUM!								146	0	146	0
	146	0	387	1	0.832203					#NUM!	#NUM!								#NUM!	#NUM!								#NUM!	#NUM!								#NUM!	#NUM!								146	0	146	0
	146	0	386	1	0.832203					#NUM!	#NUM!								#NUM!	#NUM!								#NUM!	#NUM!								#NUM!	#NUM!								146	0	146	0
	146	0	385	1	0.832203					#NUM!	#NUM!								#NUM!	#NUM!								#NUM!	#NUM!								#NUM!	#NUM!								146	0	146	0
	146	0	384	1	0.832203					#NUM!	#NUM!								#NUM!	#NUM!								#NUM!	#NUM!								#NUM!	#NUM!								146	0	146	0
	146	0	383	1	0.832203					#NUM!	#NUM!								#NUM!	#NUM!								#NUM!	#NUM!								#NUM!	#NUM!								146	0	146	0
	146	0	382	1	0.832203					#NUM!	#NUM!								#NUM!	#NUM!								#NUM!	#NUM!								#NUM!	#NUM!								146	0	146	0
	146	0	381	1	0.832203					#NUM!	#NUM!								#NUM!	#NUM!								#NUM!	#NUM!								#NUM!	#NUM!								146	0	146	0
	146	0	380	1	0.832203					#NUM!	#NUM!								#NUM!	#NUM!								#NUM!	#NUM!								#NUM!	#NUM!								146	0	146	0
	146	0	379	1	0.832203					#NUM!	#NUM!								#NUM!	#NUM!								#NUM!	#NUM!								#NUM!	#NUM!								146	0	146	1
	147	0	378	1	0.832203					#NUM!	#NUM!								#NUM!	#NUM!								#NUM!	#NUM!								#NUM!	#NUM!								147	0	147	0
	147	0	377	1	0.832203					#NUM!	#NUM!								#NUM!	#NUM!								#NUM!	#NUM!								#NUM!	#NUM!								147	0	147	0
	147	0	376	1	0.832203					#NUM!	#NUM!								#NUM!	#NUM!								#NUM!	#NUM!								#NUM!	#NUM!								147	0	147	0
	147	0	375	1	0.832203					#NUM!	#NUM!								#NUM!	#NUM!								#NUM!	#NUM!								#NUM!	#NUM!								147	0	147	0
	147	0	374	1	0.832203					#NUM!	#NUM!								#NUM!	#NUM!								#NUM!	#NUM!								#NUM!	#NUM!								147	0	147	1
	148	0	373	1	0.832203					#NUM!	#NUM!								#NUM!	#NUM!								#NUM!	#NUM!								#NUM!	#NUM!								148	0	148	0
	148	0	372	1	0.832203					#NUM!	#NUM!								#NUM!	#NUM!								#NUM!	#NUM!								#NUM!	#NUM!								148	0	148	0
	148	0	371	1	0.832203					#NUM!	#NUM!								#NUM!	#NUM!								#NUM!	#NUM!								#NUM!	#NUM!								148	0	148	0
	148	0	370	1	0.832203					#NUM!	#NUM!								#NUM!	#NUM!								#NUM!	#NUM!								#NUM!	#NUM!								148	0	148	0
	148	0	369	1	0.832203					#NUM!	#NUM!								#NUM!	#NUM!								#NUM!	#NUM!								#NUM!	#NUM!								148	0	148	0
	148	0	368	1	0.832203					#NUM!	#NUM!								#NUM!	#NUM!								#NUM!	#NUM!								#NUM!	#NUM!								148	0	148	0
	148	0	367	1	0.832203					#NUM!	#NUM!								#NUM!	#NUM!								#NUM!	#NUM!								#NUM!	#NUM!								148	0	148	0
	148	0	366	1	0.832203					#NUM!	#NUM!								#NUM!	#NUM!								#NUM!	#NUM!								#NUM!	#NUM!								148	0	148	0
	148	0	365	1	0.832203					#NUM!	#NUM!								#NUM!	#NUM!								#NUM!	#NUM!								#NUM!	#NUM!								148	0	148	1
	149	0	364	1	0.832203					#NUM!	#NUM!								#NUM!	#NUM!								#NUM!	#NUM!								#NUM!	#NUM!								149	0	149	0
	149	0	363	1	0.832203					#NUM!	#NUM!								#NUM!	#NUM!								#NUM!	#NUM!								#NUM!	#NUM!								149	0	149	0
	149	0	362	1	0.832203					#NUM!	#NUM!								#NUM!	#NUM!								#NUM!	#NUM!								#NUM!	#NUM!								149	0	149	0
	149	0	361	1	0.832203					#NUM!	#NUM!								#NUM!	#NUM!								#NUM!	#NUM!								#NUM!	#NUM!								149	0	149	0
	149	0	360	1	0.832203					#NUM!	#NUM!								#NUM!	#NUM!								#NUM!	#NUM!								#NUM!	#NUM!								149	0	149	0
	149	0	359	1	0.832203					#NUM!	#NUM!								#NUM!	#NUM!								#NUM!	#NUM!								#NUM!	#NUM!								149	0	149	0
	149	0	358	1	0.832203					#NUM!	#NUM!								#NUM!	#NUM!								#NUM!	#NUM!								#NUM!	#NUM!								149	0	149	0
	149	0	357	1	0.832203					#NUM!	#NUM!								#NUM!	#NUM!								#NUM!	#NUM!								#NUM!	#NUM!								149	0	149	0
	149	0	356	1	0.832203					#NUM!	#NUM!								#NUM!	#NUM!								#NUM!	#NUM!								#NUM!	#NUM!								149	0	149	0
	149	0	355	1	0.832203					#NUM!	#NUM!								#NUM!	#NUM!								#NUM!	#NUM!								#NUM!	#NUM!								149	0	149	0
	149	0	354	1	0.832203					#NUM!	#NUM!								#NUM!	#NUM!								#NUM!	#NUM!								#NUM!	#NUM!								149	0	149	0
	149	0	353	1	0.832203					#NUM!	#NUM!								#NUM!	#NUM!								#NUM!	#NUM!								#NUM!	#NUM!								149	0	149	0
	149	0	352	1	0.832203					#NUM!	#NUM!								#NUM!	#NUM!								#NUM!	#NUM!								#NUM!	#NUM!								149	0	149	1
	150	0	351	1	0.832203					#NUM!	#NUM!								#NUM!	#NUM!								#NUM!	#NUM!								#NUM!	#NUM!								150	0	150	0
	150	0	350	1	0.832203					#NUM!	#NUM!								#NUM!	#NUM!								#NUM!	#NUM!								#NUM!	#NUM!								150	0	150	0
	150	0	349	1	0.832203					#NUM!	#NUM!								#NUM!	#NUM!								#NUM!	#NUM!								#NUM!	#NUM!								150	0	150	0
	150	0	348	1	0.832203					#NUM!	#NUM!								#NUM!	#NUM!								#NUM!	#NUM!								#NUM!	#NUM!								150	0	150	0
	150	0	347	1	0.832203					#NUM!	#NUM!								#NUM!	#NUM!								#NUM!	#NUM!								#NUM!	#NUM!								150	0	150	0
	150	0	346	1	0.832203					#NUM!	#NUM!								#NUM!	#NUM!								#NUM!	#NUM!								#NUM!	#NUM!								150	0	150	0
	150	0	345	1	0.832203					#NUM!	#NUM!								#NUM!	#NUM!								#NUM!	#NUM!								#NUM!	#NUM!								150	0	150	0
	150	0	344	1	0.832203					#NUM!	#NUM!								#NUM!	#NUM!								#NUM!	#NUM!								#NUM!	#NUM!								150	0	150	0
	150	0	343	1	0.832203					#NUM!	#NUM!								#NUM!	#NUM!								#NUM!	#NUM!								#NUM!	#NUM!								150	0	150	0
	150	0	342	1	0.832203					#NUM!	#NUM!								#NUM!	#NUM!								#NUM!	#NUM!								#NUM!	#NUM!								150	0	150	0
	150	0	341	1	0.832203					#NUM!	#NUM!								#NUM!	#NUM!								#NUM!	#NUM!								#NUM!	#NUM!								150	0	150	0
	150	0	340	1	0.832203					#NUM!	#NUM!								#NUM!	#NUM!								#NUM!	#NUM!								#NUM!	#NUM!								150	0	150	0
	150	0	339	1	0.832203					#NUM!	#NUM!								#NUM!	#NUM!								#NUM!	#NUM!								#NUM!	#NUM!								150	0	150	0
	150	0	338	1	0.832203					#NUM!	#NUM!								#NUM!	#NUM!								#NUM!	#NUM!								#NUM!	#NUM!								150	0	150	0
	150	0	337	1	0.832203					#NUM!	#NUM!								#NUM!	#NUM!								#NUM!	#NUM!								#NUM!	#NUM!								150	0	150	1
	151	0	336	1	0.832203					#NUM!	#NUM!								#NUM!	#NUM!								#NUM!	#NUM!								#NUM!	#NUM!								151	0	151	0
	151	0	335	1	0.832203					#NUM!	#NUM!								#NUM!	#NUM!								#NUM!	#NUM!								#NUM!	#NUM!								151	0	151	0
	151	0	334	1	0.832203					#NUM!	#NUM!								#NUM!	#NUM!								#NUM!	#NUM!								#NUM!	#NUM!								151	0	151	0
	151	0	333	1	0.832203					#NUM!	#NUM!								#NUM!	#NUM!								#NUM!	#NUM!								#NUM!	#NUM!								151	0	151	0
	151	0	332	1	0.832203					#NUM!	#NUM!								#NUM!	#NUM!								#NUM!	#NUM!								#NUM!	#NUM!								151	0	151	0
	151	0	331	1	0.832203					#NUM!	#NUM!								#NUM!	#NUM!								#NUM!	#NUM!								#NUM!	#NUM!								151	0	151	1
	152	0	330	1	0.832203					#NUM!	#NUM!								#NUM!	#NUM!								#NUM!	#NUM!								#NUM!	#NUM!								152	0	152	0
	152	0	329	1	0.832203					#NUM!	#NUM!								#NUM!	#NUM!								#NUM!	#NUM!								#NUM!	#NUM!								152	0	152	0
	152	0	328	1	0.832203					#NUM!	#NUM!								#NUM!	#NUM!								#NUM!	#NUM!								#NUM!	#NUM!								152	0	152	0
	152	0	327	1	0.832203					#NUM!	#NUM!								#NUM!	#NUM!								#NUM!	#NUM!								#NUM!	#NUM!								152	0	152	0
	152	0	326	1	0.832203					#NUM!	#NUM!								#NUM!	#NUM!								#NUM!	#NUM!								#NUM!	#NUM!								152	0	152	0
	152	0	325	1	0.832203					#NUM!	#NUM!								#NUM!	#NUM!								#NUM!	#NUM!								#NUM!	#NUM!								152	0	152	0
	152	0	324	1	0.832203					#NUM!	#NUM!								#NUM!	#NUM!								#NUM!	#NUM!								#NUM!	#NUM!								152	0	152	0
	152	0	323	1	0.832203					#NUM!	#NUM!								#NUM!	#NUM!								#NUM!	#NUM!								#NUM!	#NUM!								152	0	152	0
	152	0	322	1	0.832203					#NUM!	#NUM!								#NUM!	#NUM!								#NUM!	#NUM!								#NUM!	#NUM!								152	0	152	0
	152	0	321	1	0.832203					#NUM!	#NUM!								#NUM!	#NUM!								#NUM!	#NUM!								#NUM!	#NUM!								152	0	152	1
	153	0	320	1	0.832203					#NUM!	#NUM!								#NUM!	#NUM!								#NUM!	#NUM!								#NUM!	#NUM!								153	0	153	0
	153	0	319	1	0.832203					#NUM!	#NUM!								#NUM!	#NUM!								#NUM!	#NUM!								#NUM!	#NUM!								153	0	153	0
	153	0	318	1	0.832203					#NUM!	#NUM!								#NUM!	#NUM!								#NUM!	#NUM!								#NUM!	#NUM!								153	0	153	0
	153	0	317	1	0.832203					#NUM!	#NUM!								#NUM!	#NUM!								#NUM!	#NUM!								#NUM!	#NUM!								153	0	153	0
	153	0	316	1	0.832203					#NUM!	#NUM!								#NUM!	#NUM!								#NUM!	#NUM!								#NUM!	#NUM!								153	0	153	0
	153	0	315	1	0.832203					#NUM!	#NUM!								#NUM!	#NUM!								#NUM!	#NUM!								#NUM!	#NUM!								153	0	153	0
	153	0	314	1	0.832203					#NUM!	#NUM!								#NUM!	#NUM!								#NUM!	#NUM!								#NUM!	#NUM!								153	0	153	1
	154	0	313	1	0.832203					#NUM!	#NUM!								#NUM!	#NUM!								#NUM!	#NUM!								#NUM!	#NUM!								154	0	154	0
	154	0	312	1	0.832203					#NUM!	#NUM!								#NUM!	#NUM!								#NUM!	#NUM!								#NUM!	#NUM!								154	0	154	0
	154	0	311	1	0.832203					#NUM!	#NUM!								#NUM!	#NUM!								#NUM!	#NUM!								#NUM!	#NUM!								154	0	154	0
	154	0	310	1	0.832203					#NUM!	#NUM!								#NUM!	#NUM!								#NUM!	#NUM!								#NUM!	#NUM!								154	0	154	0
	154	0	309	1	0.832203					#NUM!	#NUM!								#NUM!	#NUM!								#NUM!	#NUM!								#NUM!	#NUM!								154	0	154	0
	154	0	308	1	0.832203					#NUM!	#NUM!								#NUM!	#NUM!								#NUM!	#NUM!								#NUM!	#NUM!								154	0	154	0
	154	0	307	1	0.832203					#NUM!	#NUM!								#NUM!	#NUM!								#NUM!	#NUM!								#NUM!	#NUM!								154	0	154	0
	154	0	306	1	0.832203					#NUM!	#NUM!								#NUM!	#NUM!								#NUM!	#NUM!								#NUM!	#NUM!								154	0	154	0
	154	0	305	1	0.832203					#NUM!	#NUM!								#NUM!	#NUM!								#NUM!	#NUM!								#NUM!	#NUM!								154	0	154	0
	154	0	304	1	0.832203					#NUM!	#NUM!								#NUM!	#NUM!								#NUM!	#NUM!								#NUM!	#NUM!								154	0	154	0
	154	0	303	1	0.832203					#NUM!	#NUM!								#NUM!	#NUM!								#NUM!	#NUM!								#NUM!	#NUM!								154	0	154	0
	154	0	302	1	0.832203					#NUM!	#NUM!								#NUM!	#NUM!								#NUM!	#NUM!								#NUM!	#NUM!								154	0	154	0
	154	0	301	1	0.832203					#NUM!	#NUM!								#NUM!	#NUM!								#NUM!	#NUM!								#NUM!	#NUM!								154	0	154	0
	154	0	300	1	0.832203					#NUM!	#NUM!								#NUM!	#NUM!								#NUM!	#NUM!								#NUM!	#NUM!								154	0	154	1
	155	0	299	1	0.832203					#NUM!	#NUM!								#NUM!	#NUM!								#NUM!	#NUM!								#NUM!	#NUM!								155	0	155	0
	155	0	298	1	0.832203					#NUM!	#NUM!								#NUM!	#NUM!								#NUM!	#NUM!								#NUM!	#NUM!								155	0	155	0
	155	0	297	1	0.832203					#NUM!	#NUM!								#NUM!	#NUM!								#NUM!	#NUM!								#NUM!	#NUM!								155	0	155	0
	155	0	296	1	0.832203					#NUM!	#NUM!								#NUM!	#NUM!								#NUM!	#NUM!								#NUM!	#NUM!								155	0	155	0
	155	0	295	1	0.832203					#NUM!	#NUM!								#NUM!	#NUM!								#NUM!	#NUM!								#NUM!	#NUM!								155	0	155	1
	156	0	294	1	0.832203					#NUM!	#NUM!								#NUM!	#NUM!								#NUM!	#NUM!								#NUM!	#NUM!								156	0	156	0
	156	0	293	1	0.832203					#NUM!	#NUM!								#NUM!	#NUM!								#NUM!	#NUM!								#NUM!	#NUM!								156	0	156	0
	156	0	292	1	0.832203					#NUM!	#NUM!								#NUM!	#NUM!								#NUM!	#NUM!								#NUM!	#NUM!								156	0	156	0
	156	0	291	1	0.832203					#NUM!	#NUM!								#NUM!	#NUM!								#NUM!	#NUM!								#NUM!	#NUM!								156	0	156	0
	156	0	290	1	0.832203					#NUM!	#NUM!								#NUM!	#NUM!								#NUM!	#NUM!								#NUM!	#NUM!								156	0	156	0
	156	0	289	1	0.832203					#NUM!	#NUM!								#NUM!	#NUM!								#NUM!	#NUM!								#NUM!	#NUM!								156	0	156	0
	156	0	288	1	0.832203					#NUM!	#NUM!								#NUM!	#NUM!								#NUM!	#NUM!								#NUM!	#NUM!								156	0	156	0
	156	0	287	1	0.832203					#NUM!	#NUM!								#NUM!	#NUM!								#NUM!	#NUM!								#NUM!	#NUM!								156	0	156	0
	156	0	286	1	0.832203					#NUM!	#NUM!								#NUM!	#NUM!								#NUM!	#NUM!								#NUM!	#NUM!								156	0	156	0
	156	0	285	1	0.832203					#NUM!	#NUM!								#NUM!	#NUM!								#NUM!	#NUM!								#NUM!	#NUM!								156	0	156	0
	156	0	284	1	0.832203					#NUM!	#NUM!								#NUM!	#NUM!								#NUM!	#NUM!								#NUM!	#NUM!								156	0	156	1
	157	0	283	1	0.832203					#NUM!	#NUM!								#NUM!	#NUM!								#NUM!	#NUM!								#NUM!	#NUM!								157	0	157	0
	157	0	282	1	0.832203					#NUM!	#NUM!								#NUM!	#NUM!								#NUM!	#NUM!								#NUM!	#NUM!								157	0	157	1
	158	0	281	1	0.832203					#NUM!	#NUM!								#NUM!	#NUM!								#NUM!	#NUM!								#NUM!	#NUM!								158	0	158	0
	158	0	280	1	0.832203					#NUM!	#NUM!								#NUM!	#NUM!								#NUM!	#NUM!								#NUM!	#NUM!								158	0	158	0
	158	0	279	1	0.832203					#NUM!	#NUM!								#NUM!	#NUM!								#NUM!	#NUM!								#NUM!	#NUM!								158	0	158	0
	158	0	278	1	0.832203					#NUM!	#NUM!								#NUM!	#NUM!								#NUM!	#NUM!								#NUM!	#NUM!								158	0	158	0
	158	0	277	1	0.832203					#NUM!	#NUM!								#NUM!	#NUM!								#NUM!	#NUM!								#NUM!	#NUM!								158	0	158	1
	159	0	276	1	0.832203					#NUM!	#NUM!								#NUM!	#NUM!								#NUM!	#NUM!								#NUM!	#NUM!								159	0	159	0
	159	0	275	1	0.832203					#NUM!	#NUM!								#NUM!	#NUM!								#NUM!	#NUM!								#NUM!	#NUM!								159	0	159	0
	159	0	274	1	0.832203					#NUM!	#NUM!								#NUM!	#NUM!								#NUM!	#NUM!								#NUM!	#NUM!								159	0	159	0
	159	0	273	1	0.832203					#NUM!	#NUM!								#NUM!	#NUM!								#NUM!	#NUM!								#NUM!	#NUM!								159	0	159	0
	159	0	272	1	0.832203					#NUM!	#NUM!								#NUM!	#NUM!								#NUM!	#NUM!								#NUM!	#NUM!								159	0	159	0
	159	0	271	1	0.832203					#NUM!	#NUM!								#NUM!	#NUM!								#NUM!	#NUM!								#NUM!	#NUM!								159	0	159	0
	159	0	270	1	0.832203					#NUM!	#NUM!								#NUM!	#NUM!								#NUM!	#NUM!								#NUM!	#NUM!								159	0	159	0
	159	0	269	1	0.832203					#NUM!	#NUM!								#NUM!	#NUM!								#NUM!	#NUM!								#NUM!	#NUM!								159	0	159	0
	159	0	268	1	0.832203					#NUM!	#NUM!								#NUM!	#NUM!								#NUM!	#NUM!								#NUM!	#NUM!								159	0	159	0
	159	0	267	1	0.832203					#NUM!	#NUM!								#NUM!	#NUM!								#NUM!	#NUM!								#NUM!	#NUM!								159	0	159	1
	160	0	266	1	0.832203					#NUM!	#NUM!								#NUM!	#NUM!								#NUM!	#NUM!								#NUM!	#NUM!								160	0	160	0
	160	0	265	1	0.832203					#NUM!	#NUM!								#NUM!	#NUM!								#NUM!	#NUM!								#NUM!	#NUM!								160	0	160	0
	160	0	264	1	0.832203					#NUM!	#NUM!								#NUM!	#NUM!								#NUM!	#NUM!								#NUM!	#NUM!								160	0	160	0
	160	0	263	1	0.832203					#NUM!	#NUM!								#NUM!	#NUM!								#NUM!	#NUM!								#NUM!	#NUM!								160	0	160	1
	161	0	262	1	0.832203					#NUM!	#NUM!								#NUM!	#NUM!								#NUM!	#NUM!								#NUM!	#NUM!								161	0	161	0
	161	0	261	1	0.832203					#NUM!	#NUM!								#NUM!	#NUM!								#NUM!	#NUM!								#NUM!	#NUM!								161	0	161	0
	161	0	260	1	0.832203					#NUM!	#NUM!								#NUM!	#NUM!								#NUM!	#NUM!								#NUM!	#NUM!								161	0	161	0
	161	0	259	1	0.832203					#NUM!	#NUM!								#NUM!	#NUM!								#NUM!	#NUM!								#NUM!	#NUM!								161	0	161	0
	161	0	258	1	0.832203					#NUM!	#NUM!								#NUM!	#NUM!								#NUM!	#NUM!								#NUM!	#NUM!								161	0	161	0
	161	0	257	1	0.832203					#NUM!	#NUM!								#NUM!	#NUM!								#NUM!	#NUM!								#NUM!	#NUM!								161	0	161	0
	161	0	256	1	0.832203					#NUM!	#NUM!								#NUM!	#NUM!								#NUM!	#NUM!								#NUM!	#NUM!								161	0	161	1
	162	0	255	1	0.832203					#NUM!	#NUM!								#NUM!	#NUM!								#NUM!	#NUM!								#NUM!	#NUM!								162	0	162	0
	162	0	254	1	0.832203					#NUM!	#NUM!								#NUM!	#NUM!								#NUM!	#NUM!								#NUM!	#NUM!								162	0	162	0
	162	0	253	1	0.832203					#NUM!	#NUM!								#NUM!	#NUM!								#NUM!	#NUM!								#NUM!	#NUM!								162	0	162	0
	162	0	252	1	0.832203					#NUM!	#NUM!								#NUM!	#NUM!								#NUM!	#NUM!								#NUM!	#NUM!								162	0	162	0
	162	0	251	1	0.832203					#NUM!	#NUM!								#NUM!	#NUM!								#NUM!	#NUM!								#NUM!	#NUM!								162	0	162	0
	162	0	250	1	0.832203					#NUM!	#NUM!								#NUM!	#NUM!								#NUM!	#NUM!								#NUM!	#NUM!								162	0	162	1
	163	0	249	1	0.832203					#NUM!	#NUM!								#NUM!	#NUM!								#NUM!	#NUM!								#NUM!	#NUM!								163	0	163	0
	163	0	248	1	0.832203					#NUM!	#NUM!								#NUM!	#NUM!								#NUM!	#NUM!								#NUM!	#NUM!								163	0	163	0
	163	0	247	1	0.832203					#NUM!	#NUM!								#NUM!	#NUM!								#NUM!	#NUM!								#NUM!	#NUM!								163	0	163	0
	163	0	246	1	0.832203					#NUM!	#NUM!								#NUM!	#NUM!								#NUM!	#NUM!								#NUM!	#NUM!								163	0	163	0
	163	0	245	1	0.832203					#NUM!	#NUM!								#NUM!	#NUM!								#NUM!	#NUM!								#NUM!	#NUM!								163	0	163	0
	163	0	244	1	0.832203					#NUM!	#NUM!								#NUM!	#NUM!								#NUM!	#NUM!								#NUM!	#NUM!								163	0	163	0
	163	0	243	1	0.832203					#NUM!	#NUM!								#NUM!	#NUM!								#NUM!	#NUM!								#NUM!	#NUM!								163	0	163	1
	164	0	242	1	0.832203					#NUM!	#NUM!								#NUM!	#NUM!								#NUM!	#NUM!								#NUM!	#NUM!								164	0	164	0
	164	0	241	1	0.832203					#NUM!	#NUM!								#NUM!	#NUM!								#NUM!	#NUM!								#NUM!	#NUM!								164	0	164	0
	164	0	240	1	0.832203					#NUM!	#NUM!								#NUM!	#NUM!								#NUM!	#NUM!								#NUM!	#NUM!								164	0	164	0
	164	0	239	1	0.832203					#NUM!	#NUM!								#NUM!	#NUM!								#NUM!	#NUM!								#NUM!	#NUM!								164	0	164	0
	164	0	238	1	0.832203					#NUM!	#NUM!								#NUM!	#NUM!								#NUM!	#NUM!								#NUM!	#NUM!								164	0	164	1
	165	0	237	1	0.832203					#NUM!	#NUM!								#NUM!	#NUM!								#NUM!	#NUM!								#NUM!	#NUM!								165	0	165	0
	165	0	236	1	0.832203					#NUM!	#NUM!								#NUM!	#NUM!								#NUM!	#NUM!								#NUM!	#NUM!								165	0	165	0
	165	0	235	1	0.832203					#NUM!	#NUM!								#NUM!	#NUM!								#NUM!	#NUM!								#NUM!	#NUM!								165	0	165	0
	165	0	234	1	0.832203					#NUM!	#NUM!								#NUM!	#NUM!								#NUM!	#NUM!								#NUM!	#NUM!								165	0	165	0
	165	0	233	1	0.832203					#NUM!	#NUM!								#NUM!	#NUM!								#NUM!	#NUM!								#NUM!	#NUM!								165	0	165	0
	165	0	232	1	0.832203					#NUM!	#NUM!								#NUM!	#NUM!								#NUM!	#NUM!								#NUM!	#NUM!								165	0	165	0
	165	0	231	1	0.832203					#NUM!	#NUM!								#NUM!	#NUM!								#NUM!	#NUM!								#NUM!	#NUM!								165	0	165	0
	165	0	230	1	0.832203					#NUM!	#NUM!								#NUM!	#NUM!								#NUM!	#NUM!								#NUM!	#NUM!								165	0	165	1
	166	0	229	1	0.832203					#NUM!	#NUM!								#NUM!	#NUM!								#NUM!	#NUM!								#NUM!	#NUM!								166	0	166	0
	166	0	228	1	0.832203					#NUM!	#NUM!								#NUM!	#NUM!								#NUM!	#NUM!								#NUM!	#NUM!								166	0	166	0
	166	0	227	1	0.832203					#NUM!	#NUM!								#NUM!	#NUM!								#NUM!	#NUM!								#NUM!	#NUM!								166	0	166	0
	166	0	226	1	0.832203					#NUM!	#NUM!								#NUM!	#NUM!								#NUM!	#NUM!								#NUM!	#NUM!								166	0	166	1
	167	0	225	1	0.832203					#NUM!	#NUM!								#NUM!	#NUM!								#NUM!	#NUM!								#NUM!	#NUM!								167	0	167	0
	167	0	224	1	0.832203					#NUM!	#NUM!								#NUM!	#NUM!								#NUM!	#NUM!								#NUM!	#NUM!								167	0	167	0
	167	0	223	1	0.832203					#NUM!	#NUM!								#NUM!	#NUM!								#NUM!	#NUM!								#NUM!	#NUM!								167	0	167	1
	168	0	222	1	0.832203					#NUM!	#NUM!								#NUM!	#NUM!								#NUM!	#NUM!								#NUM!	#NUM!								168	0	168	0
	168	0	221	1	0.832203					#NUM!	#NUM!								#NUM!	#NUM!								#NUM!	#NUM!								#NUM!	#NUM!								168	0	168	0
	168	0	220	1	0.832203					#NUM!	#NUM!								#NUM!	#NUM!								#NUM!	#NUM!								#NUM!	#NUM!								168	0	168	0
	168	0	219	1	0.832203					#NUM!	#NUM!								#NUM!	#NUM!								#NUM!	#NUM!								#NUM!	#NUM!								168	0	168	0
	168	0	218	1	0.832203					#NUM!	#NUM!								#NUM!	#NUM!								#NUM!	#NUM!								#NUM!	#NUM!								168	0	168	0
	168	0	217	1	0.832203					#NUM!	#NUM!								#NUM!	#NUM!								#NUM!	#NUM!								#NUM!	#NUM!								168	0	168	0
	168	0	216	1	0.832203					#NUM!	#NUM!								#NUM!	#NUM!								#NUM!	#NUM!								#NUM!	#NUM!								168	0	168	1
	169	0	215	1	0.832203					#NUM!	#NUM!								#NUM!	#NUM!								#NUM!	#NUM!								#NUM!	#NUM!								169	0	169	0
	169	0	214	1	0.832203					#NUM!	#NUM!								#NUM!	#NUM!								#NUM!	#NUM!								#NUM!	#NUM!								169	0	169	0
	169	0	213	1	0.832203					#NUM!	#NUM!								#NUM!	#NUM!								#NUM!	#NUM!								#NUM!	#NUM!								169	0	169	0
	169	0	212	1	0.832203					#NUM!	#NUM!								#NUM!	#NUM!								#NUM!	#NUM!								#NUM!	#NUM!								169	0	169	0
	169	0	211	1	0.832203					#NUM!	#NUM!								#NUM!	#NUM!								#NUM!	#NUM!								#NUM!	#NUM!								169	0	169	0
	169	0	210	1	0.832203					#NUM!	#NUM!								#NUM!	#NUM!								#NUM!	#NUM!								#NUM!	#NUM!								169	0	169	0
	169	0	209	1	0.832203					#NUM!	#NUM!								#NUM!	#NUM!								#NUM!	#NUM!								#NUM!	#NUM!								169	0	169	0
	169	0	208	1	0.832203					#NUM!	#NUM!								#NUM!	#NUM!								#NUM!	#NUM!								#NUM!	#NUM!								169	0	169	0
	169	0	207	1	0.832203					#NUM!	#NUM!								#NUM!	#NUM!								#NUM!	#NUM!								#NUM!	#NUM!								169	0	169	0
	169	0	206	1	0.832203					#NUM!	#NUM!								#NUM!	#NUM!								#NUM!	#NUM!								#NUM!	#NUM!								169	0	169	0
	169	0	205	1	0.832203					#NUM!	#NUM!								#NUM!	#NUM!								#NUM!	#NUM!								#NUM!	#NUM!								169	0	169	0
	169	0	204	1	0.832203					#NUM!	#NUM!								#NUM!	#NUM!								#NUM!	#NUM!								#NUM!	#NUM!								169	0	169	1
	170	0	203	1	0.832203					#NUM!	#NUM!								#NUM!	#NUM!								#NUM!	#NUM!								#NUM!	#NUM!								170	0	170	0
	170	0	202	1	0.832203					#NUM!	#NUM!								#NUM!	#NUM!								#NUM!	#NUM!								#NUM!	#NUM!								170	0	170	0
	170	0	201	1	0.832203					#NUM!	#NUM!								#NUM!	#NUM!								#NUM!	#NUM!								#NUM!	#NUM!								170	0	170	0
	170	0	200	1	0.832203					#NUM!	#NUM!								#NUM!	#NUM!								#NUM!	#NUM!								#NUM!	#NUM!								170	0	170	0
	170	0	199	1	0.832203					#NUM!	#NUM!								#NUM!	#NUM!								#NUM!	#NUM!								#NUM!	#NUM!								170	0	170	0
	170	0	198	1	0.832203					#NUM!	#NUM!								#NUM!	#NUM!								#NUM!	#NUM!								#NUM!	#NUM!								170	0	170	0
	170	0	197	1	0.832203					#NUM!	#NUM!								#NUM!	#NUM!								#NUM!	#NUM!								#NUM!	#NUM!								170	0	170	0
	170	0	196	1	0.832203					#NUM!	#NUM!								#NUM!	#NUM!								#NUM!	#NUM!								#NUM!	#NUM!								170	0	170	0
	170	0	195	1	0.832203					#NUM!	#NUM!								#NUM!	#NUM!								#NUM!	#NUM!								#NUM!	#NUM!								170	0	170	0
	170	0	194	1	0.832203					#NUM!	#NUM!								#NUM!	#NUM!								#NUM!	#NUM!								#NUM!	#NUM!								170	0	170	1
	171	0	193	1	0.832203					#NUM!	#NUM!								#NUM!	#NUM!								#NUM!	#NUM!								#NUM!	#NUM!								171	0	171	0
	171	0	192	1	0.832203					#NUM!	#NUM!								#NUM!	#NUM!								#NUM!	#NUM!								#NUM!	#NUM!								171	0	171	0
	171	0	191	1	0.832203					#NUM!	#NUM!								#NUM!	#NUM!								#NUM!	#NUM!								#NUM!	#NUM!								171	0	171	0
	171	0	190	1	0.832203					#NUM!	#NUM!								#NUM!	#NUM!								#NUM!	#NUM!								#NUM!	#NUM!								171	0	171	0
	171	0	189	1	0.832203					#NUM!	#NUM!								#NUM!	#NUM!								#NUM!	#NUM!								#NUM!	#NUM!								171	0	171	0
	171	0	188	1	0.832203					#NUM!	#NUM!								#NUM!	#NUM!								#NUM!	#NUM!								#NUM!	#NUM!								171	0	171	0
	171	0	187	1	0.832203					#NUM!	#NUM!								#NUM!	#NUM!								#NUM!	#NUM!								#NUM!	#NUM!								171	0	171	0
	171	0	186	1	0.832203					#NUM!	#NUM!								#NUM!	#NUM!								#NUM!	#NUM!								#NUM!	#NUM!								171	0	171	0
	171	0	185	1	0.832203					#NUM!	#NUM!								#NUM!	#NUM!								#NUM!	#NUM!								#NUM!	#NUM!								171	0	171	1
	172	0	184	1	0.832203					#NUM!	#NUM!								#NUM!	#NUM!								#NUM!	#NUM!								#NUM!	#NUM!								172	0	172	0
	172	0	183	1	0.832203					#NUM!	#NUM!								#NUM!	#NUM!								#NUM!	#NUM!								#NUM!	#NUM!								172	0	172	0
	172	0	182	1	0.832203					#NUM!	#NUM!								#NUM!	#NUM!								#NUM!	#NUM!								#NUM!	#NUM!								172	0	172	0
	172	0	181	1	0.832203					#NUM!	#NUM!								#NUM!	#NUM!								#NUM!	#NUM!								#NUM!	#NUM!								172	0	172	0
	172	0	180	1	0.832203					#NUM!	#NUM!								#NUM!	#NUM!								#NUM!	#NUM!								#NUM!	#NUM!								172	0	172	0
	172	0	179	1	0.832203					#NUM!	#NUM!								#NUM!	#NUM!								#NUM!	#NUM!								#NUM!	#NUM!								172	0	172	0
	172	0	178	1	0.832203					#NUM!	#NUM!								#NUM!	#NUM!								#NUM!	#NUM!								#NUM!	#NUM!								172	0	172	0
	172	0	177	1	0.832203					#NUM!	#NUM!								#NUM!	#NUM!								#NUM!	#NUM!								#NUM!	#NUM!								172	0	172	0
	172	0	176	1	0.832203					#NUM!	#NUM!								#NUM!	#NUM!								#NUM!	#NUM!								#NUM!	#NUM!								172	0	172	0
	172	0	175	1	0.832203					#NUM!	#NUM!								#NUM!	#NUM!								#NUM!	#NUM!								#NUM!	#NUM!								172	0	172	0
	172	0	174	1	0.832203					#NUM!	#NUM!								#NUM!	#NUM!								#NUM!	#NUM!								#NUM!	#NUM!								172	0	172	0
	172	0	173	1	0.832203					#NUM!	#NUM!								#NUM!	#NUM!								#NUM!	#NUM!								#NUM!	#NUM!								172	0	172	0
	172	0	172	1	0.832203					#NUM!	#NUM!								#NUM!	#NUM!								#NUM!	#NUM!								#NUM!	#NUM!								172	0	172	0
	172	0	171	1	0.832203					#NUM!	#NUM!								#NUM!	#NUM!								#NUM!	#NUM!								#NUM!	#NUM!								172	0	172	0
	172	0	170	1	0.832203					#NUM!	#NUM!								#NUM!	#NUM!								#NUM!	#NUM!								#NUM!	#NUM!								172	0	172	0
	172	0	169	1	0.832203					#NUM!	#NUM!								#NUM!	#NUM!								#NUM!	#NUM!								#NUM!	#NUM!								172	0	172	0
	172	0	168	1	0.832203					#NUM!	#NUM!								#NUM!	#NUM!								#NUM!	#NUM!								#NUM!	#NUM!								172	0	172	1
	173	0	167	1	0.832203					#NUM!	#NUM!								#NUM!	#NUM!								#NUM!	#NUM!								#NUM!	#NUM!								173	0	173	0
	173	0	166	1	0.832203					#NUM!	#NUM!								#NUM!	#NUM!								#NUM!	#NUM!								#NUM!	#NUM!								173	0	173	0
	173	0	165	1	0.832203					#NUM!	#NUM!								#NUM!	#NUM!								#NUM!	#NUM!								#NUM!	#NUM!								173	0	173	0
	173	0	164	1	0.832203					#NUM!	#NUM!								#NUM!	#NUM!								#NUM!	#NUM!								#NUM!	#NUM!								173	0	173	0
	173	0	163	1	0.832203					#NUM!	#NUM!								#NUM!	#NUM!								#NUM!	#NUM!								#NUM!	#NUM!								173	0	173	0
	173	0	162	1	0.832203					#NUM!	#NUM!								#NUM!	#NUM!								#NUM!	#NUM!								#NUM!	#NUM!								173	0	173	0
	173	0	161	1	0.832203					#NUM!	#NUM!								#NUM!	#NUM!								#NUM!	#NUM!								#NUM!	#NUM!								173	0	173	0
	173	0	160	1	0.832203					#NUM!	#NUM!								#NUM!	#NUM!								#NUM!	#NUM!								#NUM!	#NUM!								173	0	173	0
	173	0	159	1	0.832203					#NUM!	#NUM!								#NUM!	#NUM!								#NUM!	#NUM!								#NUM!	#NUM!								173	0	173	0
	173	0	158	1	0.832203					#NUM!	#NUM!								#NUM!	#NUM!								#NUM!	#NUM!								#NUM!	#NUM!								173	0	173	0
	173	0	157	1	0.832203					#NUM!	#NUM!								#NUM!	#NUM!								#NUM!	#NUM!								#NUM!	#NUM!								173	0	173	1
	174	0	156	1	0.832203					#NUM!	#NUM!								#NUM!	#NUM!								#NUM!	#NUM!								#NUM!	#NUM!								174	0	174	0
	174	0	155	1	0.832203					#NUM!	#NUM!								#NUM!	#NUM!								#NUM!	#NUM!								#NUM!	#NUM!								174	0	174	0
	174	0	154	1	0.832203					#NUM!	#NUM!								#NUM!	#NUM!								#NUM!	#NUM!								#NUM!	#NUM!								174	0	174	0
	174	0	153	1	0.832203					#NUM!	#NUM!								#NUM!	#NUM!								#NUM!	#NUM!								#NUM!	#NUM!								174	0	174	0
	174	0	152	1	0.832203					#NUM!	#NUM!								#NUM!	#NUM!								#NUM!	#NUM!								#NUM!	#NUM!								174	0	174	0
	174	0	151	1	0.832203					#NUM!	#NUM!								#NUM!	#NUM!								#NUM!	#NUM!								#NUM!	#NUM!								174	0	174	0
	174	0	150	1	0.832203					#NUM!	#NUM!								#NUM!	#NUM!								#NUM!	#NUM!								#NUM!	#NUM!								174	0	174	0
	174	0	149	1	0.832203					#NUM!	#NUM!								#NUM!	#NUM!								#NUM!	#NUM!								#NUM!	#NUM!								174	0	174	0
	174	0	148	1	0.832203					#NUM!	#NUM!								#NUM!	#NUM!								#NUM!	#NUM!								#NUM!	#NUM!								174	0	174	0
	174	0	147	1	0.832203					#NUM!	#NUM!								#NUM!	#NUM!								#NUM!	#NUM!								#NUM!	#NUM!								174	0	174	0
	174	0	146	1	0.832203					#NUM!	#NUM!								#NUM!	#NUM!								#NUM!	#NUM!								#NUM!	#NUM!								174	0	174	0
	174	0	145	1	0.832203					#NUM!	#NUM!								#NUM!	#NUM!								#NUM!	#NUM!								#NUM!	#NUM!								174	0	174	1
	175	0	144	1	0.832203					#NUM!	#NUM!								#NUM!	#NUM!								#NUM!	#NUM!								#NUM!	#NUM!								175	0	175	0
	175	0	143	1	0.832203					#NUM!	#NUM!								#NUM!	#NUM!								#NUM!	#NUM!								#NUM!	#NUM!								175	0	175	0
	175	0	142	1	0.832203					#NUM!	#NUM!								#NUM!	#NUM!								#NUM!	#NUM!								#NUM!	#NUM!								175	0	175	0
	175	0	141	1	0.832203					#NUM!	#NUM!								#NUM!	#NUM!								#NUM!	#NUM!								#NUM!	#NUM!								175	0	175	0
	175	0	140	1	0.832203					#NUM!	#NUM!								#NUM!	#NUM!								#NUM!	#NUM!								#NUM!	#NUM!								175	0	175	0
	175	0	139	1	0.832203					#NUM!	#NUM!								#NUM!	#NUM!								#NUM!	#NUM!								#NUM!	#NUM!								175	0	175	0
	175	0	138	1	0.832203					#NUM!	#NUM!								#NUM!	#NUM!								#NUM!	#NUM!								#NUM!	#NUM!								175	0	175	0
	175	0	137	1	0.832203					#NUM!	#NUM!								#NUM!	#NUM!								#NUM!	#NUM!								#NUM!	#NUM!								175	0	175	0
	175	0	136	1	0.832203					#NUM!	#NUM!								#NUM!	#NUM!								#NUM!	#NUM!								#NUM!	#NUM!								175	0	175	0
	175	0	135	1	0.832203					#NUM!	#NUM!								#NUM!	#NUM!								#NUM!	#NUM!								#NUM!	#NUM!								175	0	175	0
	175	0	134	1	0.832203					#NUM!	#NUM!								#NUM!	#NUM!								#NUM!	#NUM!								#NUM!	#NUM!								175	0	175	1
	176	0	133	1	0.832203					#NUM!	#NUM!								#NUM!	#NUM!								#NUM!	#NUM!								#NUM!	#NUM!								176	0	176	0
	176	0	132	1	0.832203					#NUM!	#NUM!								#NUM!	#NUM!								#NUM!	#NUM!								#NUM!	#NUM!								176	0	176	0
	176	0	131	1	0.832203					#NUM!	#NUM!								#NUM!	#NUM!								#NUM!	#NUM!								#NUM!	#NUM!								176	0	176	1
	177	0	130	1	0.832203					#NUM!	#NUM!								#NUM!	#NUM!								#NUM!	#NUM!								#NUM!	#NUM!								177	0	177	0
	177	0	129	1	0.832203					#NUM!	#NUM!								#NUM!	#NUM!								#NUM!	#NUM!								#NUM!	#NUM!								177	0	177	0
	177	0	128	1	0.832203					#NUM!	#NUM!								#NUM!	#NUM!								#NUM!	#NUM!								#NUM!	#NUM!								177	0	177	0
	177	0	127	1	0.832203					#NUM!	#NUM!								#NUM!	#NUM!								#NUM!	#NUM!								#NUM!	#NUM!								177	0	177	0
	177	0	126	1	0.832203					#NUM!	#NUM!								#NUM!	#NUM!								#NUM!	#NUM!								#NUM!	#NUM!								177	0	177	0
	177	0	125	1	0.832203					#NUM!	#NUM!								#NUM!	#NUM!								#NUM!	#NUM!								#NUM!	#NUM!								177	0	177	0
	177	0	124	1	0.832203					#NUM!	#NUM!								#NUM!	#NUM!								#NUM!	#NUM!								#NUM!	#NUM!								177	0	177	0
	177	0	123	1	0.832203					#NUM!	#NUM!								#NUM!	#NUM!								#NUM!	#NUM!								#NUM!	#NUM!								177	0	177	0
	177	0	122	1	0.832203					#NUM!	#NUM!								#NUM!	#NUM!								#NUM!	#NUM!								#NUM!	#NUM!								177	0	177	0
	177	0	121	1	0.832203					#NUM!	#NUM!								#NUM!	#NUM!								#NUM!	#NUM!								#NUM!	#NUM!								177	0	177	1
	178	0	120	1	0.832203					#NUM!	#NUM!								#NUM!	#NUM!								#NUM!	#NUM!								#NUM!	#NUM!								178	0	178	0
	178	0	119	1	0.832203					#NUM!	#NUM!								#NUM!	#NUM!								#NUM!	#NUM!								#NUM!	#NUM!								178	0	178	0
	178	0	118	1	0.832203					#NUM!	#NUM!								#NUM!	#NUM!								#NUM!	#NUM!								#NUM!	#NUM!								178	0	178	0
	178	0	117	1	0.832203					#NUM!	#NUM!								#NUM!	#NUM!								#NUM!	#NUM!								#NUM!	#NUM!								178	0	178	0
	178	0	116	1	0.832203					#NUM!	#NUM!								#NUM!	#NUM!								#NUM!	#NUM!								#NUM!	#NUM!								178	0	178	1
	179	0	115	1	0.832203					#NUM!	#NUM!								#NUM!	#NUM!								#NUM!	#NUM!								#NUM!	#NUM!								179	0	179	0
	179	0	114	1	0.832203					#NUM!	#NUM!								#NUM!	#NUM!								#NUM!	#NUM!								#NUM!	#NUM!								179	0	179	0
	179	0	113	1	0.832203					#NUM!	#NUM!								#NUM!	#NUM!								#NUM!	#NUM!								#NUM!	#NUM!								179	0	179	0
	179	0	112	1	0.832203					#NUM!	#NUM!								#NUM!	#NUM!								#NUM!	#NUM!								#NUM!	#NUM!								179	0	179	0
	179	0	111	1	0.832203					#NUM!	#NUM!								#NUM!	#NUM!								#NUM!	#NUM!								#NUM!	#NUM!								179	0	179	0
	179	0	110	1	0.832203					#NUM!	#NUM!								#NUM!	#NUM!								#NUM!	#NUM!								#NUM!	#NUM!								179	0	179	1
	180	0	109	1	0.832203					#NUM!	#NUM!								#NUM!	#NUM!								#NUM!	#NUM!								#NUM!	#NUM!								180	0	180	0
	180	0	108	1	0.832203					#NUM!	#NUM!								#NUM!	#NUM!								#NUM!	#NUM!								#NUM!	#NUM!								180	0	180	0
	180	0	107	1	0.832203					#NUM!	#NUM!								#NUM!	#NUM!								#NUM!	#NUM!								#NUM!	#NUM!								180	0	180	0
	180	0	106	1	0.832203					#NUM!	#NUM!								#NUM!	#NUM!								#NUM!	#NUM!								#NUM!	#NUM!								180	0	180	0
	180	0	105	1	0.832203					#NUM!	#NUM!								#NUM!	#NUM!								#NUM!	#NUM!								#NUM!	#NUM!								180	0	180	0
	180	0	104	1	0.832203					#NUM!	#NUM!								#NUM!	#NUM!								#NUM!	#NUM!								#NUM!	#NUM!								180	0	180	0
	180	0	103	1	0.832203					#NUM!	#NUM!								#NUM!	#NUM!								#NUM!	#NUM!								#NUM!	#NUM!								180	0	180	0
	180	0	102	1	0.832203					#NUM!	#NUM!								#NUM!	#NUM!								#NUM!	#NUM!								#NUM!	#NUM!								180	0	180	0
	180	0	101	1	0.832203					#NUM!	#NUM!								#NUM!	#NUM!								#NUM!	#NUM!								#NUM!	#NUM!								180	0	180	0
	180	0	100	1	0.832203					#NUM!	#NUM!								#NUM!	#NUM!								#NUM!	#NUM!								#NUM!	#NUM!								180	0	180	0
	180	0	99	1	0.832203					#NUM!	#NUM!								#NUM!	#NUM!								#NUM!	#NUM!								#NUM!	#NUM!								180	0	180	0
	180	0	98	1	0.832203					#NUM!	#NUM!								#NUM!	#NUM!								#NUM!	#NUM!								#NUM!	#NUM!								180	0	180	0
	180	0	97	1	0.832203					#NUM!	#NUM!								#NUM!	#NUM!								#NUM!	#NUM!								#NUM!	#NUM!								180	0	180	0
	180	0	96	1	0.832203					#NUM!	#NUM!								#NUM!	#NUM!								#NUM!	#NUM!								#NUM!	#NUM!								180	0	180	0
	180	0	95	1	0.832203					#NUM!	#NUM!								#NUM!	#NUM!								#NUM!	#NUM!								#NUM!	#NUM!								180	0	180	0
	180	0	94	1	0.832203					#NUM!	#NUM!								#NUM!	#NUM!								#NUM!	#NUM!								#NUM!	#NUM!								180	0	180	0
	180	0	93	1	0.832203					#NUM!	#NUM!								#NUM!	#NUM!								#NUM!	#NUM!								#NUM!	#NUM!								180	0	180	0
	180	0	92	1	0.832203					#NUM!	#NUM!								#NUM!	#NUM!								#NUM!	#NUM!								#NUM!	#NUM!								180	0	180	0
	180	0	91	1	0.832203					#NUM!	#NUM!								#NUM!	#NUM!								#NUM!	#NUM!								#NUM!	#NUM!								180	0	180	0
	180	0	90	1	0.832203					#NUM!	#NUM!								#NUM!	#NUM!								#NUM!	#NUM!								#NUM!	#NUM!								180	0	180	0
	180	0	89	1	0.832203					#NUM!	#NUM!								#NUM!	#NUM!								#NUM!	#NUM!								#NUM!	#NUM!								180	0	180	0
	180	0	88	1	0.832203					#NUM!	#NUM!								#NUM!	#NUM!								#NUM!	#NUM!								#NUM!	#NUM!								180	0	180	0
	180	0	87	1	0.832203					#NUM!	#NUM!								#NUM!	#NUM!								#NUM!	#NUM!								#NUM!	#NUM!								180	0	180	0
	180	0	86	1	0.832203					#NUM!	#NUM!								#NUM!	#NUM!								#NUM!	#NUM!								#NUM!	#NUM!								180	0	180	0
	180	0	85	1	0.832203					#NUM!	#NUM!								#NUM!	#NUM!								#NUM!	#NUM!								#NUM!	#NUM!								180	0	180	0
	180	0	84	1	0.832203					#NUM!	#NUM!								#NUM!	#NUM!								#NUM!	#NUM!								#NUM!	#NUM!								180	0	180	0
	180	0	83	1	0.832203					#NUM!	#NUM!								#NUM!	#NUM!								#NUM!	#NUM!								#NUM!	#NUM!								180	0	180	0
	180	0	82	1	0.832203					#NUM!	#NUM!								#NUM!	#NUM!								#NUM!	#NUM!								#NUM!	#NUM!								180	0	180	0
	180	0	81	1	0.832203					#NUM!	#NUM!								#NUM!	#NUM!								#NUM!	#NUM!								#NUM!	#NUM!								180	0	180	0
	180	0	80	1	0.832203					#NUM!	#NUM!								#NUM!	#NUM!								#NUM!	#NUM!								#NUM!	#NUM!								180	0	180	0
	180	0	79	1	0.832203					#NUM!	#NUM!								#NUM!	#NUM!								#NUM!	#NUM!								#NUM!	#NUM!								180	0	180	0
	180	0	78	1	0.832203					#NUM!	#NUM!								#NUM!	#NUM!								#NUM!	#NUM!								#NUM!	#NUM!								180	0	180	0
	180	0	77	1	0.832203					#NUM!	#NUM!								#NUM!	#NUM!								#NUM!	#NUM!								#NUM!	#NUM!								180	0	180	0
	180	0	76	1	0.832203					#NUM!	#NUM!								#NUM!	#NUM!								#NUM!	#NUM!								#NUM!	#NUM!								180	0	180	0
	180	0	75	1	0.832203					#NUM!	#NUM!								#NUM!	#NUM!								#NUM!	#NUM!								#NUM!	#NUM!								180	0	180	0
	180	0	74	1	0.832203					#NUM!	#NUM!								#NUM!	#NUM!								#NUM!	#NUM!								#NUM!	#NUM!								180	0	180	0
	180	0	73	1	0.832203					#NUM!	#NUM!								#NUM!	#NUM!								#NUM!	#NUM!								#NUM!	#NUM!								180	0	180	0
	180	0	72	1	0.832203					#NUM!	#NUM!								#NUM!	#NUM!								#NUM!	#NUM!								#NUM!	#NUM!								180	0	180	0
	180	0	71	1	0.832203					#NUM!	#NUM!								#NUM!	#NUM!								#NUM!	#NUM!								#NUM!	#NUM!								180	0	180	0
	180	0	70	1	0.832203					#NUM!	#NUM!								#NUM!	#NUM!								#NUM!	#NUM!								#NUM!	#NUM!								180	0	180	0
	180	0	69	1	0.832203					#NUM!	#NUM!								#NUM!	#NUM!								#NUM!	#NUM!								#NUM!	#NUM!								180	0	180	0
	180	0	68	1	0.832203					#NUM!	#NUM!								#NUM!	#NUM!								#NUM!	#NUM!								#NUM!	#NUM!								180	0	180	0
	180	0	67	1	0.832203					#NUM!	#NUM!								#NUM!	#NUM!								#NUM!	#NUM!								#NUM!	#NUM!								180	0	180	0
	180	0	66	1	0.832203					#NUM!	#NUM!								#NUM!	#NUM!								#NUM!	#NUM!								#NUM!	#NUM!								180	0	180	0
	180	0	65	1	0.832203					#NUM!	#NUM!								#NUM!	#NUM!								#NUM!	#NUM!								#NUM!	#NUM!								180	0	180	0
	180	0	64	1	0.832203					#NUM!	#NUM!								#NUM!	#NUM!								#NUM!	#NUM!								#NUM!	#NUM!								180	0	180	0
	180	0	63	1	0.832203					#NUM!	#NUM!								#NUM!	#NUM!								#NUM!	#NUM!								#NUM!	#NUM!								180	0	180	0
	180	0	62	1	0.832203					#NUM!	#NUM!								#NUM!	#NUM!								#NUM!	#NUM!								#NUM!	#NUM!								180	0	180	0
	180	0	61	1	0.832203					#NUM!	#NUM!								#NUM!	#NUM!								#NUM!	#NUM!								#NUM!	#NUM!								180	0	180	0
	180	0	60	1	0.832203					#NUM!	#NUM!								#NUM!	#NUM!								#NUM!	#NUM!								#NUM!	#NUM!								180	0	180	0
	180	0	59	1	0.832203					#NUM!	#NUM!								#NUM!	#NUM!								#NUM!	#NUM!								#NUM!	#NUM!								180	0	180	0
	180	0	58	1	0.832203					#NUM!	#NUM!								#NUM!	#NUM!								#NUM!	#NUM!								#NUM!	#NUM!								180	0	180	0
	180	0	57	1	0.832203					#NUM!	#NUM!								#NUM!	#NUM!								#NUM!	#NUM!								#NUM!	#NUM!								180	0	180	0
	180	0	56	1	0.832203					#NUM!	#NUM!								#NUM!	#NUM!								#NUM!	#NUM!								#NUM!	#NUM!								180	0	180	0
	180	0	55	1	0.832203					#NUM!	#NUM!								#NUM!	#NUM!								#NUM!	#NUM!								#NUM!	#NUM!								180	0	180	0
	180	0	54	1	0.832203					#NUM!	#NUM!								#NUM!	#NUM!								#NUM!	#NUM!								#NUM!	#NUM!								180	0	180	0
	180	0	53	1	0.832203					#NUM!	#NUM!								#NUM!	#NUM!								#NUM!	#NUM!								#NUM!	#NUM!								180	0	180	0
	180	0	52	1	0.832203					#NUM!	#NUM!								#NUM!	#NUM!								#NUM!	#NUM!								#NUM!	#NUM!								180	0	180	0
	180	0	51	1	0.832203					#NUM!	#NUM!								#NUM!	#NUM!								#NUM!	#NUM!								#NUM!	#NUM!								180	0	180	0
	180	0	50	1	0.832203					#NUM!	#NUM!								#NUM!	#NUM!								#NUM!	#NUM!								#NUM!	#NUM!								180	0	180	0
	180	0	49	1	0.832203					#NUM!	#NUM!								#NUM!	#NUM!								#NUM!	#NUM!								#NUM!	#NUM!								180	0	180	0
	180	0	48	1	0.832203					#NUM!	#NUM!								#NUM!	#NUM!								#NUM!	#NUM!								#NUM!	#NUM!								180	0	180	0
	180	0	47	1	0.832203					#NUM!	#NUM!								#NUM!	#NUM!								#NUM!	#NUM!								#NUM!	#NUM!								180	0	180	0
	180	0	46	1	0.832203					#NUM!	#NUM!								#NUM!	#NUM!								#NUM!	#NUM!								#NUM!	#NUM!								180	0	180	0
	180	0	45	1	0.832203					#NUM!	#NUM!								#NUM!	#NUM!								#NUM!	#NUM!								#NUM!	#NUM!								180	0	180	0
	180	0	44	1	0.832203					#NUM!	#NUM!								#NUM!	#NUM!								#NUM!	#NUM!								#NUM!	#NUM!								180	0	180	0
	180	0	43	1	0.832203					#NUM!	#NUM!								#NUM!	#NUM!								#NUM!	#NUM!								#NUM!	#NUM!								180	0	180	0
	180	0	42	1	0.832203					#NUM!	#NUM!								#NUM!	#NUM!								#NUM!	#NUM!								#NUM!	#NUM!								180	0	180	0
	180	0	41	1	0.832203					#NUM!	#NUM!								#NUM!	#NUM!								#NUM!	#NUM!								#NUM!	#NUM!								180	0	180	0
	180	0	40	1	0.832203					#NUM!	#NUM!								#NUM!	#NUM!								#NUM!	#NUM!								#NUM!	#NUM!								180	0	180	0
	180	0	39	1	0.832203					#NUM!	#NUM!								#NUM!	#NUM!								#NUM!	#NUM!								#NUM!	#NUM!								180	0	180	0
	180	0	38	1	0.832203					#NUM!	#NUM!								#NUM!	#NUM!								#NUM!	#NUM!								#NUM!	#NUM!								180	0	180	0
	180	0	37	1	0.832203					#NUM!	#NUM!								#NUM!	#NUM!								#NUM!	#NUM!								#NUM!	#NUM!								180	0	180	0
	180	0	36	1	0.832203					#NUM!	#NUM!								#NUM!	#NUM!								#NUM!	#NUM!								#NUM!	#NUM!								180	0	180	0
	180	0	35	1	0.832203					#NUM!	#NUM!								#NUM!	#NUM!								#NUM!	#NUM!								#NUM!	#NUM!								180	0	180	0
	180	0	34	1	0.832203					#NUM!	#NUM!								#NUM!	#NUM!								#NUM!	#NUM!								#NUM!	#NUM!								180	0	180	0
	180	0	33	1	0.832203					#NUM!	#NUM!								#NUM!	#NUM!								#NUM!	#NUM!								#NUM!	#NUM!								180	0	180	0
	180	0	32	1	0.832203					#NUM!	#NUM!								#NUM!	#NUM!								#NUM!	#NUM!								#NUM!	#NUM!								180	0	180	0
	180	0	31	1	0.832203					#NUM!	#NUM!								#NUM!	#NUM!								#NUM!	#NUM!								#NUM!	#NUM!								180	0	180	0
	180	0	30	1	0.832203					#NUM!	#NUM!								#NUM!	#NUM!								#NUM!	#NUM!								#NUM!	#NUM!								180	0	180	0
	180	0	29	1	0.832203					#NUM!	#NUM!								#NUM!	#NUM!								#NUM!	#NUM!								#NUM!	#NUM!								180	0	180	0
	180	0	28	1	0.832203					#NUM!	#NUM!								#NUM!	#NUM!								#NUM!	#NUM!								#NUM!	#NUM!								180	0	180	0
	180	0	27	1	0.832203					#NUM!	#NUM!								#NUM!	#NUM!								#NUM!	#NUM!								#NUM!	#NUM!								180	0	180	0
	180	0	26	1	0.832203					#NUM!	#NUM!								#NUM!	#NUM!								#NUM!	#NUM!								#NUM!	#NUM!								180	0	180	0
	180	0	25	1	0.832203					#NUM!	#NUM!								#NUM!	#NUM!								#NUM!	#NUM!								#NUM!	#NUM!								180	0	180	0
	180	0	24	1	0.832203					#NUM!	#NUM!								#NUM!	#NUM!								#NUM!	#NUM!								#NUM!	#NUM!								180	0	180	0
	180	0	23	1	0.832203					#NUM!	#NUM!								#NUM!	#NUM!								#NUM!	#NUM!								#NUM!	#NUM!								180	0	180	0
	180	0	22	1	0.832203					#NUM!	#NUM!								#NUM!	#NUM!								#NUM!	#NUM!								#NUM!	#NUM!								180	0	180	0
	180	0	21	1	0.832203					#NUM!	#NUM!								#NUM!	#NUM!								#NUM!	#NUM!								#NUM!	#NUM!								180	0	180	0
	180	0	20	1	0.832203					#NUM!	#NUM!								#NUM!	#NUM!								#NUM!	#NUM!								#NUM!	#NUM!								180	0	180	0
	180	0	19	1	0.832203					#NUM!	#NUM!								#NUM!	#NUM!								#NUM!	#NUM!								#NUM!	#NUM!								180	0	180	0
	180	0	18	1	0.832203					#NUM!	#NUM!								#NUM!	#NUM!								#NUM!	#NUM!								#NUM!	#NUM!								180	0	180	0
	180	0	17	1	0.832203					#NUM!	#NUM!								#NUM!	#NUM!								#NUM!	#NUM!								#NUM!	#NUM!								180	0	180	0
	180	0	16	1	0.832203					#NUM!	#NUM!								#NUM!	#NUM!								#NUM!	#NUM!								#NUM!	#NUM!								180	0	180	0
	180	0	15	1	0.832203					#NUM!	#NUM!								#NUM!	#NUM!								#NUM!	#NUM!								#NUM!	#NUM!								180	0	180	0
	180	0	14	1	0.832203					#NUM!	#NUM!								#NUM!	#NUM!								#NUM!	#NUM!								#NUM!	#NUM!								180	0	180	0
	180	0	13	1	0.832203					#NUM!	#NUM!								#NUM!	#NUM!								#NUM!	#NUM!								#NUM!	#NUM!								180	0	180	0
	180	0	12	1	0.832203					#NUM!	#NUM!								#NUM!	#NUM!								#NUM!	#NUM!								#NUM!	#NUM!								180	0	180	0
	180	0	11	1	0.832203					#NUM!	#NUM!								#NUM!	#NUM!								#NUM!	#NUM!								#NUM!	#NUM!								180	0	180	0
	180	0	10	1	0.832203					#NUM!	#NUM!								#NUM!	#NUM!								#NUM!	#NUM!								#NUM!	#NUM!								180	0	180	0
	180	0	9	1	0.832203					#NUM!	#NUM!								#NUM!	#NUM!								#NUM!	#NUM!								#NUM!	#NUM!								180	0	180	0
	180	0	8	1	0.832203					#NUM!	#NUM!								#NUM!	#NUM!								#NUM!	#NUM!								#NUM!	#NUM!								180	0	180	0
	180	0	7	1	0.832203					#NUM!	#NUM!								#NUM!	#NUM!								#NUM!	#NUM!								#NUM!	#NUM!								180	0	180	0
	180	0	6	1	0.832203					#NUM!	#NUM!								#NUM!	#NUM!								#NUM!	#NUM!								#NUM!	#NUM!								180	0	180	0
	180	0	5	1	0.832203					#NUM!	#NUM!								#NUM!	#NUM!								#NUM!	#NUM!								#NUM!	#NUM!								180	0	180	0
	180	0	4	1	0.832203					#NUM!	#NUM!								#NUM!	#NUM!								#NUM!	#NUM!								#NUM!	#NUM!								180	0	180	0
	180	0	3	1	0.832203					#NUM!	#NUM!								#NUM!	#NUM!								#NUM!	#NUM!								#NUM!	#NUM!								180	0	180	0
	180	0	2	1	0.832203					#NUM!	#NUM!								#NUM!	#NUM!								#NUM!	#NUM!								#NUM!	#NUM!								180	0	180	0
	180	0	1	1	0.832203					#NUM!	#NUM!								#NUM!	#NUM!								#NUM!	#NUM!								#NUM!	#NUM!								180	0	180	0
	#NUM!	#NUM!								#NUM!	#NUM!								#NUM!	#NUM!								#NUM!	#NUM!								#NUM!	#NUM!										0
	#NUM!	#NUM!								#NUM!	#NUM!								#NUM!	#NUM!								#NUM!	#NUM!								#NUM!	#NUM!										0
	#NUM!	#NUM!								#NUM!	#NUM!								#NUM!	#NUM!								#NUM!	#NUM!								#NUM!	#NUM!										0
	#NUM!	#NUM!								#NUM!	#NUM!								#NUM!	#NUM!								#NUM!	#NUM!								#NUM!	#NUM!										0
	#NUM!	#NUM!								#NUM!	#NUM!								#NUM!	#NUM!								#NUM!	#NUM!								#NUM!	#NUM!										0
	#NUM!	#NUM!								#NUM!	#NUM!								#NUM!	#NUM!								#NUM!	#NUM!								#NUM!	#NUM!										0
	#NUM!	#NUM!								#NUM!	#NUM!								#NUM!	#NUM!								#NUM!	#NUM!								#NUM!	#NUM!										0
	#NUM!	#NUM!								#NUM!	#NUM!								#NUM!	#NUM!								#NUM!	#NUM!								#NUM!	#NUM!										0
	#NUM!	#NUM!								#NUM!	#NUM!								#NUM!	#NUM!								#NUM!	#NUM!								#NUM!	#NUM!										0
	#NUM!	#NUM!								#NUM!	#NUM!								#NUM!	#NUM!								#NUM!	#NUM!								#NUM!	#NUM!										0
[truncated: 96 more columns]

## Sheet: Log-rank
1st comparison		Time sort	Cenz sort	Group sort		1	2			Count down	Interval	D tot	N tot	D 1	N 1		D 2	N 2		E	V		2nd comparison		Time sort	Cenz sort	Group sort		1	3			Count down	interval	D tot	N tot	D 1	N 1		D 2	N 2		E	V		3rd comparison		Time sort	Cenz sort
	0	0		asdfsadgdfasdf		N total	283			N	1	0	200	0	142	0	0	141	0	0	0			0	0		asdfsadgdfasdf		N total	296			N	1	0	200	0	142	0	0	154	0	0	0			0	0
	0	0	1	2		D total	32			283	2	1	283	0	142	0	1	141	1	0.501767	0.249997			0	0	1	3		D total	37			296	2	2	296	0	142	0	2	154	2	0.959459	0.497486			1	1	1
	1	1	1	2		N gr1	142			282	3	1	282	0	142	0	1	140	1	0.503546	0.249987			0	0	1	3		N gr1	142			295	2	2	296	0	142	0	2	154	2					1	1	1
	9	9	1	1		Ngr2	141			281	4	1	281	1	142	1	0	139	0	0.505338	0.249972			4	4	1	3		Ngr2	154			294	3	3	294	0	142	0	3	152	3	1.44898	0.744019			1	1	1
	11	11	1	2		D gr1	12			280	5	3	280	1	141	1	2	139	2	1.51071	0.744586			4	4	1	3		D gr1	12			293	3	3	294	0	142	0	3	152	3					1	1	1
	11	11	1	2		D gr2	20			279	5	3	280	1	141	1	2	139	2					4	4	1	3		D gr2	25			292	3	3	294	0	142	0	3	152	3					1	1	1
	11	11	1	1		E gr1	16.3856			278	5	3	280	1	141	1	2	139	2					5	5	1	3		E gr1	18.399			291	4	2	291	0	142	0	2	149	2	0.975945	0.497988			2	2	1
	12	12	1	2		E gr2	15.6144			277	6	1	277	0	140	0	1	137	1	0.505415	0.249971			5	5	1	3		E gr2	18.601			290	4	2	291	0	142	0	2	149	2					3	3	1
	13	13	1	2						276	7	2	276	0	140	0	2	136	2	1.01449	0.498077			7	7	1	3						289	5	3	289	0	142	0	3	147	3	1.47405	0.744569			3	3	1
Log-rank	13	13	1	2		Cox-Mantel log-rank				275	7	2	276	0	140	0	2	136	2					7	7	1	3		Cox-Mantel log-rank				288	5	3	289	0	142	0	3	147	3					3	3	1
test	14	14	1	1		UL	-4.38565			274	8	3	274	3	140	3	0	134	0	1.53285	0.744148			7	7	1	3		UL	-6.39904			287	5	3	289	0	142	0	3	147	3					3	3	1
method	14	14	1	1		VL	7.96995			273	8	3	274	3	140	3	0	134	0					8	8	1	3		VL	9.21558			286	6	1	286	0	142	0	1	144	1	0.496503	0.249988			6	6	1
	14	14	1	1		WL	2.4133			272	8	3	274	3	140	3	0	134	0					9	9	1	3		WL	4.44331			285	7	3	285	1	142	1	2	143	2	1.49474	0.744709			7	7	1
	15	15	1	2						271	9	1	271	0	137	0	1	134	1	0.505535	0.249969			9	9	1	3						284	7	3	285	1	142	1	2	143	2					7	7	1
	16	16	1	2		p=	0.120308			270	10	1	270	0	137	0	1	133	1	0.507407	0.249945			9	9	1	1		p=	0.0350383			283	7	3	285	1	142	1	2	143	2					7	7	1
	17	17	1	2						269	11	1	269	0	137	0	1	132	1	0.509294	0.249914			10	10	1	3						282	8	1	282	0	141	0	1	141	1	0.5	0.25			7	7	1
	18	18	1	2		Log-rank haz. ratio				268	12	3	268	1	137	1	2	131	2	1.53358	0.744009			11	11	1	1		Log-rank haz. ratio				281	9	1	281	1	141	1	0	140	0	0.501779	0.249997			7	7	1
	18	18	1	2		haz rat	0.571757	1/2		267	12	3	268	1	137	1	2	131	2					12	12	1	3		haz rat	0.485268	1/2		280	10	1	280	0	140	0	1	140	1	0.5	0.25			9	9	1
	18	18	1	1			1.74899	2/1		266	12	3	268	1	137	1	2	131	2					14	14	1	1			2.06072	2/1		279	11	3	279	3	140	3	0	139	0	1.50538	0.744595			9	9	1
	21	21	1	2			0.57 / 1.75			265	13	1	265	0	136	0	1	129	1	0.513208	0.249826			14	14	1	1			0.49 / 2.06			278	11	3	279	3	140	3	0	139	0					9	9	1
	25	25	1	2						264	14	1	264	0	136	0	1	128	1	0.515152	0.24977			14	14	1	1						277	11	3	279	3	140	3	0	139	0					9	9	1
	27	27	1	1						263	15	1	263	1	136	1	0	127	0	0.51711	0.249707			18	18	1	3						276	12	2	276	1	137	1	1	139	1	0.992754	0.498156			11	11	1
	29	29	1	2						262	16	2	262	1	135	1	1	127	1	1.03053	0.49762			18	18	1	1						275	12	2	276	1	137	1	1	139	1					11	11	1
	29	29	1	1		Mantel-Haenszel haz. ratio				261	16	2	262	1	135	1	1	127	1					20	20	1	3		Mantel-Haenszel haz. ratio				274	13	2	274	0	136	0	2	138	2	0.992701	0.498142			11	11	1
	30	30	1	2		haz rat	0.576792	1/2		260	17	2	260	0	134	0	2	126	2	1.03077	0.497598			20	20	1	3		haz rat	0.499388	1/2		273	13	2	274	0	136	0	2	138	2					14	14	1
	30	30	1	2			1.73373	2/1		259	17	2	260	0	134	0	2	126	2					24	24	1	3			2.00245	2/1		272	14	1	272	0	136	0	1	136	1	0.5	0.25			14	14	1
	31	31	1	2						258	18	1	258	0	134	0	1	124	1	0.51938	0.249624			27	27	1	3						271	15	2	271	1	136	1	1	135	1	1.00369	0.498141			14	14	1
	32	32	1	2						257	19	1	257	0	134	0	1	123	1	0.521401	0.249542			27	27	1	1						270	15	2	271	1	136	1	1	135	1					14	14	1
	55	55	1	1						256	20	1	256	1	134	1	0	122	0	0.523438	0.249451			28	28	1	3						269	16	2	269	0	135	0	2	134	2	1.00372	0.498127			15	15	1
	56	56	1	2						255	21	2	255	1	133	1	1	122	1	1.04314	0.497105			28	28	1	3						268	16	2	269	0	135	0	2	134	2					15	15	1
	56	56	1	1						254	21	2	255	1	133	1	1	122	1					29	29	1	1						267	17	1	267	1	135	1	0	132	0	0.505618	0.249968			17	17	1
	77	77	1	1						253	22	1	253	1	132	1	0	121	0	0.521739	0.249527			33	33	1	3						266	18	1	266	0	134	0	1	132	1	0.503759	0.249986			18	18	1
	87	87	1	1						252	23	1	252	1	131	131	0	121	121	0.519841	0.249606			35	35	1	3						265	19	1	265	0	134	0	1	131	1	0.50566	0.249968			21	21	1
	136	136	0	1						251	23	1	252	1	131	131	0	121	121					47	47	1	3						264	20	1	264	0	134	0	1	130	1	0.507576	0.249943			22	22	1
	136	136	0	2						250	23	1	252	1	131	131	0	121	121					55	55	1	1						263	21	1	263	1	134	1	0	129	0	0.509506	0.24991			23	23	1
	136	136	0	2						249	23	1	252	1	131	131	0	121	121					56	56	1	1						262	22	1	262	1	133	1	0	129	0	0.507634	0.249942			23	23	1
	136	136	0	2						248	23	1	252	1	131	131	0	121	121					77	77	1	1						261	23	1	261	1	132	1	0	129	0	0.505747	0.249967			23	23	1
	136	136	0	2						247	23	1	252	1	131	131	0	121	121					87	87	1	1						260	24	1	260	1	131	131	0	129	129	0.503846	0.249985			27	27	1
	136	136	0	1						246	23	1	252	1	131	131	0	121	121					136	136	0	1						259	24	1	260	1	131	131	0	129	129					28	28	1
	137	137	0	1						245	23	1	252	1	131	131	0	121	121					136	136	0	3						258	24	1	260	1	131	131	0	129	129					29	29	1
	137	137	0	2						244	23	1	252	1	131	131	0	121	121					136	136	0	3						257	24	1	260	1	131	131	0	129	129					29	29	1
	137	137	0	2						243	23	1	252	1	131	131	0	121	121					136	136	0	3						256	24	1	260	1	131	131	0	129	129					31	31	1
	137	137	0	1						242	23	1	252	1	131	131	0	121	121					136	136	0	1						255	24	1	260	1	131	131	0	129	129					37	37	1
	138	138	0	1						241	23	1	252	1	131	131	0	121	121					137	137	0	1						254	24	1	260	1	131	131	0	129	129					37	37	1
	138	138	0	2						240	23	1	252	1	131	131	0	121	121					137	137	0	3						253	24	1	260	1	131	131	0	129	129					41	41	1
	138	138	0	2						239	23	1	252	1	131	131	0	121	121					137	137	0	1						252	24	1	260	1	131	131	0	129	129					55	55	1
	138	138	0	1						238	23	1	252	1	131	131	0	121	121					138	138	0	1						251	24	1	260	1	131	131	0	129	129					56	56	1
	139	139	0	1						237	23	1	252	1	131	131	0	121	121					138	138	0	1						250	24	1	260	1	131	131	0	129	129					61	61	1
	139	139	0	1						236	23	1	252	1	131	131	0	121	121					139	139	0	1						249	24	1	260	1	131	131	0	129	129					66	66	1
	139	139	0	1						235	23	1	252	1	131	131	0	121	121					139	139	0	1						248	24	1	260	1	131	131	0	129	129					67	67	1
	139	139	0	1						234	23	1	252	1	131	131	0	121	121					139	139	0	1						247	24	1	260	1	131	131	0	129	129					76	76	1
	139	139	0	1						233	23	1	252	1	131	131	0	121	121					139	139	0	1						246	24	1	260	1	131	131	0	129	129					77	77	1
	139	139	0	1						232	23	1	252	1	131	131	0	121	121					139	139	0	1						245	24	1	260	1	131	131	0	129	129					87	87	1
	139	139	0	1						231	23	1	252	1	131	131	0	121	121					139	139	0	1						244	24	1	260	1	131	131	0	129	129					107	107	1
	139	139	0	2						230	23	1	252	1	131	131	0	121	121					139	139	0	1						243	24	1	260	1	131	131	0	129	129					133	133	1
	139	139	0	2						229	23	1	252	1	131	131	0	121	121					139	139	0	3						242	24	1	260	1	131	131	0	129	129					136	136	0
	139	139	0	1						228	23	1	252	1	131	131	0	121	121					139	139	0	3						241	24	1	260	1	131	131	0	129	129					136	136	0
	140	140	0	2						227	23	1	252	1	131	131	0	121	121					139	139	0	3						240	24	1	260	1	131	131	0	129	129					136	136	0
	140	140	0	2						226	23	1	252	1	131	131	0	121	121					139	139	0	1						239	24	1	260	1	131	131	0	129	129					136	136	0
	140	140	0	1						225	23	1	252	1	131	131	0	121	121					140	140	0	3						238	24	1	260	1	131	131	0	129	129					136	136	0
	141	141	0	2						224	23	1	252	1	131	131	0	121	121					140	140	0	3						237	24	1	260	1	131	131	0	129	129					137	137	0
	141	141	0	1						223	23	1	252	1	131	131	0	121	121					140	140	0	3						236	24	1	260	1	131	131	0	129	129					137	137	0
	142	142	0	1						222	23	1	252	1	131	131	0	121	121					140	140	0	3						235	24	1	260	1	131	131	0	129	129					137	137	0
	142	142	0	2						221	23	1	252	1	131	131	0	121	121					140	140	0	1						234	24	1	260	1	131	131	0	129	129					137	137	0
	142	142	0	1						220	23	1	252	1	131	131	0	121	121					141	141	0	3						233	24	1	260	1	131	131	0	129	129					138	138	0
	143	143	0	1						219	23	1	252	1	131	131	0	121	121					141	141	0	3						232	24	1	260	1	131	131	0	129	129					138	138	0
	143	143	0	1						218	23	1	252	1	131	131	0	121	121					141	141	0	3						231	24	1	260	1	131	131	0	129	129					138	138	0
	143	143	0	2						217	23	1	252	1	131	131	0	121	121					141	141	0	3						230	24	1	260	1	131	131	0	129	129					139	139	0
	143	143	0	2						216	23	1	252	1	131	131	0	121	121					141	141	0	3						229	24	1	260	1	131	131	0	129	129					139	139	0
	143	143	0	1						215	23	1	252	1	131	131	0	121	121					141	141	0	1						228	24	1	260	1	131	131	0	129	129					139	139	0
	144	144	0	2						214	23	1	252	1	131	131	0	121	121					142	142	0	1						227	24	1	260	1	131	131	0	129	129					139	139	0
	144	144	0	2						213	23	1	252	1	131	131	0	121	121					142	142	0	3						226	24	1	260	1	131	131	0	129	129					139	139	0
	144	144	0	1						212	23	1	252	1	131	131	0	121	121					142	142	0	1						225	24	1	260	1	131	131	0	129	129					139	139	0
	145	145	0	1						211	23	1	252	1	131	131	0	121	121					143	143	0	1						224	24	1	260	1	131	131	0	129	129					139	139	0
	145	145	0	1						210	23	1	252	1	131	131	0	121	121					143	143	0	1						223	24	1	260	1	131	131	0	129	129					139	139	0
	145	145	0	1						209	23	1	252	1	131	131	0	121	121					143	143	0	3						222	24	1	260	1	131	131	0	129	129					139	139	0
	145	145	0	2						208	23	1	252	1	131	131	0	121	121					143	143	0	3						221	24	1	260	1	131	131	0	129	129					139	139	0
	145	145	0	1						207	23	1	252	1	131	131	0	121	121					143	143	0	3						220	24	1	260	1	131	131	0	129	129					139	139	0
	146	146	0	1						206	23	1	252	1	131	131	0	121	121					143	143	0	1						219	24	1	260	1	131	131	0	129	129					140	140	0
	146	146	0	1						205	23	1	252	1	131	131	0	121	121					144	144	0	3						218	24	1	260	1	131	131	0	129	129					140	140	0
	146	146	0	1						204	23	1	252	1	131	131	0	121	121					144	144	0	3						217	24	1	260	1	131	131	0	129	129					141	141	0
	146	146	0	1						203	23	1	252	1	131	131	0	121	121					144	144	0	3						216	24	1	260	1	131	131	0	129	129					141	141	0
	146	146	0	1						202	23	1	252	1	131	131	0	121	121					144	144	0	1						215	24	1	260	1	131	131	0	129	129					141	141	0
	147	147	0	1						201	23	1	252	1	131	131	0	121	121					145	145	0	1						214	24	1	260	1	131	131	0	129	129					141	141	0
	148	148	0	1						200	23	1	252	1	131	131	0	121	121					145	145	0	1						213	24	1	260	1	131	131	0	129	129					141	141	0
	149	149	0	1						199	23	1	252	1	131	131	0	121	121					145	145	0	1						212	24	1	260	1	131	131	0	129	129					141	141	0
	149	149	0	2						198	23	1	252	1	131	131	0	121	121					145	145	0	3						211	24	1	260	1	131	131	0	129	129					141	141	0
	149	149	0	2						197	23	1	252	1	131	131	0	121	121					145	145	0	3						210	24	1	260	1	131	131	0	129	129					141	141	0
	149	149	0	2						196	23	1	252	1	131	131	0	121	121					145	145	0	3						209	24	1	260	1	131	131	0	129	129					142	142	0
	149	149	0	2						195	23	1	252	1	131	131	0	121	121					145	145	0	3						208	24	1	260	1	131	131	0	129	129					142	142	0
	149	149	0	1						194	23	1	252	1	131	131	0	121	121					145	145	0	1						207	24	1	260	1	131	131	0	129	129					142	142	0
	150	150	0	2						193	23	1	252	1	131	131	0	121	121					146	146	0	1						206	24	1	260	1	131	131	0	129	129					142	142	0
	150	150	0	2						192	23	1	252	1	131	131	0	121	121					146	146	0	1						205	24	1	260	1	131	131	0	129	129					142	142	0
	150	150	0	2						191	23	1	252	1	131	131	0	121	121					146	146	0	1						204	24	1	260	1	131	131	0	129	129					142	142	0
	150	150	0	2						190	23	1	252	1	131	131	0	121	121					146	146	0	1						203	24	1	260	1	131	131	0	129	129					143	143	0
	150	150	0	2						189	23	1	252	1	131	131	0	121	121					146	146	0	3						202	24	1	260	1	131	131	0	129	129					143	143	0
	150	150	0	1						188	23	1	252	1	131	131	0	121	121					146	146	0	3						201	24	1	260	1	131	131	0	129	129					143	143	0
	151	151	0	2						187	23	1	252	1	131	131	0	121	121					146	146	0	3						200	24	1	260	1	131	131	0	129	129					143	143	0
	151	151	0	2						186	23	1	252	1	131	131	0	121	121					146	146	0	3						199	24	1	260	1	131	131	0	129	129					143	143	0
	151	151	0	1						185	23	1	252	1	131	131	0	121	121					146	146	0	1						198	24	1	260	1	131	131	0	129	129					144	144	0
	152	152	0	2						184	23	1	252	1	131	131	0	121	121					147	147	0	3						197	24	1	260	1	131	131	0	129	129					144	144	0
	152	152	0	2						183	23	1	252	1	131	131	0	121	121					147	147	0	1						196	24	1	260	1	131	131	0	129	129					144	144	0
	152	152	0	2						182	23	1	252	1	131	131	0	121	121					148	148	0	3						195	24	1	260	1	131	131	0	129	129					144	144	0
	152	152	0	2						181	23	1	252	1	131	131	0	121	121					148	148	0	3						194	24	1	260	1	131	131	0	129	129					144	144	0
	152	152	0	2						180	23	1	252	1	131	131	0	121	121					148	148	0	1						193	24	1	260	1	131	131	0	129	129					145	145	0
	152	152	0	1						179	23	1	252	1	131	131	0	121	121					149	149	0	1						192	24	1	260	1	131	131	0	129	129					145	145	0
	153	153	0	2						178	23	1	252	1	131	131	0	121	121					149	149	0	3						191	24	1	260	1	131	131	0	129	129					145	145	0
	153	153	0	2						177	23	1	252	1	131	131	0	121	121					149	149	0	3						190	24	1	260	1	131	131	0	129	129					145	145	0
	153	153	0	2						176	23	1	252	1	131	131	0	121	121					149	149	0	3						189	24	1	260	1	131	131	0	129	129					145	145	0
	153	153	0	1						175	23	1	252	1	131	131	0	121	121					149	149	0	3						188	24	1	260	1	131	131	0	129	129					146	146	0
	154	154	0	1						174	23	1	252	1	131	131	0	121	121					149	149	0	1						187	24	1	260	1	131	131	0	129	129					146	146	0
	154	154	0	1						173	23	1	252	1	131	131	0	121	121					150	150	0	3						186	24	1	260	1	131	131	0	129	129					146	146	0
	154	154	0	1						172	23	1	252	1	131	131	0	121	121					150	150	0	3						185	24	1	260	1	131	131	0	129	129					146	146	0
	154	154	0	2						171	23	1	252	1	131	131	0	121	121					150	150	0	3						184	24	1	260	1	131	131	0	129	129					146	146	0
	154	154	0	2						170	23	1	252	1	131	131	0	121	121					150	150	0	3						183	24	1	260	1	131	131	0	129	129					146	146	0
	154	154	0	2						169	23	1	252	1	131	131	0	121	121					150	150	0	1						182	24	1	260	1	131	131	0	129	129					146	146	0
	154	154	0	1						168	23	1	252	1	131	131	0	121	121					151	151	0	3						181	24	1	260	1	131	131	0	129	129					146	146	0
	155	155	0	1						167	23	1	252	1	131	131	0	121	121					151	151	0	1						180	24	1	260	1	131	131	0	129	129					146	146	0
	155	155	0	2						166	23	1	252	1	131	131	0	121	121					152	152	0	3						179	24	1	260	1	131	131	0	129	129					147	147	0
	155	155	0	1						165	23	1	252	1	131	131	0	121	121					152	152	0	3						178	24	1	260	1	131	131	0	129	129					147	147	0
	156	156	0	1						164	23	1	252	1	131	131	0	121	121					152	152	0	1						177	24	1	260	1	131	131	0	129	129					147	147	0
	156	156	0	1						163	23	1	252	1	131	131	0	121	121					153	153	0	3						176	24	1	260	1	131	131	0	129	129					147	147	0
	156	156	0	1						162	23	1	252	1	131	131	0	121	121					153	153	0	3						175	24	1	260	1	131	131	0	129	129					148	148	0
	156	156	0	1						161	23	1	252	1	131	131	0	121	121					153	153	0	1						174	24	1	260	1	131	131	0	129	129					148	148	0
	156	156	0	1						160	23	1	252	1	131	131	0	121	121					154	154	0	1						173	24	1	260	1	131	131	0	129	129					148	148	0
	156	156	0	1						159	23	1	252	1	131	131	0	121	121					154	154	0	1						172	24	1	260	1	131	131	0	129	129					148	148	0
	157	157	0	1						158	23	1	252	1	131	131	0	121	121					154	154	0	1						171	24	1	260	1	131	131	0	129	129					148	148	0
	157	157	0	1						157	23	1	252	1	131	131	0	121	121					154	154	0	3						170	24	1	260	1	131	131	0	129	129					148	148	0
	158	158	0	1						156	23	1	252	1	131	131	0	121	121					154	154	0	3						169	24	1	260	1	131	131	0	129	129					148	148	0
	158	158	0	2						155	23	1	252	1	131	131	0	121	121					154	154	0	3						168	24	1	260	1	131	131	0	129	129					149	149	0
	158	158	0	1						154	23	1	252	1	131	131	0	121	121					154	154	0	3						167	24	1	260	1	131	131	0	129	129					149	149	0
	159	159	0	1						153	23	1	252	1	131	131	0	121	121					154	154	0	1						166	24	1	260	1	131	131	0	129	129					149	149	0
	159	159	0	1						152	23	1	252	1	131	131	0	121	121					155	155	0	1						165	24	1	260	1	131	131	0	129	129					149	149	0
	159	159	0	2						151	23	1	252	1	131	131	0	121	121					155	155	0	3						164	24	1	260	1	131	131	0	129	129					149	149	0
	159	159	0	2						150	23	1	252	1	131	131	0	121	121					155	155	0	1						163	24	1	260	1	131	131	0	129	129					150	150	0
	159	159	0	2						149	23	1	252	1	131	131	0	121	121					156	156	0	1						162	24	1	260	1	131	131	0	129	129					150	150	0
	159	159	0	2						148	23	1	252	1	131	131	0	121	121					156	156	0	1						161	24	1	260	1	131	131	0	129	129					150	150	0
	159	159	0	2						147	23	1	252	1	131	131	0	121	121					156	156	0	1						160	24	1	260	1	131	131	0	129	129					150	150	0
	159	159	0	1						146	23	1	252	1	131	131	0	121	121					156	156	0	1						159	24	1	260	1	131	131	0	129	129					150	150	0
	160	160	0	2						145	23	1	252	1	131	131	0	121	121					156	156	0	1						158	24	1	260	1	131	131	0	129	129					150	150	0
	160	160	0	1						144	23	1	252	1	131	131	0	121	121					156	156	0	3						157	24	1	260	1	131	131	0	129	129					151	151	0
	161	161	0	2						143	23	1	252	1	131	131	0	121	121					156	156	0	3						156	24	1	260	1	131	131	0	129	129					151	151	0
	161	161	0	2						142	23	1	252	1	131	131	0	121	121					156	156	0	1						155	24	1	260	1	131	131	0	129	129					151	151	0
	161	161	0	2						141	23	1	252	1	131	131	0	121	121					157	157	0	1						154	24	1	260	1	131	131	0	129	129					152	152	0
	161	161	0	1						140	23	1	252	1	131	131	0	121	121					157	157	0	1						153	24	1	260	1	131	131	0	129	129					152	152	0
	162	162	0	1						139	23	1	252	1	131	131	0	121	121					158	158	0	1						152	24	1	260	1	131	131	0	129	129					152	152	0
	162	162	0	2						138	23	1	252	1	131	131	0	121	121					158	158	0	3						151	24	1	260	1	131	131	0	129	129					153	153	0
	162	162	0	2						137	23	1	252	1	131	131	0	121	121					158	158	0	3						150	24	1	260	1	131	131	0	129	129					153	153	0
	162	162	0	1						136	23	1	252	1	131	131	0	121	121					158	158	0	1						149	24	1	260	1	131	131	0	129	129					154	154	0
	163	163	0	1						135	23	1	252	1	131	131	0	121	121					159	159	0	1						148	24	1	260	1	131	131	0	129	129					154	154	0
	163	163	0	1						134	23	1	252	1	131	131	0	121	121					159	159	0	1						147	24	1	260	1	131	131	0	129	129					154	154	0
	164	164	0	1						133	23	1	252	1	131	131	0	121	121					159	159	0	3						146	24	1	260	1	131	131	0	129	129					154	154	0
	164	164	0	2						132	23	1	252	1	131	131	0	121	121					159	159	0	1						145	24	1	260	1	131	131	0	129	129					154	154	0
	164	164	0	2						131	23	1	252	1	131	131	0	121	121					160	160	0	3						144	24	1	260	1	131	131	0	129	129					154	154	0
	164	164	0	1						130	23	1	252	1	131	131	0	121	121					160	160	0	1						143	24	1	260	1	131	131	0	129	129					154	154	0
	165	165	0	1						129	23	1	252	1	131	131	0	121	121					161	161	0	3						142	24	1	260	1	131	131	0	129	129					155	155	0
	165	165	0	2						128	23	1	252	1	131	131	0	121	121					161	161	0	1						141	24	1	260	1	131	131	0	129	129					155	155	0
	165	165	0	2						127	23	1	252	1	131	131	0	121	121					162	162	0	1						140	24	1	260	1	131	131	0	129	129					155	155	0
	165	165	0	2						126	23	1	252	1	131	131	0	121	121					162	162	0	3						139	24	1	260	1	131	131	0	129	129					156	156	0
	165	165	0	1						125	23	1	252	1	131	131	0	121	121					162	162	0	3						138	24	1	260	1	131	131	0	129	129					156	156	0
	166	166	0	2						124	23	1	252	1	131	131	0	121	121					162	162	0	1						137	24	1	260	1	131	131	0	129	129					156	156	0
	166	166	0	1						123	23	1	252	1	131	131	0	121	121					163	163	0	1						136	24	1	260	1	131	131	0	129	129					156	156	0
	167	167	0	2						122	23	1	252	1	131	131	0	121	121					163	163	0	3						135	24	1	260	1	131	131	0	129	129					156	156	0
	168	168	0	1						121	23	1	252	1	131	131	0	121	121					163	163	0	3						134	24	1	260	1	131	131	0	129	129					156	156	0
	168	168	0	2						120	23	1	252	1	131	131	0	121	121					163	163	0	3						133	24	1	260	1	131	131	0	129	129					156	156	0
	168	168	0	1						119	23	1	252	1	131	131	0	121	121					163	163	0	1						132	24	1	260	1	131	131	0	129	129					156	156	0
	169	169	0	2						118	23	1	252	1	131	131	0	121	121					164	164	0	1						131	24	1	260	1	131	131	0	129	129					156	156	0
	169	169	0	2						117	23	1	252	1	131	131	0	121	121					164	164	0	3						130	24	1	260	1	131	131	0	129	129					157	157	0
	169	169	0	2						116	23	1	252	1	131	131	0	121	121					164	164	0	1						129	24	1	260	1	131	131	0	129	129					157	157	0
	169	169	0	1						115	23	1	252	1	131	131	0	121	121					165	165	0	1						128	24	1	260	1	131	131	0	129	129					158	158	0
	170	170	0	1						114	23	1	252	1	131	131	0	121	121					165	165	0	3						127	24	1	260	1	131	131	0	129	129					158	158	0
	170	170	0	2						113	23	1	252	1	131	131	0	121	121					165	165	0	1						126	24	1	260	1	131	131	0	129	129					159	159	0
	170	170	0	2						112	23	1	252	1	131	131	0	121	121					166	166	0	3						125	24	1	260	1	131	131	0	129	129					159	159	0
	170	170	0	2						111	23	1	252	1	131	131	0	121	121					166	166	0	3						124	24	1	260	1	131	131	0	129	129					159	159	0
	170	170	0	1						110	23	1	252	1	131	131	0	121	121					166	166	0	1						123	24	1	260	1	131	131	0	129	129					159	159	0
	171	171	0	2						109	23	1	252	1	131	131	0	121	121					167	167	0	3						122	24	1	260	1	131	131	0	129	129					160	160	0
	171	171	0	2						108	23	1	252	1	131	131	0	121	121					167	167	0	3						121	24	1	260	1	131	131	0	129	129					160	160	0
	171	171	0	2						107	23	1	252	1	131	131	0	121	121					168	168	0	1						120	24	1	260	1	131	131	0	129	129					161	161	0
	171	171	0	1						106	23	1	252	1	131	131	0	121	121					168	168	0	3						119	24	1	260	1	131	131	0	129	129					161	161	0
	172	172	0	1						105	23	1	252	1	131	131	0	121	121					168	168	0	3						118	24	1	260	1	131	131	0	129	129					161	161	0
	172	172	0	1						104	23	1	252	1	131	131	0	121	121					168	168	0	3						117	24	1	260	1	131	131	0	129	129					162	162	0
	172	172	0	1						103	23	1	252	1	131	131	0	121	121					168	168	0	1						116	24	1	260	1	131	131	0	129	129					162	162	0
	172	172	0	1						102	23	1	252	1	131	131	0	121	121					169	169	0	3						115	24	1	260	1	131	131	0	129	129					163	163	0
	172	172	0	1						101	23	1	252	1	131	131	0	121	121					169	169	0	3						114	24	1	260	1	131	131	0	129	129					163	163	0
	172	172	0	1						100	23	1	252	1	131	131	0	121	121					169	169	0	3						113	24	1	260	1	131	131	0	129	129					163	163	0
	172	172	0	2						99	23	1	252	1	131	131	0	121	121					169	169	0	3						112	24	1	260	1	131	131	0	129	129					163	163	0
	172	172	0	2						98	23	1	252	1	131	131	0	121	121					169	169	0	3						111	24	1	260	1	131	131	0	129	129					164	164	0
	172	172	0	1						97	23	1	252	1	131	131	0	121	121					169	169	0	1						110	24	1	260	1	131	131	0	129	129					164	164	0
	173	173	0	2						96	23	1	252	1	131	131	0	121	121					170	170	0	1						109	24	1	260	1	131	131	0	129	129					165	165	0
	173	173	0	2						95	23	1	252	1	131	131	0	121	121					170	170	0	3						108	24	1	260	1	131	131	0	129	129					165	165	0
	173	173	0	2						94	23	1	252	1	131	131	0	121	121					170	170	0	3						107	24	1	260	1	131	131	0	129	129					165	165	0
	173	173	0	2						93	23	1	252	1	131	131	0	121	121					170	170	0	3						106	24	1	260	1	131	131	0	129	129					165	165	0
	173	173	0	1						92	23	1	252	1	131	131	0	121	121					170	170	0	1						105	24	1	260	1	131	131	0	129	129					166	166	0
	174	174	0	1						91	23	1	252	1	131	131	0	121	121					171	171	0	3						104	24	1	260	1	131	131	0	129	129					168	168	0
	174	174	0	1						90	23	1	252	1	131	131	0	121	121					171	171	0	3						103	24	1	260	1	131	131	0	129	129					168	168	0
	174	174	0	2						89	23	1	252	1	131	131	0	121	121					171	171	0	3						102	24	1	260	1	131	131	0	129	129					168	168	0
	174	174	0	2						88	23	1	252	1	131	131	0	121	121					171	171	0	1						101	24	1	260	1	131	131	0	129	129					169	169	0
	174	174	0	2						87	23	1	252	1	131	131	0	121	121					172	172	0	1						100	24	1	260	1	131	131	0	129	129					169	169	0
	174	174	0	2						86	23	1	252	1	131	131	0	121	121					172	172	0	1						99	24	1	260	1	131	131	0	129	129					169	169	0
	174	174	0	2						85	23	1	252	1	131	131	0	121	121					172	172	0	1						98	24	1	260	1	131	131	0	129	129					169	169	0
	174	174	0	2						84	23	1	252	1	131	131	0	121	121					172	172	0	1						97	24	1	260	1	131	131	0	129	129					170	170	0
	174	174	0	2						83	23	1	252	1	131	131	0	121	121					172	172	0	1						96	24	1	260	1	131	131	0	129	129					170	170	0
	174	174	0	1						82	23	1	252	1	131	131	0	121	121					172	172	0	1						95	24	1	260	1	131	131	0	129	129					170	170	0
	175	175	0	1						81	23	1	252	1	131	131	0	121	121					172	172	0	3						94	24	1	260	1	131	131	0	129	129					170	170	0
	175	175	0	1						80	23	1	252	1	131	131	0	121	121					172	172	0	3						93	24	1	260	1	131	131	0	129	129					171	171	0
	175	175	0	1						79	23	1	252	1	131	131	0	121	121					172	172	0	3						92	24	1	260	1	131	131	0	129	129					171	171	0
	175	175	0	1						78	23	1	252	1	131	131	0	121	121					172	172	0	3						91	24	1	260	1	131	131	0	129	129					171	171	0
	175	175	0	1						77	23	1	252	1	131	131	0	121	121					172	172	0	1						90	24	1	260	1	131	131	0	129	129					172	172	0
	175	175	0	2						76	23	1	252	1	131	131	0	121	121					173	173	0	3						89	24	1	260	1	131	131	0	129	129					172	172	0
	175	175	0	2						75	23	1	252	1	131	131	0	121	121					173	173	0	3						88	24	1	260	1	131	131	0	129	129					172	172	0
	175	175	0	2						74	23	1	252	1	131	131	0	121	121					173	173	0	3						87	24	1	260	1	131	131	0	129	129					172	172	0
	175	175	0	1						73	23	1	252	1	131	131	0	121	121					173	173	0	3						86	24	1	260	1	131	131	0	129	129					172	172	0
	177	177	0	2						72	23	1	252	1	131	131	0	121	121					173	173	0	1						85	24	1	260	1	131	131	0	129	129					172	172	0
	177	177	0	2						71	23	1	252	1	131	131	0	121	121					174	174	0	1						84	24	1	260	1	131	131	0	129	129					172	172	0
	177	177	0	2						70	23	1	252	1	131	131	0	121	121					174	174	0	1						83	24	1	260	1	131	131	0	129	129					172	172	0
	177	177	0	1						69	23	1	252	1	131	131	0	121	121					174	174	0	3						82	24	1	260	1	131	131	0	129	129					172	172	0
	178	178	0	2						68	23	1	252	1	131	131	0	121	121					174	174	0	3						81	24	1	260	1	131	131	0	129	129					172	172	0
	178	178	0	2						67	23	1	252	1	131	131	0	121	121					174	174	0	1						80	24	1	260	1	131	131	0	129	129					172	172	0
	179	179	0	2						66	23	1	252	1	131	131	0	121	121					175	175	0	1						79	24	1	260	1	131	131	0	129	129					173	173	0
	179	179	0	2						65	23	1	252	1	131	131	0	121	121					175	175	0	1						78	24	1	260	1	131	131	0	129	129					173	173	0
	179	179	0	2						64	23	1	252	1	131	131	0	121	121					175	175	0	1						77	24	1	260	1	131	131	0	129	129					173	173	0
	179	179	0	1						63	23	1	252	1	131	131	0	121	121					175	175	0	1						76	24	1	260	1	131	131	0	129	129					174	174	0
	180	180	0	1						62	23	1	252	1	131	131	0	121	121					175	175	0	1						75	24	1	260	1	131	131	0	129	129					174	174	0
	180	180	0	1						61	23	1	252	1	131	131	0	121	121					175	175	0	3						74	24	1	260	1	131	131	0	129	129					174	174	0
	180	180	0	1						60	23	1	252	1	131	131	0	121	121					175	175	0	3						73	24	1	260	1	131	131	0	129	129					175	175	0
	180	180	0	1						59	23	1	252	1	131	131	0	121	121					175	175	0	1						72	24	1	260	1	131	131	0	129	129					175	175	0
	180	180	0	1						58	23	1	252	1	131	131	0	121	121					176	176	0	3						71	24	1	260	1	131	131	0	129	129					175	175	0
	180	180	0	1						57	23	1	252	1	131	131	0	121	121					177	177	0	3						70	24	1	260	1	131	131	0	129	129					175	175	0
	180	180	0	1						56	23	1	252	1	131	131	0	121	121					177	177	0	3						69	24	1	260	1	131	131	0	129	129					175	175	0
	180	180	0	1						55	23	1	252	1	131	131	0	121	121					177	177	0	3						68	24	1	260	1	131	131	0	129	129					175	175	0
	180	180	0	1						54	23	1	252	1	131	131	0	121	121					177	177	0	3						67	24	1	260	1	131	131	0	129	129					176	176	0
	180	180	0	1						53	23	1	252	1	131	131	0	121	121					177	177	0	1						66	24	1	260	1	131	131	0	129	129					176	176	0
	180	180	0	1						52	23	1	252	1	131	131	0	121	121					179	179	0	3						65	24	1	260	1	131	131	0	129	129					177	177	0
	180	180	0	1						51	23	1	252	1	131	131	0	121	121					179	179	0	3						64	24	1	260	1	131	131	0	129	129					177	177	0
	180	180	0	1						50	23	1	252	1	131	131	0	121	121					179	179	0	1						63	24	1	260	1	131	131	0	129	129					177	177	0
	180	180	0	1						49	23	1	252	1	131	131	0	121	121					180	180	0	1						62	24	1	260	1	131	131	0	129	129					178	178	0
	180	180	0	1						48	23	1	252	1	131	131	0	121	121					180	180	0	1						61	24	1	260	1	131	131	0	129	129					178	178	0
	180	180	0	1						47	23	1	252	1	131	131	0	121	121					180	180	0	1						60	24	1	260	1	131	131	0	129	129					178	178	0
	180	180	0	1						46	23	1	252	1	131	131	0	121	121					180	180	0	1						59	24	1	260	1	131	131	0	129	129					179	179	0
	180	180	0	1						45	23	1	252	1	131	131	0	121	121					180	180	0	1						58	24	1	260	1	131	131	0	129	129					180	180	0
	180	180	0	1						44	23	1	252	1	131	131	0	121	121					180	180	0	1						57	24	1	260	1	131	131	0	129	129					180	180	0
	180	180	0	1						43	23	1	252	1	131	131	0	121	121					180	180	0	1						56	24	1	260	1	131	131	0	129	129					180	180	0
	180	180	0	1						42	23	1	252	1	131	131	0	121	121					180	180	0	1						55	24	1	260	1	131	131	0	129	129					180	180	0
	180	180	0	1						41	23	1	252	1	131	131	0	121	121					180	180	0	1						54	24	1	260	1	131	131	0	129	129					180	180	0
	180	180	0	1						40	23	1	252	1	131	131	0	121	121					180	180	0	1						53	24	1	260	1	131	131	0	129	129					180	180	0
	180	180	0	1						39	23	1	252	1	131	131	0	121	121					180	180	0	1						52	24	1	260	1	131	131	0	129	129					180	180	0
	180	180	0	1						38	23	1	252	1	131	131	0	121	121					180	180	0	1						51	24	1	260	1	131	131	0	129	129					180	180	0
	180	180	0	1						37	23	1	252	1	131	131	0	121	121					180	180	0	1						50	24	1	260	1	131	131	0	129	129					180	180	0
	180	180	0	1						36	23	1	252	1	131	131	0	121	121					180	180	0	1						49	24	1	260	1	131	131	0	129	129					180	180	0
	180	180	0	1						35	23	1	252	1	131	131	0	121	121					180	180	0	1						48	24	1	260	1	131	131	0	129	129					180	180	0
	180	180	0	1						34	23	1	252	1	131	131	0	121	121					180	180	0	1						47	24	1	260	1	131	131	0	129	129					180	180	0
	180	180	0	1						33	23	1	252	1	131	131	0	121	121					180	180	0	1						46	24	1	260	1	131	131	0	129	129					180	180	0
	180	180	0	1						32	23	1	252	1	131	131	0	121	121					180	180	0	1						45	24	1	260	1	131	131	0	129	129					180	180	0
	180	180	0	1						31	23	1	252	1	131	131	0	121	121					180	180	0	1						44	24	1	260	1	131	131	0	129	129					180	180	0
	180	180	0	1						30	23	1	252	1	131	131	0	121	121					180	180	0	1						43	24	1	260	1	131	131	0	129	129					180	180	0
	180	180	0	1						29	23	1	252	1	131	131	0	121	121					180	180	0	1						42	24	1	260	1	131	131	0	129	129					180	180	0
	180	180	0	1						28	23	1	252	1	131	131	0	121	121					180	180	0	1						41	24	1	260	1	131	131	0	129	129					180	180	0
	180	180	0	2						27	23	1	252	1	131	131	0	121	121					180	180	0	1						40	24	1	260	1	131	131	0	129	129					180	180	0
	180	180	0	2						26	23	1	252	1	131	131	0	121	121					180	180	0	1						39	24	1	260	1	131	131	0	129	129					180	180	0
	180	180	0	2						25	23	1	252	1	131	131	0	121	121					180	180	0	1						38	24	1	260	1	131	131	0	129	129					180	180	0
	180	180	0	2						24	23	1	252	1	131	131	0	121	121					180	180	0	1						37	24	1	260	1	131	131	0	129	129					180	180	0
	180	180	0	2						23	23	1	252	1	131	131	0	121	121					180	180	0	1						36	24	1	260	1	131	131	0	129	129					180	180	0
	180	180	0	2						22	23	1	252	1	131	131	0	121	121					180	180	0	1						35	24	1	260	1	131	131	0	129	129					180	180	0
	180	180	0	2						21	23	1	252	1	131	131	0	121	121					180	180	0	1						34	24	1	260	1	131	131	0	129	129					180	180	0
	180	180	0	2						20	23	1	252	1	131	131	0	121	121					180	180	0	1						33	24	1	260	1	131	131	0	129	129					180	180	0
	180	180	0	2						19	23	1	252	1	131	131	0	121	121					180	180	0	1						32	24	1	260	1	131	131	0	129	129					180	180	0
	180	180	0	2						18	23	1	252	1	131	131	0	121	121					180	180	0	1						31	24	1	260	1	131	131	0	129	129					180	180	0
	180	180	0	2						17	23	1	252	1	131	131	0	121	121					180	180	0	1						30	24	1	260	1	131	131	0	129	129					180	180	0
	180	180	0	2						16	23	1	252	1	131	131	0	121	121					180	180	0	1						29	24	1	260	1	131	131	0	129	129					180	180	0
	180	180	0	2						15	23	1	252	1	131	131	0	121	121					180	180	0	1						28	24	1	260	1	131	131	0	129	129					180	180	0
	180	180	0	2						14	23	1	252	1	131	131	0	121	121					180	180	0	3						27	24	1	260	1	131	131	0	129	129					180	180	0
	180	180	0	2						13	23	1	252	1	131	131	0	121	121					180	180	0	3						26	24	1	260	1	131	131	0	129	129					180	180	0
	180	180	0	2						12	23	1	252	1	131	131	0	121	121					180	180	0	3						25	24	1	260	1	131	131	0	129	129					180	180	0
	180	180	0	2						11	23	1	252	1	131	131	0	121	121					180	180	0	3						24	24	1	260	1	131	131	0	129	129					180	180	0
	180	180	0	2						10	23	1	252	1	131	131	0	121	121					180	180	0	3						23	24	1	260	1	131	131	0	129	129					180	180	0
	180	180	0	2						9	23	1	252	1	131	131	0	121	121					180	180	0	3						22	24	1	260	1	131	131	0	129	129					180	180	0
	180	180	0	2						8	23	1	252	1	131	131	0	121	121					180	180	0	3						21	24	1	260	1	131	131	0	129	129					180	180	0
	180	180	0	2						7	23	1	252	1	131	131	0	121	121					180	180	0	3						20	24	1	260	1	131	131	0	129	129					180	180	0
	180	180	0	2						6	23	1	252	1	131	131	0	121	121					180	180	0	3						19	24	1	260	1	131	131	0	129	129					180	180	0
	180	180	0	2						5	23	1	252	1	131	131	0	121	121					180	180	0	3						18	24	1	260	1	131	131	0	129	129					180	180	0
	180	180	0	2						4	23	1	252	1	131	131	0	121	121					180	180	0	3						17	24	1	260	1	131	131	0	129	129					180	180	0
	180	180	0	2						3	23	1	252	1	131	131	0	121	121					180	180	0	3						16	24	1	260	1	131	131	0	129	129					180	180	0
	180	180	0	2						2	23	1	252	1	131	131	0	121	121					180	180	0	3						15	24	1	260	1	131	131	0	129	129					180	180	0
	180	180	0	1						1	23	1	252	1	131	131	0	121	121					180	180	0	3						14	24	1	260	1	131	131	0	129	129					180	180	0
	#NUM!																							180	180	0	3						13	24	1	260	1	131	131	0	129	129					180	180	0
	#NUM!																							180	180	0	3						12	24	1	260	1	131	131	0	129	129					180	180	0
	#NUM!																							180	180	0	3						11	24	1	260	1	131	131	0	129	129					180	180	0
	#NUM!																							180	180	0	3						10	24	1	260	1	131	131	0	129	129					180	180	0
	#NUM!																							180	180	0	3						9	24	1	260	1	131	131	0	129	129					180	180	0
	#NUM!																							180	180	0	3						8	24	1	260	1	131	131	0	129	129					180	180	0
	#NUM!																							180	180	0	3						7	24	1	260	1	131	131	0	129	129					180	180	0
	#NUM!																							180	180	0	3						6	24	1	260	1	131	131	0	129	129					180	180	0
	#NUM!																							180	180	0	3						5	24	1	260	1	131	131	0	129	129					180	180	0
	#NUM!																							180	180	0	3						4	24	1	260	1	131	131	0	129	129					180	180	0
	#NUM!																							180	180	0	3						3	24	1	260	1	131	131	0	129	129					180	180	0
	#NUM!																							180	180	0	3						2	24	1	260	1	131	131	0	129	129					180	180	0
	#NUM!																							180	180	0	1						1	24	1	260	1	131	131	0	129	129					#NUM!
	#NUM!																							#NUM!																							#NUM!
	#NUM!																							#NUM!																							#NUM!
	#NUM!																							#NUM!																							#NUM!
	#NUM!																							#NUM!																							#NUM!
	#NUM!																							#NUM!																							#NUM!
	#NUM!																							#NUM!																							#NUM!
	#NUM!																							#NUM!																							#NUM!
	#NUM!																							#NUM!																							#NUM!
	#NUM!																							#NUM!																							#NUM!
	#NUM!																							#NUM!																							#NUM!
	#NUM!																							#NUM!																							#NUM!
	#NUM!																							#NUM!																							#NUM!
	#NUM!																							#NUM!																							#NUM!
	#NUM!																							#NUM!																							#NUM!
	#NUM!																							#NUM!																							#NUM!
	#NUM!																							#NUM!																							#NUM!
	#NUM!																							#NUM!																							#NUM!
	#NUM!																							#NUM!																							#NUM!
	#NUM!																							#NUM!																							#NUM!
	#NUM!																							#NUM!																							#NUM!
	#NUM!																							#NUM!																							#NUM!
	#NUM!																							#NUM!																							#NUM!
	#NUM!																							#NUM!																							#NUM!
	#NUM!																							#NUM!																							#NUM!
	#NUM!																							#NUM!																							#NUM!
	#NUM!																							#NUM!																							#NUM!
	#NUM!																							#NUM!																							#NUM!
	#NUM!																							#NUM!																							#NUM!
	#NUM!																							#NUM!																							#NUM!
	#NUM!																							#NUM!																							#NUM!
	#NUM!																							#NUM!																							#NUM!
	#NUM!																							#NUM!																							#NUM!
	#NUM!																							#NUM!																							#NUM!
	#NUM!																							#NUM!																							#NUM!
	#NUM!																							#NUM!																							#NUM!
	#NUM!																							#NUM!																							#NUM!
	#NUM!																							#NUM!																							#NUM!
	#NUM!																							#NUM!																							#NUM!
	#NUM!																							#NUM!																							#NUM!
	#NUM!																							#NUM!																							#NUM!
	#NUM!																							#NUM!																							#NUM!
	#NUM!																							#NUM!																							#NUM!
	#NUM!																							#NUM!																							#NUM!
	#NUM!																							#NUM!																							#NUM!
	#NUM!																							#NUM!																							#NUM!
	#NUM!																							#NUM!																							#NUM!
	#NUM!																							#NUM!																							#NUM!
	#NUM!																							#NUM!																							#NUM!
	#NUM!																							#NUM!																							#NUM!
	#NUM!																							#NUM!																							#NUM!
	#NUM!																							#NUM!																							#NUM!
	#NUM!																							#NUM!																							#NUM!
	#NUM!																							#NUM!																							#NUM!
	#NUM!																							#NUM!																							#NUM!
	#NUM!																							#NUM!																							#NUM!
	#NUM!																							#NUM!																							#NUM!
	#NUM!																							#NUM!																							#NUM!
	#NUM!																							#NUM!																							#NUM!
	#NUM!																							#NUM!																							#NUM!
	#NUM!																							#NUM!																							#NUM!
	#NUM!																							#NUM!																							#NUM!
	#NUM!																							#NUM!																							#NUM!
	#NUM!																							#NUM!																							#NUM!
	#NUM!																							#NUM!																							#NUM!
	#NUM!																							#NUM!																							#NUM!
	#NUM!																							#NUM!																							#NUM!
	#NUM!																							#NUM!																							#NUM!
	#NUM!																							#NUM!																							#NUM!
	#NUM!																							#NUM!																							#NUM!
	#NUM!																							#NUM!																							#NUM!
	#NUM!																							#NUM!																							#NUM!
	#NUM!																							#NUM!																							#NUM!
	#NUM!																							#NUM!																							#NUM!
	#NUM!																							#NUM!																							#NUM!
	#NUM!																							#NUM!																							#NUM!
	#NUM!																							#NUM!																							#NUM!
	#NUM!																							#NUM!																							#NUM!
	#NUM!																							#NUM!																							#NUM!
	#NUM!																							#NUM!																							#NUM!
	#NUM!																							#NUM!																							#NUM!
	#NUM!																							#NUM!																							#NUM!
	#NUM!																							#NUM!																							#NUM!
	#NUM!																							#NUM!																							#NUM!
	#NUM!																							#NUM!																							#NUM!
	#NUM!																							#NUM!																							#NUM!
	#NUM!																							#NUM!																							#NUM!
	#NUM!																							#NUM!																							#NUM!
	#NUM!																							#NUM!																							#NUM!
	#NUM!																							#NUM!																							#NUM!
	#NUM!																							#NUM!																							#NUM!
	#NUM!																							#NUM!																							#NUM!
	#NUM!																							#NUM!																							#NUM!
	#NUM!																							#NUM!																							#NUM!
	#NUM!																							#NUM!																							#NUM!
	#NUM!																							#NUM!																							#NUM!
	#NUM!																							#NUM!																							#NUM!
	#NUM!																							#NUM!																							#NUM!
	#NUM!																							#NUM!																							#NUM!
	#NUM!																							#NUM!																							#NUM!
	#NUM!																							#NUM!																							#NUM!
	#NUM!																							#NUM!																							#NUM!
	#NUM!																							#NUM!																							#NUM!
	#NUM!																							#NUM!																							#NUM!
	#NUM!																							#NUM!																							#NUM!
	#NUM!																							#NUM!																							#NUM!
	#NUM!																							#NUM!																							#NUM!
	#NUM!																							#NUM!																							#NUM!
	#NUM!																							#NUM!																							#NUM!
	#NUM!																							#NUM!																							#NUM!
	#NUM!																							#NUM!																							#NUM!
	#NUM!																							#NUM!																							#NUM!
	#NUM!																							#NUM!																							#NUM!
	#NUM!																							#NUM!																							#NUM!
	#NUM!																							#NUM!																							#NUM!
	#NUM!																							#NUM!																							#NUM!
	#NUM!																							#NUM!																							#NUM!
	#NUM!																							#NUM!																							#NUM!
	#NUM!																							#NUM!																							#NUM!
	#NUM!																							#NUM!																							#NUM!
	#NUM!																							#NUM!																							#NUM!
	#NUM!																							#NUM!																							#NUM!
	#NUM!																							#NUM!																							#NUM!
	#NUM!																							#NUM!																							#NUM!
	#NUM!																							#NUM!																							#NUM!
	#NUM!																							#NUM!																							#NUM!
	#NUM!																							#NUM!																							#NUM!
	#NUM!																							#NUM!																							#NUM!
	#NUM!																							#NUM!																							#NUM!
	#NUM!																							#NUM!																							#NUM!
	#NUM!																							#NUM!																							#NUM!
	#NUM!																							#NUM!																							#NUM!
	#NUM!																							#NUM!																							#NUM!
	#NUM!																							#NUM!																							#NUM!
	#NUM!																							#NUM!																							#NUM!
	#NUM!																							#NUM!																							#NUM!
	#NUM!																							#NUM!																							#NUM!
	#NUM!																							#NUM!																							#NUM!
	#NUM!																							#NUM!																							#NUM!
	#NUM!																							#NUM!																							#NUM!
	#NUM!																							#NUM!																							#NUM!
	#NUM!																							#NUM!																							#NUM!
	#NUM!																							#NUM!																							#NUM!
	#NUM!																							#NUM!																							#NUM!
	#NUM!																							#NUM!																							#NUM!
	#NUM!																							#NUM!																							#NUM!
	#NUM!																							#NUM!																							#NUM!
	#NUM!																							#NUM!																							#NUM!
	#NUM!																							#NUM!																							#NUM!
	#NUM!																							#NUM!																							#NUM!
	#NUM!																							#NUM!																							#NUM!
	#NUM!																							#NUM!																							#NUM!
	#NUM!																							#NUM!																							#NUM!
	#NUM!																							#NUM!																							#NUM!
	#NUM!																							#NUM!																							#NUM!
	#NUM!																							#NUM!																							#NUM!
	#NUM!																							#NUM!																							#NUM!
	#NUM!																							#NUM!																							#NUM!
	#NUM!																							#NUM!																							#NUM!
	#NUM!																							#NUM!																							#NUM!
	#NUM!																							#NUM!																							#NUM!
	#NUM!																							#NUM!																							#NUM!
	#NUM!																							#NUM!																							#NUM!
	#NUM!																							#NUM!																							#NUM!
	#NUM!																							#NUM!																							#NUM!
	#NUM!																							#NUM!																							#NUM!
	#NUM!																							#NUM!																							#NUM!
	#NUM!																							#NUM!																							#NUM!
	#NUM!																							#NUM!																							#NUM!
	#NUM!																							#NUM!																							#NUM!
	#NUM!																							#NUM!																							#NUM!
	#NUM!																							#NUM!																							#NUM!
	#NUM!																							#NUM!																							#NUM!
	#NUM!																							#NUM!																							#NUM!
	#NUM!																							#NUM!																							#NUM!
	#NUM!																							#NUM!																							#NUM!
	#NUM!																							#NUM!																							#NUM!
	#NUM!																							#NUM!																							#NUM!
	#NUM!																							#NUM!																							#NUM!
	#NUM!																							#NUM!																							#NUM!
	#NUM!																							#NUM!																							#NUM!
	#NUM!																							#NUM!																							#NUM!
	#NUM!																							#NUM!																							#NUM!
	#NUM!																							#NUM!																							#NUM!
	#NUM!																							#NUM!																							#NUM!
	#NUM!																							#NUM!																							#NUM!
	#NUM!																							#NUM!																							#NUM!
	#NUM!																							#NUM!																							#NUM!
	#NUM!																							#NUM!																							#NUM!
	#NUM!																							#NUM!																							#NUM!
	#NUM!																							#NUM!																							#NUM!
	#NUM!																							#NUM!																							#NUM!
	#NUM!																							#NUM!																							#NUM!
	#NUM!																							#NUM!																							#NUM!
	#NUM!																							#NUM!																							#NUM!
	#NUM!																							#NUM!																							#NUM!
	#NUM!																							#NUM!																							#NUM!
	#NUM!																							#NUM!																							#NUM!
	#NUM!																							#NUM!																							#NUM!
	#NUM!																							#NUM!																							#NUM!
	#NUM!																							#NUM!																							#NUM!
	#NUM!																							#NUM!																							#NUM!
	#NUM!																							#NUM!																							#NUM!
	#NUM!																							#NUM!																							#NUM!
	#NUM!																							#NUM!																							#NUM!
	#NUM!																							#NUM!																							#NUM!
	#NUM!																							#NUM!																							#NUM!
	#NUM!																							#NUM!																							#NUM!
	#NUM!																							#NUM!																							#NUM!
	#NUM!																							#NUM!																							#NUM!
	#NUM!																							#NUM!																							#NUM!
	#NUM!																							#NUM!																							#NUM!
	#NUM!																							#NUM!																							#NUM!
	#NUM!																							#NUM!																							#NUM!
	#NUM!																							#NUM!																							#NUM!
	#NUM!																							#NUM!																							#NUM!
	#NUM!																							#NUM!																							#NUM!
	#NUM!																							#NUM!																							#NUM!
	#NUM!																							#NUM!																							#NUM!
	#NUM!																							#NUM!																							#NUM!
	#NUM!																							#NUM!																							#NUM!
	#NUM!																							#NUM!																							#NUM!
	#NUM!																							#NUM!																							#NUM!
	#NUM!																							#NUM!																							#NUM!
	#NUM!																							#NUM!																							#NUM!
	#NUM!																							#NUM!																							#NUM!
	#NUM!																							#NUM!																							#NUM!
	#NUM!																							#NUM!																							#NUM!
	#NUM!																							#NUM!																							#NUM!
	#NUM!																							#NUM!																							#NUM!
	#NUM!																							#NUM!																							#NUM!
	#NUM!																							#NUM!																							#NUM!
	#NUM!																							#NUM!																							#NUM!
	#NUM!																							#NUM!																							#NUM!
	#NUM!																							#NUM!																							#NUM!
	#NUM!																							#NUM!																							#NUM!
	#NUM!																							#NUM!																							#NUM!
	#NUM!																							#NUM!																							#NUM!
	#NUM!																							#NUM!																							#NUM!
	#NUM!																							#NUM!																							#NUM!
	#NUM!																							#NUM!																							#NUM!
	#NUM!																							#NUM!																							#NUM!
	#NUM!																							#NUM!																							#NUM!
	#NUM!																							#NUM!																							#NUM!
	#NUM!																							#NUM!																							#NUM!
	#NUM!																							#NUM!																							#NUM!
	#NUM!																							#NUM!																							#NUM!
	#NUM!																							#NUM!																							#NUM!
	#NUM!																							#NUM!																							#NUM!
	#NUM!																							#NUM!																							#NUM!
	#NUM!																							#NUM!																							#NUM!
	#NUM!																							#NUM!																							#NUM!
	#NUM!																							#NUM!																							#NUM!
	#NUM!																							#NUM!																							#NUM!
	#NUM!																							#NUM!																							#NUM!
	#NUM!																							#NUM!																							#NUM!
	#NUM!																							#NUM!																							#NUM!
	#NUM!																							#NUM!																							#NUM!
	#NUM!																							#NUM!																							#NUM!
	#NUM!																							#NUM!																							#NUM!
	#NUM!																							#NUM!																							#NUM!
	#NUM!																							#NUM!																							#NUM!
	#NUM!																							#NUM!																							#NUM!
	#NUM!																							#NUM!																							#NUM!
	#NUM!																							#NUM!																							#NUM!
	#NUM!																							#NUM!																							#NUM!
	#NUM!																							#NUM!																							#NUM!
	#NUM!																							#NUM!																							#NUM!
	#NUM!																							#NUM!																							#NUM!
	#NUM!																							#NUM!																							#NUM!
	#NUM!																							#NUM!																							#NUM!
	#NUM!																							#NUM!																							#NUM!
	#NUM!																							#NUM!																							#NUM!
	#NUM!																							#NUM!																							#NUM!
	#NUM!																							#NUM!																							#NUM!
	#NUM!																							#NUM!																							#NUM!
	#NUM!																							#NUM!																							#NUM!
	#NUM!																							#NUM!																							#NUM!
	#NUM!																							#NUM!																							#NUM!
	#NUM!																							#NUM!																							#NUM!
	#NUM!																							#NUM!																							#NUM!
	#NUM!																							#NUM!																							#NUM!
	#NUM!																							#NUM!																							#NUM!
	#NUM!																							#NUM!																							#NUM!
	#NUM!																							#NUM!																							#NUM!
	#NUM!																							#NUM!																							#NUM!
	#NUM!																							#NUM!																							#NUM!
	#NUM!																							#NUM!																							#NUM!
	#NUM!																							#NUM!																							#NUM!
	#NUM!																							#NUM!																							#NUM!
	#NUM!																							#NUM!																							#NUM!
	#NUM!																							#NUM!																							#NUM!
	#NUM!																							#NUM!																							#NUM!
	#NUM!																							#NUM!																							#NUM!
	#NUM!																							#NUM!																							#NUM!
	#NUM!																							#NUM!																							#NUM!
	#NUM!																							#NUM!																							#NUM!
	#NUM!																							#NUM!																							#NUM!
	#NUM!																							#NUM!																							#NUM!
	#NUM!																							#NUM!																							#NUM!
	#NUM!																							#NUM!																							#NUM!
	#NUM!																							#NUM!																							#NUM!
	#NUM!																							#NUM!																							#NUM!
	#NUM!																							#NUM!																							#NUM!
	#NUM!																							#NUM!																							#NUM!
[truncated: 97 more columns]

## Sheet: DATA
Nm	OS 6mth	status 6mth		Sex	Age	Charlson comorbidity index	Nm of drugs in chronic therapy	ECOG status on admission	MEWS COVID severity (2-mild, 3-moderate, 4-severe, 5-critical)	Pneumonia	Other infection on admssion	Admission to 1-ward or 2-ICU	Need for oxygen therapy	Hifh flow therapy	Mechanical ventilation	Death during hospitalization	Length of COVID hospitalization		Arterial hypertension	Diabetes mellitus	Hyperlipoproteinemia	Obesity	Smoking	Alcohol		Aspirin	Anticoagulant therapy	Statin	ACEi	ARB		WBC	Hemoglobin	RDW	Platelets	Abs neutrophils	Abs lymphocytes	CRP	Creatinin	Uric acid	Feritin
10	180	0		1	33	0	2	1	2	0	0	1	0	0	0	0	11		0	0	0	0	3	0		0	0	0	0	0
11	180	0		1	21	0	0	0	2	0	0	1	0	0	0	0	6		0	0	0	0	3	0		0	0	0	0	0
12	180	0		0	24	0	0	0	2	0	0	1	0	0	0	0	6		0	0	0	0	3	0		0	0	0	0	0
13	180	0		1	26	0	0	0	3	1	0	1	0	0	0	0	35		0	0	0	0	3	0		0	0	0	0	0		5.7	157	12.4	234	3.1	1.9	0.8	105
14	180	0		0	63	2	4	1	3	1	0	2	0	0	0	0	15		1	1	0	1	3	0		0	0	0	1	0		5.6	119	14.3	331	3.7	1.3	6.8	55		255
16	180	0		1	63	3	4	1	3	1	0	1	0	0	0	0	6		1	0	0	0	3	0		0	0	0	1	0		7.3	117	13.6	327	4.4	1.6	3.6	68
18	180	0		0	54	1	1	0	3	1	0	1	0	0	0	0	9		0	0	0	0	3	0		0	0	0	0	0		7	129	13.4	567	3.65	2.53	14.6	55
20	180	0		0	55	1	4	0	4	1	0	1	1	0	0	0	12		1	0	0	1	3	0		0	0	0	0	1		5.6	141	12.5	227	3.4	1.7	4.2	81
22	180	0		1	45	0	5	2	4	1	0	1	1	0	0	0	7		1	0	1	1	3	0		0	0	1	0	1
24	180	0		1	36	0	0	0	4	1	0	1	1	0	0	0	1		0	0	0	0	3	0		0	0	0	0	0
28	180	0		1	50	1	1	0	4	1	0	1	0	0	0	0	7		0	0	0	0	3	0		0	0	0	0	0
32	180	0		1	26	0	0	1	2	0	0	1	0	0	0	0	5		0	0	0	0	3	0		0	0	0	0	0
33	180	0		0	64	2	5	1	4	1	0	1	1	0	0	0	14		1	0	1	0	3	0		1	0	1	1	0		10.6	126	15.6	278	9.9	0.4	78.3	53	223
34	180	0		0	62	2	0	4	4	1	0	1	1	0	0	0	17		0	0	1	0	3	0		0	0	0	0	0		14.8	136	13.1	664	12.12	1.27		53
35	180	0		1	64	5	3	1	5	1	0	1	1	0	0	0	6		1	1	1	0	2	1		0	0	0	0	0		14.8	124	15.5	268	4.2	1.3	4.8	75
37	180	0		0	64	2	0	1	2	0	0	1	0	0	0	0	14		0	0	0	0	3	0		0	1	0	0	0		3.4	121	13	165	2.05	1.07	14.4	42
40	180	0		1	45			1	2	0	0	1	0	0	0	0	0		0	0	0	0	3	0		0	0	0	0	0		7.4	112	13.6	136	5.3	1.3	66.1	88
42	180	0		0	58	3	13	1	2	0	0	1	0	0	0	0	8		0	1	0	1	1	0		1	0	0	0	0		10.1	152	13.7	276	6.2	2.4	10.1	64	297
53	180	0		1	65	5	4	3	4	1	0	1	1	0	0	0	22		1	0	0	0	3	0		0	0	1	1	0		5.4	149	13.8	167	3.4	1.3	2.5	71
59	180	0		0	59	8	4	1	5	0	0	1	0	0	0	0	11		1	0	1	0	1	0		0	0	1	1	0		8.6	120	15.6	268	4.1	3.6	6.8	60		84
61	180	0		0	65	2	2	2	2	0	0	1	0	0	0	0	15		1	0	1	0	2	0		0	1	0	0	0		7.6	129	13.6	350	6	1	2.2	51	173	211
62	41	1		1	37	2	17	4	5	1	0	2	1	1	1	0	12		1	1	0	1	1	0		0	1	0	0	0		16.1	101	13.4	432			360	66
65	180	0		0	41	0	0	2	2	0	0	1	0	0	0	0	4		0	0	0	0	3	0		0	0	0	0	0		17.1	128	13.7	265	13.9	2.3	1.8	75
67	180	0		1	24	0	0	0	2	0	0	1	0	0	0	0	16		0	0	0	0	1	0		0	0	0	0	0		10.2	144	13.2	482	7.1	1.8	36.4
69	180	0		1	57	1	2	0	4	1	0	1	1	0	0	0	1		1	0	0	0	3	0		0	0	0	1	0		11.9	132	13.7	330	10.61	0.81	73.9	69		488
70	180	0		1	21	0	1	0	2	0	0	1	0	0	0	0	5		0	0	0	0	3	0		0	0	0	0	0		7.3	157	12.7	3	4.1	2.3	0.8	74	359
74	180	0		1	48	2	11	0	2	0	1	1	0	0	0	0	6		0	0	1	0	3	0		0	0	1	0	0		4.5	115	15.3	196	1.8	1.8	16.4	119	350	311
76	7	1		1	52	1	4	1	5	1	0	2	1	1	1	1	7		1	0	0	1	3	0		0	0	0	0	0		14.3	140	13.6	273			188.3	73	462	1069
79	180	0		1	66	7		2	4	1	0	1	1	0	0	0	32		1	0	0	0	3	0		0	0	0	0	0		4.2	110	14.5	147	2.6	1.2	109.5	938	278	567
81	180	0		1	49	0	4	1	4	1	0	2	1	1	0	0	7		1	0	1	1	3	0		0	1	0	0	0		12.6	148	12.7	378			1.5	78	330	2003
83	180	0		1	42	3	7	1	4	1	0	1	1	0	0	0	13		0	0	0	1	3	0		0	1	0	0	0		6.5	152	13	242	2.31	3.52	10.9	90	284	366
87	180	0		1	48	2	4	0	3	1	0	1	0	0	0	0	7		0	0	0	0	3	0		0	0	0	0	0		6.4	117	13.9	191	3.4	2.3	87.6	86
88	180	0		1	33	3	8	0	4	1	0	1	1	0	0	0	13		0	0	0	0	3	0		0	0	0	0	0		3.5	135	13	119	2.1	1	18	95
94	11	1		1	58	1	2	0	4	1	0	1	1	1	1	1	11		0	0	0	1	3	0		0	0	0	0	0		10.3	139	13.6	278	9.2	0.7	268.9	100
96	180	0		1	55	1	1	0	3	1	0	1	0	0	0	0	1		1	0	0	0	3	0		0	0	0	1	0		5.8	145	12.3	267	3.7	1.6	64.4	77		712
101	180	0		0	21	0	0	0	4	0	1	1	0	0	0	0	7		0	0	0	0	3	0		0	0	0	0	0		7.5	107	13.3	162	5.68	0.62	219.1	51
102	180	0		1	65	3	11	1	3	1	0	1	0	0	0	0	3		1	1	1	0	3	0		0	0	1	1	0		7.8	157	12.3	358	4	2.9	5.4	71
107	180	0		0	57	1	10	0	2	0	0	1	0	0	0	0	6		1	0	1	1	1	0		0	1	1	0	1		4.3	130	14.4	162	2.3	1.2	2.8	47		242
109	180	0		1	37	0	0	0	3	1	0	1	0	0	0	0	7		0	0	0	0	3	0		0	0	0	0	0		4.7	140	13.3	252	2.2	1.7	66	112
111	180	0		1	33	0	0	0	2	0	0	1	0	0	0	0	3		0	0	0	1	3	0		0	0	0	0	0		7.9	146	13.1	169	4.5	2.3	51.5	75	325	241
112	180	0		1	52	0	0	0	4	1	0	1	1	0	0	0	4		0	0	0	0	3	0		0	0	0	0	0		5.4	134	13.3	367	4.1	0.6	100.5	65
114	180	0		0	62	7	18	1	4	1	0	1	1	0	0	0	12		1	1	1	1	3	0		0	0	1	1	0		6.1	101	13.5	85	4.96	0.81	13.3	317	736	2545
119	180	0		0	32	4	10	0	3	1	0	1	0	0	0	0	7		1	1	0	0	3	0		0	0	0	0	0		5.9	137	15.2	262	2.74	1.77	16	827	373
121	180	0		1	33	0	0	0	4	1	0	1	0	0	0	0	6		0	0	0	1	3	0		0	0	0	0	0		6.1	144	13	195	4.1	1.5	9.5	75
122	180	0		0	63	2	6	0	4	1	0	1	1	0	0	0	7		1	1	1	1	3	0		0	0	1	0	0		5.8	120	14.8	282	3.4	1.6	58.1	48	483	547
124	180	0		1	63	2	0	3	4	1	0	2	1	1	0	0	13		0	0	0	0	3	0		0	1	0	0	0		8.9	114	12.9	229			131.9	48		837
127	0	1		1	66	2	2	4	4	1	0	1	1	1	0	1	0		0	0	0	1	3	0		0	0	0	0	0		19	166	13.9	267	15.8	1.9	32.2	245	596	4500
130	180	0		0	48	1	1	0	2	0	0	1	0	0	0	0	3		0	0	0	0	3	0		0	0	0	0	0		5.2	137	13.1	278	3.1	1.4	0.7	66
132	180	0		1	40	0	1	0	4	1	0	1	0	0	0	0	9		1	0	0	0	3	0		0	0	0	0	0		8.9	140	12.9	169	7.5	0.8	139.2	80		353
134	180	0		0	43	2	8	0	2	0	0	1	0	0	0	0	12		1	0	0	0	3	0		0	0	1	0	1		5.3	124	15.7	143	4.3	0.5	4.3	1274	402	38
135	20	1		1	64	5	5	2	4	1	0	1	1	1	1	1	20		1	0	0	0	3	0		0	1	0	1	0		17.9	140	12.9	289	14.7	1.7	339.5	118
138	180	0		0	51	1	1	0	4	1	0	1	0	0	0	0	3		0	0	0	1	1	0		0	0	0	0	0		10.9	138	13	248	7.3	1.8	157.7	68
146	77	1		0	58	8	0	1	2	0	0	1	0	0	0	0	18		0	0	0	0	3	0		0	0	0	0	0		14.6	72	16	684	10.83	2.23	259.9	89
147	180	0		1	55	1	1	0	2	0	0	1	0	0	0	0	3		0	0	0	0	1	0		0	0	0	0	0		5.9	167	12.5	174	4.3	1.2	134.3	81
151	180	0		0	64	4	4	0	2	0	0	1	0	0	0	0	2		1	0	0	0	3	0		1	0	0	0	1		6.8	125	12.9	371	4.7	1.4	19.6	40	145
152	180	0		0	65	7	10	2	4	1	0	1	1	0	0	0	16		1	1	0	1	3	0		0	0	1	0	0		4.1	112	13.6	320	2.7	0.9	142	60	372
158	180	0		0	44	1	2	2	4	1	0	1	1	0	0	0	24		0	1	0	1	3	0		0	0	0	0	0		12.1	156	14.2	344	9.3	1.9	5.5	78
160	180	0		1	55	1	0	0	4	0	0	1	0	0	0	0	4		0	0	0	0	3	0		0	0	0	0	0		4.1	149	13.3	103	2.2	1.5	21.2	61
162	180	0		1	52	8	10	4	2	0	1	1	0	0	0	0	34		0	1	0	0	3	0		0	0	0	0	0		7	106	13.8	227	5.5	0.9	179	114	305
163	180	0		1	20	0	1	0	2	0	0	1	0	0	0	0	5		0	0	0	0	3	0		0	0	0	0	0		11.7	145	12.4	272	8.1	2.1	35.9	73	325
164	180	0		1	64	5	7	1	2	0	1	1	0	0	0	0	10		1	1	0	0	3	0		0	0	0	1	0		5.8	91	19.9	236	2	3	4.4	39	232
171	180	0		0	49	0	3	0	2	0	0	1	0	0	0	0	8		1	0	0	0	3	0		0	1	0	1	0		7.2	129	14	693	4.6	1.8	6.7	61	290
173	180	0		1	60	2	1	1	4	1	0	1	1	0	0	0	8		0	0	0	0	3	0		1	0	0	0	0		6.1	127	12.7	142	4.6	1	167.9	81	326	442
174	180	0		1	61	3	12	1	3	1	0	1	0	0	0	0	4		1	1	0	0	3	0		0	0	0	1	0		4.5	127	15.5	106	2.6	1.3		900	413	383
175	61	1		0	58	2	10	1	2	0	0	1	0	0	0	0	31		0	0	0	0	3	0		0	1	0	0	0		5.7	86	16.1	368	4.33	0.88	6.4	20	253	1259
177	17	1		0	64	9	2	3	4	1	0	1	1	0	0	1	17		1	0	0	0	3	0		0	0	0	0	0		9.1	110	16.5	115	8	0.6	100.2	64		1329
183	180	0		1	63	2	3	1	4	1	0	1	1	0	0	0	8		1	0	0	0	3	0		0	0	0	1	0		11	126	12.9	700	8.4	1.8	160.5	78		1131
184	180	0		1	42	3	3	4	4	1	1	2	1	0	1	0	28		0	0	0	0	3	1		0	1	0	0	0		3.9	115	13	210			63.7	34
187	180	0		1	19	0	0	0	2	0	0	1	0	0	0	0	5		0	0	0	0	3	0		0	0	0	0	0		9.5	138	13	271	9	0.3
188	180	0		1	59	2	3	0	2	0	0	1	0	0	0	0	5		1	0	0	0	3	0		1	0	0	0	1		9.6	147	13.4	170	7.4	1	144.1	84	432
189	180	0		0	66	4	8	0	4	1	1	1	1	0	0	0	10		1	0	0	0	3	0		1	0	1	1	0		1.7	128	12.5	197			120.5	66		949
194	180	0		1	60	2	0	2	4	1	0	1	1	0	0	0	30		0	0	0	0	3	0		0	0	0	0	0		8.2	99	16.5	217	5.2	2.1	130.9	83		1135
202	9	1		1	55	4	14	3	4	1	1	1	1	0	0	1	9		0	0	0	0	3	1		0	0	0	0	0		3.6	92	20.8	51	2.6	0.3	46.8	36
206	180	0		1	65	2	2	1	4	1	0	1	1	0	0	0	9		1	0	0	0	3	0		0	0	0	0	0		4.1	147	14.4	175	3	0.7	45.8	73		325
207	180	0		0	50	2	10	1	4	1	0	1	1	0	0	0	7		0	0	0	0	3	0		0	0	0	0	0		5.7	130	14.6	248	2.77	1.81	29.3	57
210	180	0		0	52	1	2	3	4	1	0	1	1	0	0	0	11		0	0	0	0	3	0		0	0	0	0	0		3.4	129	13.2	253	1.8	1	98.2	61
214	180	0		1	48	0	0	1	4	1	0	1	0	0	0	0	3		0	0	0	0	3	0		0	0	0	0	0		4.8	139	12.8	168	3.2	1	102.7	75
216	180	0		0	52	2	1	0	4	1	0	1	1	0	0	0	6		0	0	0	0	1	0		0	0	0	0	0		4.8	121	13	216	3.4	0.9	112.2	66
218	180	0		0	63	2	3	2	4	1	1	1	1	0	0	0	7		1	0	0	0	3	1		0	0	0	1	0		5.3	113	18	100	3.89	0.65	6.8	67	246	129
222	180	0		1	66	3	3	2	4	1	0	1	1	0	0	0	6		1	1	0	1	3	0		0	0	0	1	0		5.4	147	12.9	284	3.5	1.3	74.8	76
223	180	0		1	44	0	0	2	4	1	0	1	1	0	0	0	8		0	0	0	0	3	0		0	0	0	0	0		8.7	129	13.2	367	6.65	1.25	166.9	90	339	1561
225	5	1		0	63	2		4	5	1	0	2	1	0	1	1	5		1	0	0	0	3	0		0	0	0	0	0		15.3	124	14.7	334	14.2	0.4	193.8	55	418	610
226	5	1		1	57	3	3	4	5	1	0	2	1	1	1	1	5		1	0	1	1	3	0		0	0	1	1	0		21.1	152	13.2	280	18.1	2	56.3	86		638
228	180	0		0	26	0	0	2	4	1	0	1	1	0	0	0	10		0	0	0	0	3	0		0	0	0	0	0		10.8	124	14.4	235	9.58	0.55	45.7	72		39
229	180	0		0	44	0	8	1	4	1	0	1	1	0	0	0	10		0	0	0	1	3	0		0	0	0	0	0		3.7	119	12.7	129	2.2	1	77.1	46	117	207
230	180	0		1	61	2	0	1	4	1	1	1	1	0	0	0	16		0	0	0	0	3	0		0	0	0	0	0		7	151	12.4	301	5.6	0.6	35.4	67	306	610
231	180	0		1	53	1	4	1	4	1	0	1	1	0	0	0	7		1	0	0	1	1	0		0	0	0	1	0		12.3	143	13.1	245	8.9	1.6	155.4	76	345
232	180	0		0	53	3	5	1	2	0	0	1	0	0	0	0	3		1	1	1	1	3	0		0	0	1	1	0		4.6	130	13.1	232	2.2	1.7	9.4	42	379
233	14	1		1	63	2	0	3	4	1	0	1	1	1	1	1	14		0	0	0	0	3	0		0	0	0	0	0		12	146	12.3	230	10.6	0.7	314.1	85	197	2113
236	180	0		1	39	0	0	2	4	1	0	1	1	0	0	0	4		0	0	0	1	3	0		0	1	0	0	0		7	144	13	153	4.4	1.7	81.5	82	391	357
239	180	0		0	62	4	10	1	4	1	0	1	1	0	0	0	9		1	1	1	0	3	0		0	1	1	1	0		9.3	127	14.1	577	7.6	0.9	339.4	56	311	1409
241	180	0		1	58	2	6	2	4	1	0	1	1	0	0	0	8		1	1	1	0	3	0		0	0	1	1	0		12.3	136	13.2	200	10.9	0.7	111	51	160	421
242	180	0		0	61	2	0	2	4	1	0	1	1	0	0	0	15		0	0	0	0	3	0		0	1	0	0	0		4.6	116	13.3	106	3.9	0.5	83.9	58	185	969
247	180	0		0	45	0	0	1	4	1	1	1	1	0	0	0	6		0	0	0	0	3	0		0	0	0	0	0		6.7	125	12.8	116	5.3	1	118.6	72	200	241
248	180	0		0	60	2	0	2	4	1	1	1	1	0	0	0	8		0	0	0	0	1	0		0	0	0	0	0		6	132	12.5	157	5	0.5	77.8	51	150	390
251	180	0		1	46	0	5	2	4	1	0	1	1	0	0	0	9		0	0	0	1	3	0		0	0	0	0	0		7	142	14.7	162	4.3	2.2	43.6	66	470	614
252	180	0		1	49	1	0	1	4	1	1	1	0	0	0	0	3		0	0	0	0	3	0		0	0	0	0	0		4.2	146	12.3	121	2.51	1.27	20.3	73
253	180	0		1	59	3	1	4	4	1	0	2	1	1	0	0	19		0	1	0	0	3	0		0	1	0	0	0		8.8	144	12.9	284	6.5	1.7	105.2	46	138	504
255	180	0		0	58	3	1	2	4	1	0	1	1	0	0	0	1		0	0	0	0	3	0		0	0	0	0	0		4.5	104	12.5	340	3.9	0.5	365.3	57	136	437
262	4	1		0	39	3	5	3	4	1	0	1	1	0	1	1	4		0	0	0	1	3	1		0	0	0	0	0		9.9	49	32.6	38	7.5	1.5	3.6	74	605	2525
264	180	0		1	30	0	0	1	4	0	0	1	0	0	0	0	1		0	0	0	1	3	0		0	0	0	0	0		6.8	136	12.9	223	3.7	2.5	86.5	73	261
270	180	0		0	52	1	0	0	2	0	0	1	0	0	0	0	5		0	0	0	0	3	0		0	0	0	0	0		6.8	126	12.4	370	4.5	1.6	134	66		458
271	180	0		1	57	2	1	2	4	1	0	1	1	0	0	0	6		0	0	0	0	3	0		0	0	0	0	0		5.2	130	12.5	175	4.1	0.6	178.5	90	316	1103
272	4	1		1	64	6	5	2	4	1	0	1	1	0	1	1	4		1	1	1	1	3	0		0	0	1	1	0		3.4	134	14.1	169	2.8	0.5	122.8	83	302	1426
274	1	1		0	60	8		4	5	1	0	2	1	0	1	1	1		0	0	0	0	3	0		0	0	0	0	0		19.5	99	16.8	216	17.2	1.4	88.5	147	507	2520
276	180	0		1	36	0	0	3	4	1	0	1	1	0	0	0	10		0	0	0	0	3	1		0	0	0	0	0		8.6	156	12.2	146	7.8	0.6	193.1	78	396	1197
279	180	0		1	47	0	1	1	4	1	0	1	1	0	0	0	3		1	0	0	0	3	0		0	0	0	1	0		3.4	133	13.2	314	1.9	1	66.1	68	233	254
282	1	1		1	65	8	11	3	4	1	0	1	1	1	1	1	1		1	1	1	1	3	0		0	1	0	0	1		8.7	124	16.1	219	7.17	0.84	267.4	192
286	180	0		1	48	0	0	2	4	1	0	1	1	0	0	0	9		0	0	0	0	3	0		0	0	0	0	0		8.7	135	13.4	289	7.7	0.4	85.8	52	189	1354
288	55	1		1	60	2	0	3	4	1	1	1	1	1	1	0	12		0	0	0	1	3	0		0	0	0	0	0		5.9	140	12.7	194	4.14	0.86	186.6	55	229
292	180	0		0	51	2	5	3	4	0	0	1	0	0	0	0	17		0	0	0	0	3	0		0	0	0	0	0		10.3	93	18.6	145	7.6	1.9	101.7	47	231	94
294	180	0		1	48	0	0	1	5	1	1	1	0	0	0	0	5		0	0	0	0	3	0		0	0	0	0	0		7.6	151	12.1	190	6.4	0.8	167.8	87	148	607
295	180	0		1	57	2	2	1	4	1	1	1	1	0	0	0	9		1	1	0	0	3	1		0	0	0	0	0		6.1	132	13.4	137	3.2	2.2	41.5	82	401
296	180	0		1	46	0	0	1	4	1	0	1	1	0	0	0	8		0	0	0	0	3	0		0	0	0	0	0		5.3	134	13.5	235	3.6	1	118	67	247	2403
297	180	0		0	58	1	3	2	4	1	1	1	1	0	0	0	12		1	0	0	0	3	0		0	0	0	1	0		2.9	138	13.7	119	1.5	1	6.9	65	158	76
298	180	0		1	50	1	0	1	4	1	0	1	1	0	0	0	10		0	0	0	1	3	1		0	0	0	0	0		10.8	125	12.2	249	9	0.9	176.7	85	250	649
299	180	0		1	65	3	4	1	2	0	0	1	0	0	0	0	7		1	1	0	0	3	1		0	0	0	0	0		5.6	157	14	113	3	1.8	9.6	102		1123
300	180	0		1	50	0	4	2	4	1	0	1	1	0	0	0	7		1	0	0	0	3	0		0	0	0	0	1		5.4	140	13	130	4.5	0.6	124.2	80	399	1743
301	180	0		1	28	1	1	2	2	0	0	1	0	0	0	0	5		0	0	0	0	1	0		0	0	0	0	0		4.9	100	12.2	224	1.8	2.5	1.8	74	277	63
302	180	0		0	64	4	5	2	4	1	0	1	1	0	0	0	20		1	0	0	0	3	0		0	0	0	0	0		5.4	132	13.6	195	3	2	2	97
304	4	1		0	46	6		3	4	1	0	1	1	0	0	1	4		0	0	0	0	3	0		0	0	0	0	0		6.1	90	20.2	190	5.4	0.4	391.3	35		769
307	180	0		0	47	0	0	2	4	0	0	1	0	0	0	0	9		0	0	0	0	3	0		0	0	0	0	0		15.9	78	14.9	285	14.8	0.7	30.3	30	277	350
311	180	0		0	64	2	1	2	4	1	0	1	1	0	0	0	10		1	0	0	0	3	0		0	0	0	0	0		5.6	129	12.9	244	3.8	1.2	105.7	66	204	853
314	180	0		1	59	4	7	4	4	1	0	1	1	0	0	0	21		0	0	0	0	3	0		0	0	0	0	0		4.7	97	16.5	299	2.4	1.9	165.4	61	175
323	180	0		1	21	0	3	1	2	0	0	1	0	0	0	0	4		0	0	0	0	3	0		0	0	0	0	0		1.9	162	13.7	131	1.1	0.5	19.6	85
324	180	0		0	52	1	0	0	2	0	0	1	0	0	0	0	4		0	0	0	0	3	0		0	0	0	0	0		4	130	12.8	227	1.5	2.1	0.7	60	192	123
326	180	0		1	59	1	2	0	5	1	0	1	1	1	0	0	20		0	0	0	0	3	0		1	0	0	0	0		9.5	126	14.2	180	6.3	1.5	203.2	81	318	1070
327	180	0		0	66	2	7	0	4	1	0	1	1	0	0	0	3		1	0	0	0	3	0		0	0	0	0	1		4.2	111	15.4	221			92.2
329	180	0		0	49	5	2	4	4	1	1	1	1	0	0	0	23		0	0	0	0	3	0		0	1	0	0	0		3.7	89	14	462	2.6	0.7
335	7	1		0	66	5	9	0	5	1	0	2	1	0	1	1	7		1	1	0	0	3	0		0	0	0	1	0		16.3	136	14.1	319	14.3	0.6	161	140	466	709
336	179	0		0	44	0	1	0	3	1	0	1	0	0	0	0	6		0	0	0	0	3	0		0	0	0	0	0		5.1	138	15.3	151	3.3	1.5	14.9	58
337	179	0		0	35	0	2	0	2	0	0	1	0	0	0	0	5		0	0	0	0	3	1		0	0	0	0	0		8.6	142	12.7	152
338	179	0		0	56	1	2	0	4	1	0	1	1	0	0	0	3		1	0	0	0	3	0		1	0	0	1	0		4.8	134	13.4	170	3.7	0.6	22.3	85	310	59
339	179	0		1	52	1	4	0	5	1	0	1	1	0	0	0	9		1	0	0	0	3	0		0	0	0	1	0		5.9	152	12.5	212	4.4	0.8	93.3	86
340	179	0		1	64	2	3	0	4	1	0	1	1	0	0	0	6		1	0	0	0	3	0		0	1	0	1	0		4.8	129	12.7	264	3.8	0.7	20.2	83	215	1148
341	179	0		1	59	1	0	0	2	0	0	1	0	0	0	0	3		0	0	0	0	3	0		0	0	0	0	0		6.8	158	13.6	177	4.8	1.6	17.8	86	424	399
342	9	1		0	32	0	0	2	4	1	0	1	1	1	1	1	9		0	0	0	1	3	0		0	0	0	0	0		2	133	14.9	98	1.38	0.48	36.8	71	340	299
346	107	1		1	53	7	13	1	3	1	0	1	0	0	0	0	7		0	0	0	0	3	0		0	1	0	0	0		7.4	101	17.1	198	5.9	0.7	199.2	82	301	1394
348	178	0		1	56	3	11	0	3	1	0	1	0	0	0	0	4		1	1	1	0	2	0		1	0	1	1	0		3.9	154	14.6	191	2.3	0.94	92.4	88	331	335
353	178	0		1	49	0	1	0	4	1	0	1	1	0	0	0	7		0	0	0	1	2	0		0	1	0	0	0		4	132	12.7	255	2.8	0.9	118	63	384	829
357	178	0		1	64	6	16	2	4	1	0	1	1	0	0	0	10		1	1	1	0	3	0		0	0	1	1	0		2.2	125	16	100	1.3	0.6	22.4	135	168	178
360	178	0		1	64	2	7	1	4	1	0	1	1	0	0	0	10		1	0	0	0	3	0		0	1	0	1	0		8.4	90	13.5	138	7.1	0.6	340.3	73		448
361	178	0		1	29	0	2	0	3	1	0	1	0	0	0	0	4		0	0	0	0	3	0		0	0	0	0	0		6.8	130	12.4	143	5.1	1.2	27	104	323	143
366	18	1		1	64	2	0	1	4	1	0	1	1	1	1	1	18		0	0	0	0	2	0		0	0	0	0	0		12.7	133	13.6	180	11	0.9	302.2	77	175	1986
370	177	0		1	46	1	5	0	4	1	0	1	1	0	0	0	3		1	1	1	0	3	0		0	0	1	1	0		4.4	141	13.2	247	2.1	1.8	105.8	90	293	437
373	177	0		1	48	2	6	0	4	1	0	1	1	0	0	0	8		1	0	0	0	3	0		0	1	0	0	0		4.4	100	15.3	184	2.9	1	247.4	66	132	962
374	177	0		1	51	1	0	1	4	1	0	1	1	0	0	0	6		0	0	0	0	3	0		0	0	0	0	0		8.7	132	12.5	411	6.6	1	277.7	73	299	900
377	37	1		1	61	8	7	3	2	0	0	1	0	0	0	0	24		0	0	0	0	3	0		0	1	0	0	0		27.1	129	14.8	586
378	31	1		1	56	5	6	0	4	1	0	1	1	0	0	1	31		0	0	1	0	2	1		0	0	0	0	0		10.1	79	17.9	136	7.1	1.2	14.2	261	563	750
381	177	0		0	65	5	4	1	2	0	0	1	0	0	0	0	2		1	0	1	1	3	0		0	1	1	1	0		3.7	141	14.3	272	1.2	1.9	4	86	299	61
383	177	0		0	58	1	4	1	4	1	0	1	1	0	0	0	11		1	0	0	1	1	0		1	0	0	1	0		9.8	136	13.2	166	8.5	0.7	251.8	65	257	1722
384	177	0		0	43	2	2	1	4	1	0	1	1	0	0	0	3		0	0	0	0	3	0		0	1	0	0	0		2.1	107	17.4	84	1.2	0.7	55.3	51	186	2146
386	177	0		0	58	2	1	1	4	1	0	1	1	1	0	0	11		1	0	0	0	3	0		0	0	0	0	1		7.4	115	12.7	211	6.5	0.6	142	43	94	1579
387	177	0		1	65	4	5	1	4	1	0	1	1	0	0	0	4		0	1	0	1	3	0		0	1	0	0	0		4.4	142	14	146	3.5	0.7	95.8	117	388	600
389	177	0		1	57	7	9	2	3	1	0	1	0	0	0	0	5		1	0	0	0	2	0		0	0	0	1	0		13.1	125	14.2	353	11.1	1.1	76	74
390	177	0		1	51	3	1	0	3	1	0	1	0	0	0	0	1		0	0	0	0	3	0		0	0	0	0	0		3.8	141	12.9	209	2.1	1.2	17.4	90	323	551
398	9	1		1	65	3	6	1	4	1	0	1	1	1	1	1	9		1	1	0	0	3	0		0	0	0	0	1		8.9	145	13.2	150	7.9	0.5	166.7	84	412	4500
399	28	1		0	20	3	4	4	4	1	1	1	1	0	1	1	28		0	0	0	0	3	0		0	0	0	0	0		7.5	116	13	379	6.2	0.8	51.4	42	180
400	176	0		1	57	1	6	1	4	1	0	1	1	0	0	0	10		1	0	1	1	3	0		1	0	1	1	0		6.3	164	13.1	191	5.1	0.7	151.2	79	262
405	176	0		1	60	2	6	1	5	1	0	1	1	0	0	0	14		1	0	0	1	3	0		0	1	0	1	0		17.1	135	13.8	245	14.8	0.8	184.8	100	426	539
409	176	0		1	34	0	3	0	4	1	0	1	1	0	0	0	4		0	0	0	0	3	0		0	0	0	0	0		10.5	152	13	158	8.5	1.4	156.3	106	271	805
411	175	0		0	63	2	0	1	4	1	0	1	1	0	0	0	10		0	0	0	0	3	0		0	0	0	0	0		5.8	138	12.9	178	4.53	0.82	23.4	62	361	261
413	175	0		1	57	1	0	0	4	1	0	1	1	0	0	0	6		0	0	0	0	3	0		0	0	0	0	0		4.6	143	13.2	144	2.8	1.4	78.7	88	364	1575
417	175	0		1	52	1	3	0	4	1	0	1	1	0	0	0	8		1	0	0	1	2	0		0	0	0	1	0		5	151	13.3	135	3.1	1.4	32.3	123	453	2069
418	175	0		0	55	3	5	1	4	1	0	1	1	0	0	0	7		1	1	0	1	3	0		0	0	0	1	0		5.8	128	13.5	177	4.99	0.55	198.6	209	624	601
420	175	0		1	61	2	1	0	5	1	0	1	1	0	0	0	5		0	0	0	1	3	0		0	0	0	0	0		6.9	145	13.4	218	5.52	0.96	170.9	117
426	175	0		1	24	1	0	1	2	0	0	1	0	0	0	0	2		0	0	0	0	3	0		0	0	0	0	0		4.4	110	13.9	326	2.79	0.88	0.3	76	326	14
427	175	0		1	55	0	0	1	2	0	0	1	0	0	0	0	1		0	0	0	0	3	0		0	0	0	0	0
430	175	0		1	45	0	0	1	4	1	0	1	1	0	0	0	7		0	0	0	0	3	0		0	0	0	0	0		8.1	157	13.1	169	6.5	0.8	72	89
432	175	0		1	43	1	0	1	5	1	0	1	1	0	0	0	4		0	0	0	1	1	0		0	0	0	0	0		8.7	143	13.1	218	6.6	1.6	104	88	282	2337
433	175	0		1	56	1	1	1	4	1	0	1	0	0	0	0	4		0	0	0	0	3	0		0	0	0	0	0		6.2	147	12.7	224	4.2	1.2	15.2	88	302	559
435	175	0		1	48	0	2	4	4	1	0	1	1	1	0	0	11		1	0	0	0	3	0		0	0	0	1	0		5	142	14	194	3.5	1.1	105.3	87	173	2453
436	174	0		1	22	0	0	1	2	0	0	1	0	0	0	0	2		0	0	0	0	3	0		0	0	0	0	0		15	130	17.3	342	8.8	3.4	138.6	80	349	86
439	174	0		1	66	7	1	1	2	0	0	1	0	0	0	0	3		0	0	0	0	3	0		0	0	0	0	0								75.4	75	241	243
442	174	0		1	54	7	1	1	2	0	0	1	0	0	0	0	31		0	0	0	0	3	0		0	0	0	0	0		4.3	89	13.1	363	2.9	0.8	94.6	64	339	435
443	174	0		0	63	4	4	1	2	0	0	1	0	0	0	0	7		1	0	0	0	3	0		0	0	0	0	1		1.9	137	13.5	227	1.03	0.61	13.9	100	184	1309
445	174	0		1	64	2	0	1	4	1	0	1	1	0	0	0	6		0	0	0	0	3	1		0	0	0	0	0		5.5	143	12.7	210	3.9	1	143.9	93	241	1267
448	174	0		0	61	2	2	1	2	0	0	1	0	0	0	0	6		0	0	0	0	1	0		0	1	0	0	0		4.9	118	13.8	186	3.2	1.3
450	174	0		0	63	3	4	1	4	1	0	1	1	1	0	0	47		1	1	1	1	3	0		0	0	1	0	0		4.2	127	14.5	122	2.5	1.4	86.5	55	219	532
453	33	1		1	59	2	3	3	5	1	0	2	1	1	1	0	7		0	1	0	1	3	0		0	0	1	0	0		7.5	146	13.2	260	5.9	0.8	152.1	97		510
463	174	0		1	63	2	2	1	4	1	0	1	1	0	0	0	7		0	0	0	0	3	0		0	0	0	0	0		5.5	131	13.2	183	4.1	1	131.4	109
466	174	0		1	65	3	2	2	5	1	0	1	1	0	0	0	18		0	0	0	0	3	0		1	0	0	0	0		7.3	120	13.9	298	6.2	0.7	235.9	72	363	1987
469	30	1		1	62	4	1	0	5	1	0	1	1	1	1	1	30		0	0	1	1	3	0		0	0	0	0	0		51	117	14.1	159	4.9	45.5	193.3	109	308	503
470	174	0		1	37	0	0	1	4	1	0	1	1	0	0	0	9		0	0	0	0	3	0		0	0	0	0	0		4.8	152	12.6	211	3.2	1	75.8	63
472	174	0		1	58	1	1	3	4	1	0	1	1	0	0	0	5		0	0	0	0	3	0		0	0	0	0	0		11	135	13	309	9	1.1	161.5	120
473	174	0		0	28	0	1	1	4	1	1	1	1	0	0	0	2		0	0	0	0	3	0		0	0	0	0	0		7.4	96	14.9	212	6.18	0.92	171.4	37	454	73
481	173	0		1	63	3	2	1	4	1	0	1	1	0	0	0	10		0	1	0	1	3	0		0	0	0	0	0		8.8	124	13	201	7.58	0.85	131.3	87
482	173	0		1	53	2	2	1	4	1	0	1	1	0	0	0	5		1	0	1	0	3	0		0	0	1	1	0		9.3	134	13.1	353	6.4	1.8	108.6	69
483	173	0		1	62	3	3	1	4	1	0	1	1	0	0	0	13		1	1	0	1	3	0		0	0	0	1	0		6.1	126	13.4	226	3.91	1.61	143.8	67
484	173	0		0	65	2	4	1	4	1	0	1	1	0	0	0	3		1	0	0	1	3	0		0	0	0	1	0		2.8	142	14.8	206	1.8	0.7	44.3	51		361
486	29	1		1	53	1	0	1	4	1	0	1	1	0	0	0	2		0	0	0	0	3	0		0	0	0	0	0		11.6	135	13.9	359	10.3	0.7	201.2	93	303	670
487	173	0		0	55	3	7	2	2	0	0	2	0	0	0	0	6		0	0	0	0	1	0		1	0	1	0	0		5.2	123	12.2	191	3.5	1	2.8	54
490	173	0		0	19	0		1	2	0	0	2	0	0	0	0	1		0	0	0	0	3	0		0	0	0	0	0
491	173	0		1	62	2	1	1	4	1	0	1	0	0	0	0	5		0	0	0	0	3	0		0	0	0	0	0		6.8	143	13.1	210	5	1.3	97.5	92
494	173	0		0	54	6	7	2	2	0	0	1	0	0	0	0	3		1	1	0	0	3	0		1	0	0	1	0		4.5	122	12.8	147	1.8	2.3	84	70	477	731
496	47	1		1	64	2	3	4	5	1	0	2	1	0	1	1	3		1	0	0	1	3	0		0	0	0	1	0		13.4	108	14.3	419	12.11	0.71	57.1	84		1160
499	173	0		1	66	2	1	2	4	1	0	1	1	0	0	0	8		1	1	0	1	3	0		0	0	0	1	0		4.1	157	12.9	171	2.8	0.7	23.1	72
501	173	0		1	55	1	0	2	4	1	0	1	1	0	0	0	5		0	0	0	0	3	0		0	0	0	0	0		4.8	129	13.3	106	3.74	0.8	98.2	74
503	173	0		1	60	2	4	2	4	1	0	1	1	0	0	0	8		0	0	1	0	3	0		0	1	1	0	0		6.9	162	15	351	5.1	1.1	151	74	348	1815
505	173	0		1	51	1	5	2	5	1	0	1	1	1	0	0	11		1	0	1	1	3	0		0	0	0	0	0		3.4	166	13.3	167	2.5	0.6	45.2	72
506	172	0		0	48	0	4	1	3	1	0	1	0	0	0	0	1		1	0	0	0	3	0		0	0	0	1	0		6	123	15.1	278	3.3	2	19.2	66	122	46
507	172	0		1	60	2	3	3	4	1	0	1	1	0	0	0	12		1	0	0	0	3	0		0	0	0	1	0		5.8	147	12.9	159	4	1.3	124.7	108	455
509	172	0		1	41	0	0	0	4	1	0	1	1	0	0	0	6		0	0	0	1	3	0		0	0	0	0	0		14.8	122	14.1	308	12.9	1.2	420.4	73	330	2857
514	172	0		1	49	0	2	0	4	1	0	1	1	0	0	0	9		1	0	0	0	3	0		0	0	0	1	0		8.7	154	14.5	151	7.3	0.9	55.3	106	262	585
516	172	0		0	55	2	5	3	4	1	0	1	1	0	0	0	6		1	1	0	1	3	0		0	0	0	0	1		8.3	119	14	273	7.2	0.7	18.1	50	196
517	172	0		1	65	4	7	0	2	0	0	1	0	0	0	0	4		1	1	1	1	1	0		0	0	1	0	0		5.8	117	13.4	119				84
519	172	0		1	30	0	0	0	2	0	0	1	0	0	0	0	4		0	0	0	0	3	0		0	0	0	0	0		9.3	103	13.1	161	6.75	1.34	114.9	114
523	172	0		1	34	0	2	0	4	1	0	1	0	0	0	0	5		0	0	0	0	3	0		0	0	0	0	0		5.9	133	13.6	200	4.23	1.17	47	127
525	172	0		0	65	3	5	2	4	1	0	1	1	0	0	0	18		1	1	0	0	3	0		0	0	0	1	0		4.8	127	13.4	149	2.8	1.7	173.5	49	252	394
526	172	0		0	22	0	0	2	5	1	0	1	1	0	0	0	6		0	0	0	0	3	0		0	0	0	0	0		9.8	125	14.4	193	7.7	1.2	427.7	53	249	529
527	172	0		0	52	1	0	1	4	1	0	1	0	0	0	0	5		0	0	0	0	3	1		0	0	0	0	0		5.3	128	12.6	126	4.3	0.7	117.8
528	172	0		1	54	1	0	1	4	1	0	1	1	0	0	0	2		0	0	0	0	1	0		0	0	0	0	0		10.8	133	13.4	212	8.08	1.77	137.6	59
530	172	0		1	64	3	6	1	4	1	0	1	1	0	0	0	8		1	1	0	1	3	0		0	0	0	1	0		16	136	13.4	237	14.3	0.8	586.7	114
531	172	0		1	62	2	0	1	4	1	0	1	1	0	0	0	4		0	0	0	0	3	0		0	0	0	0	0		5.8	126	13.8	295	4.2	1	275.7	90
532	172	0		1	64	5	9	0	4	1	0	1	1	0	0	0	6		1	1	1	1	3	0		0	1	1	1	0		5.5	149	13.3	149	4.2	0.8	51.2	100
533	172	0		0	45	0	0	4	5	0	0	1	0	0	0	0	14		0	0	0	0	3	0		0	0	0	0	0		5.5	137	12.6	268	2.9	1.47	9.9	67
538	172	0		0	57	3	6	0	2	0	0	1	0	0	0	0	5		0	0	0	0	3	0		0	1	0	0	0		4.3	100	16.3	356	1.7	1.4	12.3	55
540	171	0		0	64	3	2	0	4	1	0	1	1	0	0	0	7		1	0	1	1	3	0		0	1	1	0	0		9.7	133	13.7	225	8.2	0.8	84.4	78	341	2180
543	171	0		0	54	3	8	1	4	1	0	1	1	1	0	0	17		1	0	0	0	3	0		0	0	0	0	0		3.4	124	15.5	65	2.6	0.6	33.7	58		447
544	171	0		1	52	2	5	0	4	1	0	1	1	0	0	0	6		1	0	0	1	1	0		0	0	0	0	1		13.5	97	15.6	312	11.5	1	125	98	673	191
545	171	0		1	56	3	6	0	3	1	0	1	0	0	0	0	4		1	0	1	1	3	0		1	0	1	1	0		4.2	104	15.3	338	2.6	1.2	17.8	85	395	28
546	171	0		1	46	0	4	0	4	1	0	1	1	0	0	0	6		1	0	0	1	3	0		0	0	0	0	1		10.6	139	13.8	244	8.2	1.4	155.2	137
548	171	0		0	43	0	2	0	4	1	0	1	1	0	0	0	3		0	0	0	0	3	0		0	1	0	0	0		8.3	134	13	164	6.4	1.3	48.9	63	237	465
550	171	0		1	55	1	0	2	4	1	0	1	1	0	0	0	9		0	0	0	0	3	1		0	0	0	0	0		6.9	149	14.3	221	3.9	2	5.7	88
552	171	0		0	65	4	4	4	4	1	0	1	1	1	1	0	32		0	0	0	0	3	0		0	0	0	0	0		8	94	15.7	161			248.8	114
555	171	0		1	65	2	1	0	4	1	0	1	1	0	0	0	11		0	0	1	0	3	0		0	0	1	0	0		8.8	143	12.5	385	7.4	0.9	33.1	62	255	792
559	170	0		1	62	2	1	0	4	1	0	1	1	1	0	0	11		1	0	0	0	3	0		0	0	0	0	0		7.1	132	13.5	274	6.3	0.4	75.5	82	418
564	170	0		1	44	0	4	0	4	1	0	1	1	0	0	0	4		1	0	0	0	3	0		1	0	0	0	1		9.6	130	13.7	354	7.2	1.5	87.8	97	440	336
565	133	1		1	59	5	8	2	2	0	0	1	0	0	0	0	24		1	0	0	0	3	1		0	1	0	1	0		5	88	20	112	4.12	0.52	39	180
569	1	1		1	60	5	8	4	4	1	0	1	1	0	0	1	1		1	0	0	0	3	0		1	0	0	1	0		4.7	150	14.8	145	4.4	0.15	82.2	143
570	170	0		0	64	2	0	0	3	1	0	1	0	0	0	0	5		0	0	0	0	3	0		0	0	0	0	0		4.8	140	13.8	289	3.6	0.5	11.8	52
572	170	0		1	66	2	1	0	4	1	0	1	1	0	0	0	5		1	0	0	0	3	0		0	0	0	0	0		8.1	161	13.4	250	7.18	0.54	332.8	61	220	3629
573	170	0		1	54	1	0	0	4	1	0	1	1	0	0	0	10		0	0	0	0	3	0		0	0	0	0	0		5.5	145	12	197	4.9	0.3	151.6	114	244	1079
576	170	0		1	50	2	6	3	4	1	0	1	1	0	0	0	15		0	0	0	0	3	0		0	0	0	0	0		6.3	131	13.9	139	3.93	1.35	104.5	90
577	170	0		1	43	0	2	0	4	1	0	1	1	0	0	0	5		1	0	0	1	3	0		0	0	0	1	0		9.4	145	13.1	249	7.8	0.9	167.7	61	420
578	170	0		1	52	2	8	0	4	1	0	1	1	0	0	0	7		1	1	0	1	3	0		0	0	0	1	0		8.1	163	12.5	186	6.2	1.2	105.4	71
579	170	0		1	65	4	3	1	4	1	0	1	1	0	0	0	4		0	0	0	0	1	0		0	0	0	0	0		6.8	137	14.4	295	4.9	0.9	138.2	72	297	373
581	170	0		1	63	2	5	2	4	1	0	1	1	0	0	0	5		1	0	0	1	3	0		0	0	0	1	0		6.4	140	12.2	284	4.7	0.8	62.9	85
587	169	0		0	62	4	11	0	3	1	0	1	0	0	0	0	3		1	0	0	0	3	0		0	0	0	0	0		5	132	13.9	178	4	0.7	29.7	55	437	84
590	169	0		1	57	4	7	0	4	1	0	1	0	0	0	0	10		1	0	1	0	3	0		0	1	1	1	0		5.1	116	13.5	226	3.4	1.1	126.2	68	289	715
592	169	0		0	65	3	4	0	4	1	0	1	1	0	0	0	4		1	1	0	0	3	0		0	0	0	0	0		8.7	129	12.8	256	6.7	1.3	111.3	65
595	169	0		1	42	0	1	0	4	1	0	1	1	0	0	0	8		1	0	0	0	3	0		0	0	0	1	0		14.4	131	13.1	286	13.1	0.8	448.5	104	469	1271
599	169	0		0	61	2	1	1	4	1	0	1	1	0	0	0	3		0	0	0	0	3	0		0	0	0	0	0		15	140	13	290	13.8	0.6	275.1	73	216	746
600	169	0		1	57	3	3	0	3	1	0	1	0	0	0	0	3		0	0	0	0	3	0		0	0	0	0	0		2.2	111	16.6	173	1.1	0.7	4.2	66	338	819
605	169	0		1	66	2	5	0	4	1	0	1	1	0	0	0	9		1	0	0	1	3	0		0	0	1	0	1		3.8	105	13.3	209	3.2	0.4	179.7	84	242	3277
606	169	0		1	56	3	5	1	4	1	0	1	1	0	0	0	13		1	1	0	0	3	1		0	0	0	0	0		5.1	128	15.6	231	3.8	0.8	148.7	68	196	1824
608	169	0		1	46	1	2	0	4	1	0	1	1	0	0	0	16		1	0	0	1	3	0		0	0	0	1	0		12.8	125	13.3	284	11.3	0.7	153.5	74	312	510
610	169	0		1	54	1	0	0	4	1	0	1	1	0	0	0	5		0	0	0	0	3	0		0	0	0	0	0		8.9	120	12.8	569	6.3	1.5	163.8	55	164	811
613	169	0		1	46	1	12	0	4	1	0	1	1	0	0	0	5		1	1	1	0	3	0		0	0	1	1	0		6.4	161	13.3	211	3.5	1.8	83.5	55	218	846
617	169	0		1	52	2	5	0	4	1	0	1	1	0	0	0	4		1	1	0	0	3	0		0	0	0	0	1		5.6	144	13.3	155	4.36	0.75	84.9	80	262	388
620	168	0		0	62	2	0	0	2	0	0	1	0	0	0	0	2		0	0	0	0	3	0		0	0	0	0	0		4.4	139	11.9	244	3.3	0.8	9.3	45	335	295
626	168	0		0	42	0	0	1	4	1	0	1	1	1	1	0	8		0	0	0	1	3	0		0	0	0	0	0		4	119	13.9	173	3.06	0.74	109.4	62
628	168	0		0	65	3	5	2	4	1	0	2	1	0	0	0	4		1	0	0	1	1	0		1	0	0	0	1		9.4	147	13.4	246	7.8	1.1	3.5	57		37
633	168	0		1	60	3	3	3	5	1	0	1	1	1	1	0	22		1	1	0	0	3	0		1	0	0	0	0		9.5	139	13.7	445	7.5	0.8	246.9	46		910
635	168	0		1	61	4	7	4	4	1	0	1	1	0	0	0	31		1	1	0	0	3	0		1	1	0	0	0		12.3	100	13.6	480	10.08	1.06	26.5	52	266	685
636	168	0		1	63	2	5	3	2	0	0	1	0	0	0	0	19		1	1	0	0	3	0		0	1	0	1	0		7.3	133	13.9	199			35.2	70
637	168	0		1	65	2	2	0	4	1	0	1	1	0	0	0	4		1	0	0	0	3	0		1	0	0	1	0		11.7	137	13.2	382	15.24	1.09	64.8	76		510
644	167	0		1	66	2	4	0	4	1	0	1	1	0	0	0	7		1	0	0	0	3	0		0	0	0	0	0		8	157	13.6	313	6.84	0.7	13.7	77		685
651	167	0		1	63	3	3	2	4	1	0	1	1	0	0	0	12		0	0	0	0	3	0		0	0	0	0	0		6.5	144	12.8	323	5.1	0.83	71.3	98	294	1672
652	167	0		1	50	2	1	1	2	0	0	1	0	0	0	0	6		0	1	0	0	3	0		0	0	0	0	0		11.3	165	12.3	371	10.3	0.5	112.5	108	514	635
661	166	0		1	52	4	3	1	4	1	0	1	1	0	0	0	14		1	1	0	1	3	0		0	0	0	1	0		16.4	145	12.1	263	15.4	0.6	298.6	82	240
662	166	0		1	65	3		1	4	1	0	1	1	0	0	0	5		1	1	0	0	3	0		1	1	0	1	0		5.8	136	13.8	127	3.98	1.05	22.8	76	375	1132
669	166	0		0	58	1	3	1	4	1	0	1	1	0	0	0	8		1	0	0	0	3	0		1	1	0	0	0		8	126	13.7	258	5.7	1.46	159.2	59	263	1482
673	166	0		1	48	0	1	0	4	1	0	1	1	1	0	0	14		1	0	0	1	3	0		0	0	0	0	0		5.9	154	13	156	4.93	0.66	99.1	91
674	12	1		1	61	2	2	1	4	1	0	1	1	1	1	1	12		1	0	0	1	3	0		0	0	0	1	0		7.3	161	13.4	202	6.12	0.82	215.3	121	336
675	166	0		1	50	0	0	0	4	1	0	1	1	0	0	0	14		0	0	0	0	3	0		0	0	0	0	0		6.3	144	13.1	122	4.7	1	44.9	76	309	658
679	24	1		1	34	1	5	3	5	1	0	2	1	1	1	1	24		0	0	0	1	3	0		0	0	0	0	0		13.2	85	19.9	93	12.32	0.55	243.3	287	496	290
680	165	0		1	40	0	1	1	4	1	0	1	1	0	0	0	4		0	1	0	0	2	0		0	0	0	0	0		11.8	156	12.1	168	9.8	1.5	186.8	95	215	1356
683	165	0		0	51	1	2	1	4	1	1	1	0	0	0	0	9		0	0	0	0	3	0		0	0	0	0	0								53.4	62		109
685	165	0		0	39	0	0	1	5	1	0	2	1	1	0	0	8		0	0	0	0	3	0		0	0	0	0	0		12.6	130	14.8	175	12.04	0.35	429.1	124		408
687	165	0		0	50	1	0	1	4	1	0	1	1	0	0	0	4		0	0	0	1	3	0		0	0	0	0	0		4.4	145	14	160	3.37	0.67	79.9	73		198
691	165	0		1	60	3	6	1	4	1	0	1	1	0	0	0	7		1	1	1	0	3	1		1	0	1	0	0		10.4	154	12.3	255	9.35	0.66	182.5	94
692	165	0		0	66	5	8	1	4	1	1	1	1	0	0	0	13		1	1	0	1	3	0		0	1	0	0	1		6.7	143	14	288	5.29	0.85	44.7	77
695	165	0		1	46	0	2	1	4	1	0	1	1	0	0	0	6		1	0	0	1	3	0		0	0	0	1	0		8.8	156	13.7	239	6.84	1.28	62.3	97
697	165	0		0	60	2	4	3	4	1	0	1	1	0	0	0	9		1	0	0	0	3	0		0	0	0	0	0		3.3	130	15.1	257			178.1	60
706	164	0		0	55	1	1	1	4	1	0	1	1	0	0	0	9		0	0	0	0	3	0		0	0	0	0	0		8.1	125	13.5	158	6.56	1.11	217.8	56	149	488
709	164	0		1	62	2	3	3	5	1	0	2	1	1	0	0	11		0	0	1	1	3	0		1	1	1	0	0		22.7	137	14	382	21.18	0.69	362.8	84	397	731
711	164	0		1	63	2	0	1	4	0	0	1	0	0	0	0	4		0	0	0	0	3	0		0	0	0	0	0		11.4	106	15.6	203	9.66	1.07	189.2	116
714	3	1		1	60	5	7	3	5	1	0	1	1	0	1	1	3		0	0	0	0	2	0		0	0	0	1	0		2.5	112	15.6	91	2.08	0.28	218.7	79	351
716	164	0		1	60	2	0	0	5	1	0	1	1	0	0	0	5		0	0	0	0	3	0		0	0	0	0	0		9.3	126	12.7	352	8.1	0.5	305.3	71	323	3325
719	164	0		1	50	1	2	1	5	1	0	1	1	1	0	0	10		1	0	0	0	3	0		0	0	0	0	1		12	135	12.6	201	11.07	0.54	476.7	75		2505
724	13	1		1	64	2	1	0	5	1	1	1	1	1	1	1	13		0	0	0	1	3	0		0	0	0	0	0		12.7	128	13.5	218	11.38	0.79	468.2	80	199	1654
727	163	0		0	55	1	15	3	4	1	0	1	1	0	0	0	10		1	0	1	1	3	0		1	1	0	1	0		2.9	108	15.3	190	2.4	0.4	144.1	154
728	163	0		1	59	2	6	1	5	1	1	1	1	0	0	0	8		1	1	0	0	3	0		0	0	0	1	0		11.2	162	14.2	307	9.5	0.7	397.9	62
733	163	0		1	23	0	0	1	2	0	0	1	0	0	0	0	2		0	0	0	0	3	0		0	0	0	0	0		6.9	143	13	208			1	87
734	163	0		1	58	7	5	1	2	0	0	1	0	0	0	0	28		1	0	0	0	3	0		0	0	0	1	0		3.8	133	13.7	221	8.69	2.43	18.5	53		1672
741	163	0		1	61	2	3	1	4	1	0	1	1	0	0	0	6		1	0	0	0	3	0		0	1	0	0	0		6.4	140	13.1	271	5	0.9	196.1	93
746	163	0		1	46	2	4	1	4	1	0	1	1	1	1	0	12		0	0	0	0	3	0		0	0	0	0	0		0.2	84	19.7	152			144.5	116	229	1113
751	163	0		0	62	2	0	1	4	1	0	1	1	0	0	0	7		0	0	0	0	3	0		0	0	0	0	0		10	125	13.4	541	7.6	1.1	91	67
756	162	0		0	66	2	3	1	4	1	0	1	1	0	0	0	8		1	0	0	0	2	0		0	0	0	0	0		6.9	133	12.8	212	5.62	0.93	79.3	87
762	162	0		0	58	2	2	0	4	1	0	2	1	1	1	0			0	0	1	0	1	0		0	0	0	0	0		9.1	70	13	115	8.31	0.3	109.3	37		112
764	162	0		1	65	2	0	3	4	1	0	1	1	1	0	0	13		0	0	0	0	3	0		0	0	0	0	0		9.2	134	13.6	187	8.01	0.68	168.3	113
767	162	0		0	50	1	1	1	2	0	0	1	0	0	0	0	6		0	0	0	0	3	0		0	0	0	0	0		4.7	123	13.5	185	2.7	1.3	1.5	61
769	4	1		0	66	2	4	4	4	1	0	1	1	0	0	1	4		0	0	0	0	3	0		0	0	0	0	0		4.8	131	14.7	123	4.3	0.6	165.6	54	182	1819
770	162	0		1	50	1	4	0	4	1	0	1	1	0	0	0	6		0	0	0	0	3	1		0	0	0	0	0		6.7	144	14.6	169	5.1	1.1	110.7	81
771	162	0		1	21	0	0	4	4	1	0	2	1	0	0	0	5		0	0	0	0	3	1		0	0	0	0	0		12.9	143	12.8	276	10.7	1.2	3.7	66		145
775	31	1		1	59	2	2	0	4	1	0	1	1	1	1	1	31		1	0	0	1	3	1		1	0	0	1	0		4	156	13.1	99	2.4	1.1	92.9	75	378	1752
777	161	0		0	62	3	2	4	4	1	1	2	1	0	0	0	5		0	0	0	0	3	0		0	0	1	0	0		11.9	146	12.5	232	10.4	1	151.3	140
782	161	0		1	64	2	5	2	4	1	0	1	1	0	0	0	8		1	0	1	0	3	1		0	1	1	1	0		6.4	174	13.6	219	4.73	1.25	55.8	99
784	161	0		1	27	0	1	1	4	1	0	2	1	0	0	0	4		0	0	0	0	3	0		0	0	0	0	0		11	132	12.8	286	9.24	1.66	28.3	62	302	259
785	161	0		1	57	2	6	2	4	1	0	1	1	0	0	0	6		0	0	0	1	1	0		1	0	0	0	0		6.9	124	13.9	279	4.5	1.6	158.5	82
789	161	0		0	58	7	2	1	4	1	0	1	1	0	0	0	12		0	0	0	0	3	0		1	0	0	0	0		8.8	131	14.4	221	7.81	0.72	298.4	59
791	161	0		1	50	3	7	3	4	1	0	1	1	0	0	0	10		1	1	1	1	2	1		0	0	1	1	0		7.4	144	13.3	212	5.78	0.57	74.1	78	199	338
799	0	1		0	62	3	5	4	4	1	0	1	1	0	0	1	0		0	0	0	0	3	0		0	0	0	0	0		11.5	113	17.8	101	10.73	0.23	72.1	85
800	161	0		1	53	1	0	0	4	1	0	1	1	0	0	0	5		0	0	0	1	3	0		0	0	0	0	0		7.8	122	13.4	500	6.1	0.8	104	65	319	1776
804	160	0		1	51	3	2	1	5	1	0	2	1	1	1	0	11		0	0	0	0	3	1		0	1	0	0	0		7.2	103	15.3	275	6.3	0.3	78.6	57		27
805	7	1		0	57	9	8	3	4	1	0	1	1	0	0	1	7		1	1	0	0	3	0		0	0	0	1	0		7.3	82	19.9	103	4.21	2.02	135.4	42	455	4500
808	160	0		1	65	2	7	0	2	0	0	1	0	0	0	0	10		0	0	0	0	3	0		0	0	0	0	0		6.9	154	14	257	5.29	1.26	5.9	70
809	160	0		1	45	0	0	0	4	0	0	1	0	0	0	0	5		0	0	0	0	2	0		0	0	0	0	0		12.3	132	12.8	414	9.1	1.9	82.9	81	185	593
816	14	1		0	53	1	0	0	4	1	1	1	1	0	1	1	14		0	0	0	0	3	0		0	1	0	0	0		14.8	121	13.6	419	12.6	1.5	192.1	66	309	4500
833	160	0		1	66	11	4	4	4	1	0	1	1	0	0	0	21		1	1	1	0	3	0		0	0	0	1	0		3.2	113	15.3	250	2.25	0.66	200.2	83
835	159	0		0	63	3	6	2	3	1	0	1	0	0	0	0	5		1	0	0	0	3	0		0	0	0	1	0		7.2	139	13.4	314	5.3	1.2	64.8	48		428
836	159	0		1	42	0	0	0	4	1	0	1	0	0	0	0	3		0	0	0	0	3	1		0	0	0	0	0		5.9	141	12.6	359	4	1.1	109.4	67
838	159	0		1	65	2	0	0	4	1	0	1	1	0	0	0	9		0	0	0	1	3	0		0	0	0	0	0		21	144	12.7	210	19.77	0.72	280.8	102		2191
839	159	0		1	34	0	1	1	2	0	0	1	0	0	0	0	10		0	0	0	0	3	0		0	0	0	0	0		7.5	119	15	336			12.5	70
840	7	1		1	66	3	3	4	5	1	0	2	1	0	1	1	7		1	1	1	1	3	0		0	0	0	1	0		8.4	132	14.1	217	7.44	0.31	115.7	74		1234
844	159	0		1	56	1	3	0	5	1	0	2	1	1	0	0	20		1	0	1	0	3	0		0	1	1	1	0		6.1	130	14.2	258	5.2	0.4	110.7	45	179	800
846	17	1		1	62	4	7	1	4	1	1	1	1	1	1	1	17		1	1	0	0	1	1		0	1	0	1	0		9.2	106	15.4	69	7.5	0.8	52.3	209	921	1367
854	159	0		1	50	1	0	1	3	1	0	1	0	0	0	0	3		0	0	0	0	2	0		0	0	0	0	0		8.3	129	12.9	306	4.83	2.65	8.2	65
855	159	0		1	66	5	1	4	4	1	0	1	1	0	0	0	5		1	0	0	0	3	0		0	0	0	1	0		6.9	130	12.4	250	4.23	1.84	8	66
858	159	0		0	59	3	1	3	5	1	0	1	1	0	0	0	9		1	0	0	0	2	1		0	0	0	0	0		10.3	123	12.8	431	9.15	0.63	317.3	65	220	1246
860	159	0		1	53	4	2	1	4	1	0	1	1	1	1	0			1	1	0	1	3	0		0	0	0	1	0		4.6	145	13.4	138	3.4	0.8	124.7	76	374	1950
871	159	0		1	56	5	2	2	2	0	0	1	0	0	0	0	6		0	0	0	0	1	0		0	0	0	0	0		11	121	14.9	354	7.94	1.66	157.3	73		133
873	158	0		1	57	7	0	1	4	1	0	1	1	0	0	0	8		0	0	0	0	3	0		0	0	0	0	0		8	136	12.3	242	6.4	1	91.2	97		782
884	158	0		1	47	0	2	3	4	1	0	1	1	0	0	0	15		0	0	1	1	2	0		0	0	0	0	0		8.9	120	12.6	276	7.47	0.95	320.1	68
886	158	0		1	64	4	5	3	4	1	0	1	1	0	0	0	11		1	1	1	0	2	0		1	0	1	1	0		5.3	143	13.3	230	4.3	0.7	210.5	71	150	1136
890	158	0		0	59	2	5	4	4	1	1	1	1	0	0	0	14		0	0	0	0	3	0		0	0	0	0	0		7.5	107	13.2	466	5.5	1	5.3	44
893	158	0		1	54	2	0	0	5	1	0	1	1	0	0	0	13		0	0	0	0	1	0		0	0	0	0	0		6.2	136	14.4	80	4.7	0.4	172.9	95
902	157	0		1	40	0	0	0	5	1	0	2	1	0	0	0	20		0	0	0	1	1	0		0	1	0	0	0		20	126	13.7	172	14.3	1.6	176.1	93	492	1792
905	7	1		1	66	4	6	2	5	1	0	1	1	1	1	1	7		1	0	0	1	1	0		1	1	0	0	1		28.7	121	14.8	406	27	0.7	97	149
909	157	0		1	24	0	0	0	4	1	0	2	1	0	1	0	10		0	0	0	0	1	0		0	0	0	0	0		11.1	108	13.7	194			12.3	57		290
910	23	1		1	66	5	15	3	4	1	0	1	1	1	1	1	23		1	0	1	1	1	1		1	1	1	0	1		5.4	116	16.2	306			108.6	95
922	21	1		1	65	11	10	2	4	1	0	1	1	1	1	1	21		1	0	1	0	1	0		1	0	1	1	0		5.6	100	14.4	259	4.8	0.5	45.2	56	235	1019
924	156	0		0	66	3	13	0	4	1	0	1	1	0	0	0	5		1	1	1	1	2	0		0	1	1	0	1		9.3	121	14.5	242	6.7	1.9	122.9	95		3091
927	156	0		1	63	4	4	0	3	1	0	1	0	0	0	0	4		1	1	0	0	3	0		0	0	0	1	0		11.4	156	12.5	166	9.4	1.5	181.7	69
930	2	1		1	66	15	9	2	4	1	0	1	1	0	1	1	2		1	0	1	0	1	0		1	1	1	0	0		8.4	126	14.7	101	7.7	0.3	54.1	854	410	4500
934	156	0		1	29	0	0	0	2	0	0	1	0	0	0	0	2		0	0	0	0	3	0		0	0	0	0	0
935	156	0		1	66	2	6	1	3	1	0	1	0	0	0	0	14		0	0	1	1	3	0		0	1	1	0	0		7.2	131	13.7	128	5.5	0.7	32.2	81
936	156	0		1	64	2	0	1	4	1	0	1	1	0	0	0	9		0	0	0	1	2	0		0	0	0	0	0		6.8	125	12.9	211	6	0.4	66.7	65	186	1340
941	156	0		0	29	0	0	0	2	0	0	1	0	0	0	0	3		0	0	0	0	3	0		0	0	0	0	0		7.5	132	16.6	364	5.3	1.6	5	73
942	156	0		1	40	1	3	0	5	1	0	1	1	1	0	0	15		0	0	0	0	3	0		0	0	0	0	0		4.7	144	13.3	171	3.3	0.9	129.5	91		711
943	156	0		1	51	1	0	0	2	0	0	1	0	0	0	0	4		0	0	0	0	3	0		0	0	0	0	0
949	156	0		1	62	2	0	0	2	0	1	1	0	0	0	0	3		1	0	0	0	3	0		0	0	0	0	0		4.9	127	12.6	263	4	0.5	100.6	113
951	156	0		1	59	3	12	1	4	1	0	1	1	0	0	0	11		1	0	1	0	3	0		0	1	1	1	0		6.3	126	17	127	5.7	0.2	62.2	132	813	491
953	156	0		1	60	2	0	1	4	1	0	1	1	0	0	0	9		0	0	0	0	3	0		0	0	0	0	0		3.8	147	13.8	175	2.69	0.74	90.5	76
961	155	0		1	60	3	0	0	4	1	0	1	1	0	0	0	6		0	0	0	1	3	0		0	0	0	0	0		11.3	163	13.1	379	9.3	1	202	72	261	4806
963	155	0		1	60	3	1	1	4	1	0	1	1	0	0	0	23		1	0	0	1	1	0		0	0	0	1	0		4.7	139	12.5	173	3.6	0.9	50.6	69	236	3007
966	155	0		1	52	1	5	1	4	1	0	1	1	0	0	0	5		0	0	0	0	2	0		0	0	0	0	0		3.6	177	12.1	125	2.4	0.8	22.7	82
969	155	0		1	64	7	10	3	4	1	0	1	1	1	0	0	11		1	1	0	1	1	0		1	0	0	1	0		4.8	109	15.6	217	4.1	0.49	100.8	289	621	650
973	155	0		1	51	1	0	1	4	1	0	1	1	0	0	0	8		0	0	0	0	3	1		0	0	0	0	0		8	138	12.8	406	6.78	0.67	179.2	66		1611
981	18	1		1	58	1	4	0	5	1	0	1	1	1	1	1	18		1	0	0	1	1	1		0	0	0	1	0		17.8	150	12.4	351	16.3	0.4	111.1	65		3004
992	154	0		1	49	1	6	0	4	1	0	1	1	0	0	0	13		1	1	0	1	3	0		1	0	0	1	0		8.8	129	13.4	155	7.2	0.8	117.9	103
993	154	0		1	44	0	5	2	4	0	0	1	0	0	0	0	2		0	0	0	0	3	0		0	1	0	1	0		3.6	118	13.8	270	1.76	1.37	28.6	68
998	154	0		1	62	3	2	1	4	1	0	1	1	0	0	0	15		1	1	0	1	3	0		0	0	0	1	0		7.8	152	12.8	85	6.2	1	176.9	103
1001	154	0		1	62	2	5	3	2	0	0	1	0	0	0	0	2		1	0	0	1	3	0		0	1	1	0	0		6.7	99	14.1	398			69.7	76
1002	154	0		1	63	2	0	0	4	1	0	1	1	0	0	0	10		0	0	0	0	3	0		0	1	0	0	0		5.7	118	12.5	236	4.5	0.7	183.8	67	234	995
1003	154	0		0	62	3	1	0	4	1	0	1	1	0	0	0	10		0	1	0	0	3	0		0	0	0	0	0		3.3	105	12.2	287	2.4	0.7	118.6	46	130	1462
1005	154	0		1	22	0	0	0	2	0	0	1	0	0	0	0	3		0	0	0	0	3	0		0	0	0	0	0		9.7	150	12.3	265	6.26	2.51	9.8	78	321	255
1010	1	1		0	62	8	2	3	4	1	0	1	1	0	0	1	1		0	0	0	0	3	0		0	0	0	0	0		14.9	94	19.3	248	13.29	0.88	45.7	55	482	130
1012	154	0		1	25	0	2	3	4	1	0	1	1	0	0	0	12		0	0	0	0	3	0		0	0	0	0	0		5.3	160	13.3	139	3.5	1.5	30.7	70	243	1132
1013	154	0		0	55	1	11	2	4	1	0	1	1	0	0	0	6		1	0	0	0	3	0		0	0	0	1	1		5	115	14.2	128	4.1	0.7	88.9	143
1016	154	0		1	48	0	0	0	5	1	0	1	1	0	0	0	9		0	0	0	1	3	0		0	0	0	0	0		8.2	149	12.6	151	7.5	0.3	134.2	71	296	2443
1017	76	1		1	61	10	13	3	4	1	0	1	1	0	0	0			1	0	0	1	3	0		0	0	0	0	0		12	113	14.7	136	10.72	0.34	32.4	470
1020	22	1		1	64	7	11	1	5	1	0	1	1	1	1	1	22		1	1	1	0	1	0		1	0	1	0	1		11.4	147	17.4	203	9.9	1	20.8	76	317
1022	154	0		1	47	0	3	0	4	1	0	1	1	0	0	0	6		1	0	1	1	3	0		0	0	1	0	0		6.8	139	12.9	206	4.7	1.3	35.3	109	171	688
1023	154	0		1	59	5	10	2	3	1	0	1	0	0	0	0	16		1	0	0	0	3	0		0	0	0	0	0		2.5	135	13.8	115	1.8	0.4	51.9	157	373	190
1024	154	0		1	53	1	0	0	4	1	0	1	1	0	0	0	7		0	0	0	0	3	0		0	0	0	0	0		7.9	145	13.1	206	6.5	0.8	138.6	82	226
1025	154	0		1	59	7	4	3	2	0	1	1	0	0	0	0	4		0	0	0	0	1	0		0	0	0	0	0		7.6	95	15.7	203	5.8	0.9	106.4	41
1026	29	1		0	58	2	1	0	4	1	0	2	1	1	1	1	29		0	0	0	1	3	0		0	0	0	0	0		19.7	79	14.1	348	17.2	1.6	146.4	39		1510
1029	5	1		1	52	2	5	4	4	1	0	1	1	1	0	1	5		0	0	0	0	3	0		0	0	0	0	0		10.5	119	13.6	157	10.2	0.1	268.9	44	240	964
1036	153	0		1	65	0	1	0	4	1	0	1	1	0	0	0	25		1	0	0	0	3	0		0	0	0	1	0		13	137	13	302	11.7	0.6	105.3	69	366	1448
1040	153	0		1	66	4	3	2	2	0	0	1	0	0	0	0	15		1	0	0	0	1	1		0	0	0	1	0		15.1	145	13	250	12.4	0.8	52.8	95
1043	153	0		1	59	1	0	1	2	0	1	1	0	0	0	0	11		0	0	0	0	3	0		0	0	0	0	0		5.1	105	12.1	318			21.5	69
1045	153	0		0	44	3	10	3	4	1	0	1	1	1	0	0	16		1	0	0	0	1	0		0	0	0	1	0		6.7	99	19	148	5.5	0.8	115	677	342	1169
1049	153	0		1	65	3	2	0	5	1	0	2	1	1	0	0	15		1	0	0	1	1	0		0	0	0	1	0		7.8	139	14	262	6.9	0.7	165.8	61		2472
1051	23	1		1	65	9	10	3	2	0	0	1	0	0	0	0	11		1	1	1	0	1	0		1	0	1	0	1		17.8	73	19.7	291	14.02	2.48	77.7	432
1056	153	0		1	58	3	2	1	5	1	0	2	1	0	0	0	10		1	0	0	1	3	0		0	0	0	1	0		70	159	12.7	480	21.31	43.16	179.9	92		784
1057	153	0		1	50	2	4	1	4	1	0	2	1	0	0	0	3		1	0	1	1	1	0		1	0	0	0	1		12	173	14.3	181	9.59	1.44	5.1	59	329
1063	13	1		1	65	2	1	0	4	1	0	2	1	1	1	1	13		1	0	0	0	3	0		0	0	0	0	0		15.7	144	14.2	179	13.7	0.7	44.4	105		2730
1064	152	0		1	50	0	0	3	2	0	0	1	0	0	0	0	3		0	0	0	0	3	0		0	0	0	0	0		3.4	118	14.2	272	1.6	1.4	25.2	63	265	1575
1066	152	0		0	66	6	10	2	4	1	0	1	1	0	0	0	13		1	1	0	0	3	0		0	0	0	1	0		5.9	104	14.3	186	4.1	0.8	15.3	260	207	284
1067	152	0		0	65	3	2	1	4	1	1	1	1	0	0	0	8		1	0	0	1	3	0		0	0	0	1	0		6.5	123	12.9	357	5.04	0.79	53.8	61	247	284
1074	152	0		1	56	1	1	1	2	0	0	1	0	0	0	0	17		0	0	0	0	3	0		1	0	0	0	0		7.8	110	15.6	729	5.57	1.49	53.7	66	393	761
1080	1	1		0	60	5	10	4	4	1	0	1	1	0	0	1	1		1	1	0	1	3	1		0	1	1	1	0		13.6	90	16.1	175	9.36	2.47	19.3	44	254	616
1082	27	1		1	57	1	0	0	5	1	0	1	1	1	1	1			1	0	0	1	3	0		0	0	0	0	0		4.3	137	12.2	137	3.4	0.6	45.4	77	433	1593
1097	152	0		0	65	3	2	1	4	1	0	1	1	0	0	0	8		0	0	0	0	1	0		0	0	0	0	0		6.4	145	12.6	235	4.95	0.8	25	41	236	711
1101	152	0		1	47	1	1	0	4	1	0	1	1	0	0	0	9		0	0	0	1	3	0		0	0	0	0	0		7.5	154	13.6	181	6.3	0.7	149.7	98
1102	152	0		1	66	3	1	0	2	0	0	1	0	0	0	0	3		0	1	0	0	3	0		0	0	0	0	0		4.7	133	13.5	275	3.7	0.6	63.2	88	342	226
1103	152	0		0	19	0	4	0	2	0	0	1	0	0	0	0	6		0	0	0	0	3	0		0	0	0	0	0		7.2	116	13	248	3.75	2.58	96	46
1106	152	0		1	66	2	3	1	3	1	1	1	0	0	0	0	5		1	0	0	1	3	0		0	0	0	1	0		25.9	133	13	279	23.23	1.06	310.1	107	505	688
1110	152	0		1	59	3	6	0	2	0	0	1	0	0	0	0	6		1	1	0	0	3	0		0	1	0	1	0		5.9	114	15	247	4.14	1.26	75.4	50	342	495
1113	151	0		1	52	2	1	0	4	1	0	2	1	0	0	0	10		0	0	0	0	3	0		0	0	0	0	0		8.9	127	14.2	247	5.9	2.1		55
1128	14	1		1	57	2	8	3	4	1	0	1	1	0	0	1	14		0	0	0	0	3	0		0	1	0	0	0
1130	151	0		1	63	2	3	1	4	1	0	1	1	0	0	0	8		1	0	1	0	3	0		0	0	1	0	0		13.2	134	13.6	535	9.9	1.7	179.1	111	217	1672
1131	151	0		1	65	4	8	1	5	1	0	1	1	1	0	0	20		1	0	1	1	3	0		1	0	1	1	0		6.5	136	12.9	246	5.53	0.61	51	81	379	2060
1132	151	0		1	36	0	0	0	4	1	0	1	1	0	0	0	7		0	0	0	1	3	0		0	0	0	0	0		10.8	140	12.6	185	9.8	0.5	199.3	85	192	760
1135	151	0		0	59	1	2	1	4	1	0	1	1	0	0	0	11		1	0	0	1	3	0		0	0	0	0	1		9.2	124	13.3	359	8.09	0.64	48.3	52	192	737
1138	25	1		1	37	0	1	0	4	1	0	1	1	1	1	0	12		0	0	0	1	1	0		0	0	0	0	0		5.9	153	14.2	168	5.1	0.6	198.1	65	357	1169
1139	15	1		1	63	5	10	3	4	1	0	1	1	0	1	1	15		1	1	1	1	1	1		0	1	1	1	0		6.1	134	14.4	163	4.28	0.81	52.1	99	587
1141	18	1		0	66	5	2	2	5	1	0	2	1	1	1	1	18		1	0	0	0	3	0		0	0	0	1	0		5.8	130	16.4	65			123.6	82
1142	151	0		0	59	9	7	1	4	1	0	1	1	0	0	0	9		1	1	0	1	3	0		0	0	0	0	1		5.1	119	15.1	63	3.49	0.97	51	75	193	2576
1144	150	0		0	35	0	4	0	4	1	0	1	0	0	0	0	5		0	0	0	0	3	0		0	0	0	0	0		9.8	122	12.6	419	7.5	1.3	24.6	55	180	163
1148	150	0		1	62	3	8	1	4	1	0	1	1	1	0	0	20		1	1	1	1	3	0		0	0	1	0	1		6.1	176	15.8	157	4.75	0.67	110.9	86	482	254
1149	150	0		1	60	9	7	2	3	1	0	1	0	0	0	0	8		1	0	0	0	3	0		0	0	0	1	0		4.5	111	15.1	66	3.8	0.4	223.7	84
1152	32	1		1	62	2	2	0	4	1	0	1	1	1	1	1			0	0	0	0	3	0		0	1	0	0	0		8.2	138	12.9	288	7.28	0.48	117.1	71	245	1222
1154	150	0		1	47	4	2	4	3	1	1	1	0	0	0	0	10		0	1	0	0	3	0		1	0	0	0	0		3.5	131	15.4	183	2.83	0.48	149.4	60	163	287
1155	150	0		0	50	2	2	1	4	1	0	1	0	0	0	0	5		0	0	0	0	3	0		0	0	0	0	0		7.8	135	13.6	139	6	0.3	86.2	59
1158	12	1		1	61	2	3	0	5	1	0	2	1	0	1	1	12		1	0	0	1	1	0		0	0	0	1	0		5.7	158	13.8	152	4.9	0.5	116.2	112	402	2449
1163	150	0		1	61	2	2	2	4	1	0	1	1	0	0	0	7		0	0	0	0	3	0		1	0	0	0	0		6.2	151	12.4	174	4.75	0.8	17.8	77	205	395
1165	150	0		0	62	3	10	3	4	1	0	1	1	0	0	0	23		1	0	1	1	3	0		0	1	1	1	0		6.7	96	14.8	165	5.3	0.5	129.3	73
1166	150	0		1	64	2	3	2	4	1	0	1	0	0	0	0	8		0	0	0	0	2	0		0	0	0	0	0		4.1	119	16.3	143	2.4	0.8	178.5	72
1169	150	0		1	61	5	4	4	2	0	0	1	0	0	0	0	29		0	1	0	0	3	1		0	1	0	0	0		4.5	93	16.6	39	2.9	1.4	102.1	41	126	749
1176	150	0		0	57	2	4	0	4	1	0	1	1	0	0	0	4		1	1	1	0	1	0		0	0	1	0	0		6.1	137	13.2	164	3.91	1.45	64.6	46
1177	150	0		1	55	1	1	0	4	1	0	1	1	0	0	0	4		0	0	0	0	3	0		1	0	0	0	0		6.9	154	13.7	288	4.5	1.6	134.7	84	316	692
1185	150	0		0	66	2	0	0	5	1	0	1	1	0	0	0	12		0	0	0	0	3	0		0	0	0	0	0		19	139	14.5	228	16.6	0.7	98.4	287
1186	18	1		1	62	2	1	0	5	1	0	1	1	1	1	1	18		0	0	0	0	3	0		0	0	0	0	0		9.4	159	13.2	279	7.75	0.93	119.2	88	421	1375
1188	150	0		1	61	2	2	2	2	0	0	1	0	0	0	0	9		0	0	0	0	3	0		0	0	0	0	0		6.2	128	13.3	164	3.8	1.66	1.9	67	217
1190	150	0		1	53	2	7	2	2	0	1	1	0	0	0	0	10		1	0	0	0	3	0		1	0	1	1	0		8.5	96	13.6	334	5.7	1.36	195.3	67	330	1238
1191	150	0		1	66	12	14	4	4	1	0	1	1	0	0	0	20		1	1	0	0	3	0		0	1	0	1	0		2.9	80	15.6	83	2.09	0.45	27.3	495	384	4500
1192	149	0		0	61	2	2	2	3	1	0	1	0	0	0	0	9		0	0	0	0	3	0		0	0	0	0	0		7.5	133	13.9	460	5.4	1.6	101.3	57	150	320
1195	149	0		0	62	2	0	0	4	1	0	1	0	0	0	0	5		0	0	0	1	3	0		0	0	0	0	0		6.1	133	12.6	352	3.2	2.1	17	48
1201	21	1		1	53	2	2	1	5	1	0	1	1	1	1	1	21		0	1	0	1	3	1		0	0	0	0	0		5.3	134	13.3	196	4.43	0.62	265.1	82	274	1709
1205	149	0		0	65	3	3	0	4	1	0	1	1	0	0	0	8		1	1	0	0	2	0		0	0	0	1	0		4.9	135	13.4	159	3.7	0.8	6.3	58
1206	149	0		1	59	7	11	2	4	1	1	1	1	0	0	0			1	1	1	1	2	0		0	0	1	1	0		6.3	99	16	350	4.64	1.22	91.5	743	294	711
1208	149	0		1	37	0	1	0	2	0	0	2	0	0	0	0	9		1	0	0	1	3	0		0	0	0	1	0		7.3	166	12.6	232	5.2	1.4	6.4	80
1209	149	0		1	58	2	5	0	4	1	0	1	1	0	0	0	7		1	1	0	1	3	0		0	0	0	1	0		13.6	150	13.1	369	10.18	2.65	262.3	90
1210	7	1		1	65	8		4	4	1	0	2	1	0	0	1	7		0	0	0	0	3	0		0	1	0	0	0		17	79	14.6	137	15.82	0.7	79.8	450		4500
1211	149	0		1	61	2	3	3	3	1	0	1	0	0	0	0	14		0	0	0	0	3	0		0	0	0	0	0		4.5	121	14.2	220	2.9	0.9	75.8	80
1212	149	0		1	53	1	0	2	5	1	0	1	1	0	0	0	11		0	0	0	0	3	0		0	0	0	0	0		18.9	146	13.4	287	17.1	0.7	283.1	104	299	1628
1214	149	0		1	59	1	1	2	4	1	0	1	1	0	0	0	7		1	0	0	0	3	0		0	1	0	1	0		8.3	137	12.9	319	6.7	0.8	47.9	81	320	1363
1216	149	0		1	65	4	6	3	4	1	0	1	1	0	0	0	3		1	1	1	0	3	0		0	1	1	1	0		9	112	14.1	377	5.8	2	15.6	96
1220	149	0		0	59	2	5	2	4	1	0	1	0	0	0	0	8		0	0	1	0	3	0		0	0	1	0	0		3.4	120	13	199	2.57	0.67	83.8	44	161	236
1224	27	1		1	66	4	3	3	4	1	0	1	1	0	0	0	23		1	0	0	1	3	0		0	1	0	0	0		10.7	82	16.5	351	9.9	0.6	134.5	51	189	1788
1225	149	0		1	63	2	1	0	4	1	0	1	1	0	0	0	14		0	0	0	0	3	0		0	0	0	0	0		12.1	128	13.2	370	10.98	0.67	160.7	65	214	2364
1226	30	1		1	57	1	2	4	5	1	0	1	1	1	1	0	14		0	0	0	0	3	0		0	0	0	0	0		12	137	12.7	245	10.62	0.95	329.7	87		1815
1229	1	1		1	66	4	6	3	5	1	0	2	1	1	1	1	1		1	0	0	0	3	0		1	0	0	0	0		15.1	133	13.4	404	12.59	1.32	234.8	68		2337
1231	149	0		1	54	6	16	2	4	1	0	1	1	0	0	0	10		1	1	0	1	3	0		1	0	0	0	0		6.8	123	15.2	197	5.5	0.85	83.1	242	782
1232	15	1		1	64	10		4	5	1	0	1	1	0	0	1	15		0	0	0	0	3	0		0	0	0	0	0		13.8	129	18.1	226	12.7	0.8	221	282
1240	148	0		0	47	6	5	2	3	1	0	1	0	0	0	0	10		0	0	0	0	3	0		0	0	0	0	0		5.9	69	15.9	288	5.1	0.2	101.7	57	287
1241	11	1		0	66	4	9	1	5	1	0	2	1	1	1	1	11		1	1	1	1	1	1		1	0	1	1	0		12.3	133	14.1	255	11.4	0.5	190	69		796
1244	37	1		1	55	7	14	2	5	1	0	1	1	0	0	0	20		1	1	1	0	3	0		1	0	1	1	0		0.2	71	13	12			128.4	118	143	4500
1245	148	0		0	66	2	0	2	4	1	0	1	1	0	0	0	7		0	0	0	0	3	0		0	0	0	0	0		5.7	148	14	228	5.1	0.4	105	48
1248	148	0		1	66	4	10	1	4	1	0	1	1	0	0	0	16		1	1	1	1	1	0		1	0	1	1	0		11	139	14.7	200	8.8	1.3	242	138		1945
1251	148	0		1	55	7	6	1	2	0	0	1	0	0	0	0	0		0	0	0	0	3	0		0	1	0	0	0		11.5	95	14.1	467			170.3	57
1255	148	0		1	64	8	12	2	4	1	0	1	1	0	0	0	13		1	0	1	0	3	0		1	1	1	1	0		1.9	110	14	150	0.87	0.69	108.1	73
1257	148	0		1	61	4	4	1	2	0	0	1	0	0	0	0	10		1	0	0	1	3	0		0	0	0	0	0		5.5	113	13.5	183	3.2	1.7	7.9	67	231
1262	0	1		1	66	3	3	1	5	1	0	2	1	1	1	1	0		1	0	0	0	3	0		0	1	0	1	0		10.1	152	13.8	260	8.3	1.3	256.9	160	364	4204
1264	148	0		0	59	3	6	2	2	0	0	1	0	0	0	0	20		1	1	0	1	3	0		0	1	0	0	0		9.8	101	15.4	446	6.9	1.8	116.8	71	285	420
1265	148	0		1	60	3	7	2	4	1	0	1	1	0	0	0	6		0	0	0	0	3	0		1	0	0	0	0		6.5	142	17.4	227	3.51	1.56	40.7	78	402	386
1268	148	0		0	45	8	9	3	3	1	0	1	0	0	0	0	19		0	0	0	0	1	0		0	0	0	0	0		1	74	16.4	10	0.19	0.49	50.2	29	89	3169
1276	147	0		1	49	0	3	0	5	1	0	1	1	1	1	0	13		1	0	0	1	3	0		0	0	0	1	0		5.4	140	13.3	194	4.33	0.73	133.1	101	432	1462
1282	7	1		0	55	7	6	4	4	1	0	1	1	0	0	1	7		0	0	0	0	1	0		0	0	0	0	0		6.7	95	20.8	316	6.07	0.28	37.3	144	577	79
1289	15	1		1	64	6	8	3	5	1	1	1	1	1	1	1	15		1	1	1	0	3	0		1	0	1	1	0		35.5	104	15.7	389	33.85	0.62	165.6	731	606	1462
1292	7	1		0	66	11	3	3	4	1	1	1	1	0	0	1	7		0	0	0	1	3	0		0	0	0	0	0		11.7	83	19	318	10.14	0.46	52.4	36	165
1293	147	0		1	50	2	8	2	4	1	0	1	1	1	0	0	14		0	1	0	0	3	0		0	0	0	0	0		11.4	145	13.5	262	10.6	0.5	202.1	78
1294	147	0		1	59	2	0	1	5	1	0	1	0	0	0	0	11		0	1	0	0	3	0		0	0	0	0	0		16.4	161	13.4	306	15.2	0.6	3.7	106	381	2624
1295	11	1		1	64	2	0	0	5	1	0	1	1	1	1	1	11		0	0	0	1	3	0		0	0	0	0	0		8.9	126	12.8	348	8.35	0.29	142.2	60	246	1385
1298	147	0		0	53	3	9	1	2	0	0	1	0	0	0	0	8		1	0	0	0	3	0		0	0	0	0	0		6.2	102	15.5	143	5.4	0.5	45.9	425	514	999
1304	147	0		1	35	2	7	1	3	1	0	1	0	0	0	0	7		0	0	0	0	3	0		0	0	0	0	0		11.5	141	13.5	90	10.2	0.5	68.9	291
1307	146	0		1	61	2	0	2	4	1	0	1	1	0	0	0	9		0	0	0	1	3	0		0	0	0	0	0		5.6	140	13.6	254	4.7	0.5	134.8	73
1310	146	0		0	61	2	0	0	4	1	0	1	1	0	0	0	5		0	0	0	0	3	0		0	0	0	0	0		11.9	158	12.5	273	9.71	1.12	29.9	66
1313	146	0		1	54	1	0	1	4	1	0	1	1	0	0	0	4		0	0	0	0	3	0		0	1	0	0	0		6.6	144	13.2	360	5.73	0.52	217.4	77	294	1815
1314	146	0		0	62	5	13	2	2	0	0	1	0	0	0	0	8		0	1	0	0	3	0		1	1	0	0	0		6.3	106	17.8	179	3.7	1.61	8.4	28
1315	146	0		0	63	3	5	2	5	1	0	1	1	0	0	0	9		0	0	1	0	3	0		0	0	1	0	0		8.9	118	13.8	550	7.98	0.54	187.4	45
1318	11	1		0	44	0	1	0	5	1	0	2	1	0	1	1	11		0	0	0	1	3	0		0	0	0	0	0		16.5	142	13.5	471	14.2	1.8	135.5	80	301	715
1319	146	0		1	63	3	3	2	4	1	0	1	1	0	0	0	6		1	1	0	1	2	0		0	1	0	1	0		13.2	152	12.9	409	11.89	0.59	19.9	62
1322	146	0		1	66	3	7	2	4	1	0	1	1	0	0	0	4		1	0	1	1	3	0		0	1	0	0	1		5.6	147	14.4	189	3.86	1.22	108.8	177
1332	146	0		0	58	1	4	1	4	1	0	1	1	0	0	0	5		1	0	1	1	3	0		0	1	0	0	0		9.2	140	13.9	415	6.5	1.9	8.2	47	181	314
1333	146	0		1	60	3	5	3	4	1	0	1	1	0	0	0	9		0	0	0	0	3	0		0	0	0	0	0		7.4	111	13.8	193	6.75	0.22	77.2	61
1336	146	0		0	59	1	0	1	4	1	1	1	0	0	0	0	17		0	0	0	1	3	0		0	0	0	0	0		9.4	113	14	190			348.6	109
1339	146	0		1	51	2	6	1	4	1	0	1	1	0	0	0	8		0	0	1	1	1	0		1	0	1	0	0		12.9	146	13.8	278	10.95	1.13	172.1	91
1342	146	0		1	62	4	15	1	2	0	0	1	0	0	0	0	9		1	1	0	1	3	0		0	0	1	0	0		5.3	139	14.6	192	4.29	0.55	6.8	72	277	186
1346	146	0		1	65	2	0	1	4	1	0	1	1	0	0	0	5		0	0	0	0	3	0		0	1	0	0	0		6.9	146	13.6	370	5	1.1	41.5	50	195	842
1348	145	0		1	30	0	0	0	2	0	0	1	0	0	0	0	2		0	0	0	1	3	0		0	0	0	0	0
1349	145	0		1	63	3	10	1	4	1	0	1	1	1	1	0	16		1	0	1	1	3	0		1	0	1	1	0		10.2	145	15.3	248	9.5	0.3	88.3	94
1352	10	1		1	56	2	4	3	5	1	0	2	1	1	1	1	10		1	1	1	1	1	0		1	0	1	1	0		9.2	151	13.3	270	8.15	0.54	225.3	100		4500
1356	67	1		1	52	4	9	2	4	1	0	1	1	0	0	0	23		0	0	0	1	3	1		0	0	0	0	0		3.3	108	14.2	52	2.44	0.45	29.8	54	267	838
1358	145	0		1	66	2	0	4	4	1	0	2	1	0	0	0	19		0	0	0	0	3	0		0	0	0	0	0		15.1	109	13.3	249	13.17	1.09	48.6	55
1362	145	0		1	63	2	0	1	4	1	0	1	1	0	0	0	4		0	0	0	0	3	0		0	0	0	0	0		3.8	149	13.7	117	2.73	0.69	38.7	90
1363	145	0		1	55	3	1	1	2	0	1	1	0	0	0	0	5		0	0	0	0	3	0		0	0	0	0	0		3.2	151	13.3	169	1.6	1	3.5	99
1364	3	1		0	63	4	11	3	4	1	0	2	1	1	1	1	3		1	0	1	0	3	0		0	1	1	0	1		4.6	104	13.6	189	3.63	0.66	161.6	79
1378	145	0		0	63	3	3	4	2	0	1	1	0	0	0	0	13		1	0	0	0	3	0		0	1	0	0	0		6.3	121	13.8	240			23.8	42
1379	145	0		1	64	3	4	0	2	0	0	1	0	0	0	0	3		0	0	0	0	3	1		0	0	0	0	0		8	80	17	92	2.81	4.06	1.5	80
1383	145	0		1	44	1	4	4	3	1	1	1	0	0	0	0	10		0	0	0	0	1	1		1	1	1	0	0		5.2	94	14.6	767	3.43	1.09	75.3	48
1385	145	0		1	59	4	5	1	4	1	0	1	1	0	0	0	12		0	1	0	0	3	0		0	1	0	0	0		4.6	145	13	158	3.92	0.41	101.2	62	256	849
1386	145	0		1	54	1	0	1	3	1	0	1	0	0	0	0	7		0	0	0	1	3	0		0	0	0	0	0		16.1	132	13.1	265	13.8	1.1	75.4	78
1392	144	0		1	66	5	7	2	5	1	0	1	1	0	0	0	20		1	1	0	0	3	0		0	0	0	1	0		8.3	149	12.2	176	7.28	0.7	119.1	154	573	1079
1393	144	0		0	63	4	7	1	4	1	0	1	1	0	0	0	12		1	1	0	1	3	0		0	1	0	1	0		7.3	135	13.3	262	4.5	2	22.9	53
1395	144	0		0	66	5	5	1	4	1	0	1	1	0	0	0	5		1	1	0	1	3	0		0	0	0	0	1		8	132	13.5	308	6.9	0.8	172.1	61	244	518
1396	56	1		0	57	1	1	2	4	1	1	1	1	0	1	0	23		1	0	0	0	3	0		0	0	0	0	0		4.4	134	13.2	202	2.3	1.3	13.6	53	315	245
1397	8	1		1	54	1	5	3	4	1	0	1	1	1	1	1	8		0	1	0	1	3	0		0	0	0	0	0		8.6	157	14	406	7.2	0.6	83.8	174	531	784
1400	3	1		0	48	6	12	4	5	1	0	1	1	1	0	1	3		0	0	0	0	3	0		0	0	0	0	0		24.4	93	20.8	201	23.6	0.5	323.6	77	365	2624
1401	144	0		1	29	0	0	1	2	0	0	1	0	0	0	0	8		0	0	0	1	3	0		0	0	0	0	0		10.5	134	13.1	197	8.4	1	80.3	58	152	514
1402	144	0		1	64	3	6	1	4	1	0	1	1	0	0	0	12		1	1	0	0	2	0		0	0	0	1	0		8.7	158	12.4	391	7.3	0.8	113.7	55	154	1969
1403	144	0		0	60	3	3	1	4	1	0	1	1	0	0	0	8		1	0	0	1	3	0		0	0	0	0	0		6.1	119	13	205	4.8	1	30.6	47	220	443
1409	144	0		0	51	7	3	3	2	0	0	1	0	0	0	0	19		0	0	0	0	3	0		0	1	0	0	0		3.6	80	19.4	229	2.8	0.6	67.2	607		319
1411	144	0		1	65	2	2	2	4	1	0	1	1	0	0	0	11		1	0	0	0	3	0		0	0	0	1	0		6.8	136	13.3	266	5.4	0.81	362.4	296
1412	144	0		1	65	8	9	2	4	1	0	1	1	0	0	0	12		1	1	0	0	3	0		1	0	1	0	0		9	117	13.5	406	7.5	0.7	61.8	141
1420	144	0		1	63	3	2	1	4	1	0	1	1	1	1	0	31		1	1	0	0	3	0		0	0	0	1	0		4.8	122	13.3	135	3.95	0.56	102	80
1421	143	0		1	59	4	14	4	4	1	0	1	1	0	0	0	14		1	1	0	0	3	0		1	0	0	0	0		7.5	110	15.1	163	5.6	1.1	92.5	1033	450	756
1424	143	0		0	66	3	4	2	2	0	0	1	0	0	0	0	4		1	0	0	0	3	0		0	0	0	1	0		5.2	133	13.8	206	3.1	1.58	4.3	64
1432	143	0		1	46	0	2	4	2	0	0	1	0	0	0	0	11		1	0	0	0	3	0		0	0	0	1	0		6.2	145	12.9	248	4.22	1.07	46.6	60
1433	143	0		1	57	2	3	0	4	1	0	1	1	0	0	0	26		0	0	1	0	2	0		1	0	0	0	0		4	131	13.2	204	3.35	0.45	172.5	78
1434	143	0		1	55	1	0	0	5	1	0	1	1	0	0	0	8		0	0	0	1	3	0		0	0	0	0	0		6.3	165	13.3	145	3.53	2.05	14	76
1437	143	0		1	55	5	2	2	4	1	0	1	1	0	0	0	11		0	0	0	0	3	0		0	0	0	0	0		5.6	72	19.3	180	3.7	1.2	16.8	54
1438	143	0		1	57	1	0	0	4	1	0	1	1	0	0	0	7		0	0	0	0	1	0		0	0	0	0	0		8.6	153	13.9	345	7.2	0.6	232.7	145
1444	143	0		0	32	2	7	2	5	1	0	1	1	0	0	0	3		0	1	0	1	3	0		0	0	0	0	0		6.4	112	14.5	264	4.1	1.6	87.6	43
1446	143	0		1	56	1	5	1	5	1	0	1	1	1	0	0	23		1	0	0	1	3	0		0	0	0	1	0		6.4	158	13.6	206	4.73	1.25	76.9	84
1455	143	0		0	55	3	0	2	4	1	0	1	1	0	0	0	38		0	0	0	0	3	0		0	0	0	0	0		14.8	110	12.8	413	6.76	6.66	13.9	52	259	283
1463	142	0		1	62	2	2	3	4	1	0	1	1	0	0	0	5		1	0	0	0	3	0		0	0	0	0	0		11.2	125	13.6	282	10.46	0.41	135.8	65	257	1011
1466	142	0		1	42	1	9	2	4	1	1	2	1	0	1	0	21		1	1	1	1	3	0		0	0	1	0	1		11.4	111	16.2	259	7.83	2.1	128.8	69	293	1143
1469	142	0		1	57	4	6	3	4	1	1	2	1	1	0	0	18		1	0	0	0	3	0		0	1	0	1	0		6.5	140	16.6	151	4.69	0.39	58.6	93
1471	142	0		1	49	1	5	1	4	1	0	2	1	0	0	0	13		1	0	1	1	1	1		0	0	1	1	0		8.5	128	13.6	249	5.9	1.9	8.4	59		95
1475	142	0		1	33	1	0	2	4	1	1	1	1	0	0	0	19		0	0	0	0	3	1		0	0	0	0	0		9.9	141	15.3	392	7.36	1.44	129.4	45	241	477
1476	142	0		1	51	1	0	1	4	1	0	1	1	1	0	0	16		0	0	0	0	3	0		0	0	0	0	0		10.1	136	12.2	368	8.4	0.8	58.1	91	308	3454
1480	14	1		1	55	1	0	1	4	1	0	1	1	1	1	1	14		0	0	0	0	3	0		0	0	0	0	0		5.5	140	12.9	192	4.15	0.99	147.1	78
1483	142	0		1	65	2	6	1	2	0	0	1	0	0	0	0	4		1	0	0	1	3	1		1	0	0	1	0		5.6	85	16	183	3.3	1.6	23.5	92
1484	11	1		1	64	6	8	4	5	1	0	2	1	1	1	1	11		1	1	1	0	3	0		0	0	0	0	1		16.4	195	13.5	323	15.16	0.58	239.9	125	842	4337
1485	28	1		0	61	3	5	3	4	1	0	1	1	0	0	0	10		1	0	0	0	3	0		1	0	0	0	0		4.9	119	12.6	255	3.09	1.02	126.6	47	193	1513
1486	142	0		1	54	1	7	3	2	0	0	1	0	0	0	0	4		1	0	0	0	3	0		1	0	0	1	0		8.2	95	13.2	234			69.1	97
1489	23	1		1	63	6	8	4	4	1	0	1	1	1	1	1	23		1	0	0	0	3	0		0	1	0	0	0		9.5	96	18.8	270	8.9	0.2	182.6	70
1495	141	0		1	65	8	11	1	4	1	0	1	1	0	0	0	15		1	1	1	0	1	0		0	0	1	0	0		3.9	88	17.7	123	3	0.6	57.5	569
1496	66	1		1	64	6	6	1	4	1	0	1	1	1	0	1	66		1	0	1	0	2	0		0	0	1	1	0		7.3	146	12.7	178	5.29	1.15	30.4	78		222
1499	141	0		0	48	0	2	0	2	0	0	1	0	0	0	0	2		0	0	0	0	3	0		0	0	0	0	0
1501	141	0		0	64	4	6	1	3	1	0	1	0	0	0	0	5		1	0	1	0	3	0		0	0	1	0	1		7.4	88	19.7	338	5.2	1.3	9.6	299	443	161
1502	141	0		1	62	8	4	1	4	1	0	1	1	0	0	0	1		0	0	0	0	3	0		0	0	0	0	0		16.4	98	16	250	15.32	0.82	200.4	157	289	4500
1503	141	0		1	63	3	3	1	3	1	0	1	0	0	0	0	7		1	0	0	0	3	0		0	0	0	1	0		3.4	135	13.5	116	2.09	0.83	21.6	102		280
1509	141	0		0	52	2	5	2	5	1	0	1	1	0	0	0	11		1	0	0	1	3	0		0	1	0	1	0		4.6	115	14.1	337	3.89	0.47	551.3	139	700	920
1510	141	0		1	58	3	7	4	4	1	0	2	1	1	0	0	16		0	0	1	1	3	0		0	0	1	1	0		14.8	125	13.9	240	11.9	1.5	105.1	134		708
1513	141	0		1	49	6	11	1	2	0	1	1	0	0	0	0	19		1	1	0	1	1	0		1	0	0	0	1		7.5	112	16.6	167	6.21	0.52	98.8	592	330
1514	141	0		1	62	3	3	1	4	1	0	1	1	0	0	0	16		1	1	1	1	3	1		0	0	1	1	0		7.5	139	12.4	307	5.9	1	87.7	92	348	2653
1515	141	0		0	63	3	5	2	5	1	0	1	1	1	0	0	28		1	1	1	1	3	0		0	0	1	1	0		7.5	136	12.8	239	5.95	0.99	66.7	72	286	796
1516	141	0		1	64	5	8	4	4	1	1	1	1	0	0	0	30		1	1	1	0	3	0		0	0	1	0	0		13	124	12.8	344	10.6	1.4	14.8	250
1517	56	1		1	53	10	0	2	4	1	0	1	1	0	0	0	20		0	0	0	0	3	0		0	0	0	0	0		8.9	160	15.6	189	6.3	0.7	64.4	61		786
1518	141	0		0	36	1	8	2	2	0	0	1	0	0	0	0	10		0	0	0	0	3	0		0	0	0	0	0		8.2	110	14.5	331	7.8	0.3	70.9	48		91
1524	141	0		0	63	8	8	2	4	1	1	1	1	0	0	0	6		1	0	0	0	3	0		0	0	0	1	0		6.5	97	16.1	130	5.53	0.55	164.7	88
1525	141	0		1	50	2	0	2	5	1	0	1	1	0	0	0	16		0	1	0	0	3	0		0	0	0	0	0		13.3	150	13.2	305	12.23	0.47	48.9	86
1528	3	1		1	51	5	8	4	4	1	0	1	1	0	0	1	3		0	0	0	0	3	1		0	0	0	0	0		8.7	100	16.3	71	3.69	3.92	3.4	55	372	1540
1539	35	1		0	64	4	3	3	4	1	1	1	1	0	0	1	35		1	0	0	0	1	0		0	0	0	0	1		2.8	89	19.3	62	2.1	0.21	153.8	38	89	4413
1543	29	1		1	57	2	6	2	4	1	0	1	1	1	1	1	28		1	0	1	1	3	0		1	0	1	1	0		6.9	159	14.7	193	5.7	0.6	60.2	113
1548	140	0		1	60	2	3	1	4	1	0	1	1	0	0	0	14		1	0	0	1	3	0		0	0	0	1	0		4.8	153	12.7	131	3.6	0.85	52.7	92	210	2001
1550	140	0		1	64	2	1	2	4	1	0	1	1	0	0	0	16		0	0	0	1	1	0		0	0	0	0	0		5.6	161	14.3	248	4.48	0.61	112.9	87
1551	140	0		1	66	5	5	1	5	1	0	1	1	0	0	0	9		0	1	0	1	3	0		1	0	0	0	0		6.1	159	13.1	138	4.49	0.98	116.9	100
1552	140	0		1	62	2	0	1	4	1	0	1	1	0	0	0	8		0	0	0	1	3	0		0	0	0	0	0		8.6	134	14.1	257	7.66	0.55	122.6	93	283	881
1557	16	1		1	58	1	2	3	5	1	0	2	1	1	1	1	16		1	0	0	0	3	0		0	0	0	0	0		16.3	159	13	154	14.45	0.69	179.6	65	230	1999
1558	140	0		0	65	2	2	3	4	1	0	2	1	0	0	0	14		1	0	0	0	3	0		0	0	0	1	0		6.1	140	13.1	178	5.27	0.41	4.9	57	273	556
1561	15	1		1	65	2	1	1	4	1	0	1	1	1	1	1	15		1	0	0	1	3	0		0	0	0	0	0		4.8	162	12.4	149	3.7	0.4	16.4	81
1562	140	0		1	49	0	3	1	4	1	0	1	1	0	0	0	12		1	0	0	1	3	0		0	0	0	1	0		6.4	144	13.6	223	5.26	0.81	95.5	117	414
1575	140	0		0	27	2	7	1	2	0	0	1	0	0	0	0	9		0	0	0	0	3	0		0	0	0	0	0		4.7	110	18.7	453	2.3	1.92	20.5	670	533	387
1580	140	0		1	61	5	4	3	3	1	1	1	0	0	0	0	9		0	0	0	0	3	1		0	0	1	0	0		11.4	113	13.7	92	10.32	0.44	140.1	54	182	577
1583	6	1		1	58	4	8	4	5	1	1	2	1	0	1	1	6		0	0	0	0	3	0		0	1	0	0	0		14.7	87	15.1	231	13.7	0.7	73.7	152	503	1031
1584	139	0		1	62	2	4	1	4	1	0	1	1	0	0	0	8		1	0	0	1	2	0		0	0	0	1	0		5.7	160	14.3	208	3.8	1.1	76.9	72
1587	139	0		1	47	0	0	2	4	1	0	1	1	0	0	0	9		0	0	0	1	3	0		0	0	0	0	0		7.8	142	13.3	213	6	1.4	128	63		943
1595	139	0		1	46	1	3	0	4	1	0	1	0	0	0	0	5		0	1	0	0	3	0		0	0	0	0	0		4.9	153	12.7	134	3.3	1.1	46.1	69	183	510
1596	139	0		1	52	1	2	1	4	1	0	1	1	0	0	0	13		1	0	0	1	3	0		0	0	0	1	0		3.5	150	13.5	188	2.7	0.6	70.2	117
1598	139	0		0	63	2	0	0	4	1	0	1	1	0	0	0	11		0	0	0	0	3	0		0	0	0	0	0		8.4	135	13.4	192	7	1	237.2	70
1606	1	1		0	58	7	9	4	5	1	0	2	1	0	1	1	1		1	1	1	1	3	0		0	0	1	1	0		20.7	119	13.7	352	11.7	6	35.6	1526	733	4500
1607	139	0		1	54	6	8	2	4	1	0	2	1	0	0	0	4		1	0	1	1	1	1		0	0	1	0	0		5.7	91	15.6	201	4.3	0.8	58.3	1032	350	936
1609	139	0		1	64	5	0	1	4	1	0	1	1	0	0	0	6		1	1	0	1	3	0		0	0	0	0	0		5.9	143	12.6	259	4.9	0.5	93.6	109	286	380
1611	139	0		1	60	2	0	1	4	1	0	1	1	0	0	0	12		0	0	0	1	2	0		0	0	0	0	0		4.9	134	12.9	161	3.5	0.6	68.2	74	327	1091
1612	139	0		1	46	0	0	0	4	1	0	1	1	0	0	0	6		0	0	0	0	3	0		0	0	0	0	0		7.5	150	12.6	156	5.7	1	83	93	190	811
1613	139	0		0	65	5	4	3	4	1	0	1	1	1	0	0	56		1	0	0	0	3	0		1	0	0	0	0		4.7	142	13.2	155	3.75	0.64	153	95
1614	139	0		1	36	0	0	0	4	1	0	1	1	0	0	0	9		0	0	0	1	3	0		0	1	0	0	0		11	156	12.7	242	9.1	1	107.8	100	402	1011
1618	139	0		0	38	1	0	4	2	0	0	1	0	0	0	0	9		1	0	0	0	3	0		0	0	0	0	0		7.3	102	16.2	336	3.73	2.88	2.3	48
1620	139	0		0	62	5	9	1	4	0	0	1	0	0	0	0	8		1	1	0	0	3	0		0	0	0	1	0		5.3	118	15.5	70	4.7	0.3	54	56
1622	139	0		1	60	4	6	1	4	1	0	1	1	0	0	0	12		1	0	0	1	3	1		0	0	0	1	0		5.9	138	14.9	175	4.4	0.9	274.1	167	524	2042
1628	139	0		0	57	1	0	0	4	1	0	1	1	0	0	0	4		0	0	0	0	3	0		0	0	0	0	0		4.1	131	12.3	170	2.8	0.9	95.3	80	171	1051
1633	139	0		0	59	4	2	1	3	1	0	1	0	0	0	0	12		1	0	0	0	3	1		0	0	0	0	1		16.8	107	14.1	219	13.3	1.6	52.7	61	238	1452
1634	87	1		0	64	8	0	1	2	0	0	1	0	0	0	0	21		0	0	0	0	3	0		0	0	0	0	0		10.8	83	17.8	337	9.1	0.8	124.2	35	89
1638	138	0		1	60	2	0	0	4	1	0	1	1	0	0	0	5		0	0	0	1	3	0		0	0	0	0	0		8.9	172	13	158	7.8	0.7	148.8	80
1639	9	1		1	62	4	4	3	4	1	0	1	1	0	0	1	9		0	0	0	0	3	1		0	0	0	0	0		6.3	127	13.4	147	5.72	0.42	171.9	104	308
1642	138	0		1	40	1	1	0	4	1	0	1	1	0	0	0	6		0	1	0	0	3	1		0	0	0	0	0		6	85	23.2	227	4.7	0.8	86	64	299	999
1652	9	1		1	36	3	4	4	5	1	0	1	1	1	1	1	9		0	0	0	0	3	0		0	0	0	0	0		1.4	116	13.2	91	1.1	0.1	143.8	397
1654	138	0		0	51	2	6	1	4	1	0	1	1	0	0	0	17		1	0	0	0	3	0		0	1	0	1	0		9.1	120	14.6	276	8.4	0.3	65	76
1663	138	0		1	47	1	2	1	5	1	0	2	1	1	0	0	25		0	1	0	0	3	0		0	0	0	0	0		7.7	135	13.1	321	6.2	0.7	350.5	117	434	3707
1668	138	0		1	49	1	0	0	2	0	0	1	0	0	0	0	0		0	0	0	0	3	0		0	0	0	0	0									76
1670	9	1		1	58	7	11	1	4	1	0	1	1	1	1	1	9		1	0	1	0	3	0		0	0	1	1	0		7.4	96	14.1	135	5.9	0.75	202	241		358
1672	137	0		0	59	2	1	2	5	1	0	1	1	1	0	0	22		1	1	0	0	3	0		0	0	0	0	0		7.7	131	13.4	341	6.33	0.82	158.6	55	366	696
1676	137	0		1	62	3	6	2	5	1	0	1	1	0	0	0	7		1	0	1	1	3	1		1	0	1	0	0		9.3	144	13.6	199	7.7	1	145.7	128	449	1052
1679	0	1		1	66	2		4	5	1	0	2	1	0	1	1	0		0	0	0	0	3	0		0	0	0	0	0
1684	137	0		1	51	2	3	1	4	1	0	1	1	0	0	0	3		1	1	0	0	3	0		0	0	0	0	0		7.6	151	12.2	427	6.24	0.6	133.1	84	159	2115
1685	137	0		0	65	2	2	0	2	0	0	1	0	0	0	0	7		1	0	1	0	3	0		0	1	1	1	0		3.5	134	14	179	1.5	1.5	2.2	69		327
1687	137	0		0	61	3	9	1	4	1	0	1	1	0	0	0	5		1	1	0	1	3	0		0	0	1	1	0		5.3	122	14.8	216	4.2	0.7	18	92
1690	137	0		1	51	3	0	0	2	0	0	1	0	0	0	0	3		0	0	0	0	3	0		0	0	0	0	0		7.6	146	12.8	204	6.23	0.77	13.9	85	315	252
1692	137	0		1	66	2	0	1	4	1	0	1	1	0	0	0	26		0	0	0	1	3	0		0	1	0	0	0		12.1	145	13.9	198	9.72	1.38	71.6	123	349	3968
1700	136	0		0	43	0	0	1	2	0	0	1	0	0	0	0	11		0	0	0	0	3	0		0	0	0	0	0		6.1	111	14	218			0.9	73
1701	136	0		1	59	2	0	1	4	1	0	1	1	1	0	0	20		0	0	0	0	3	0		1	0	0	0	0		3.6	149	13.4	116	2.34	0.77	82.8	84	253	2610
1704	136	0		1	50	2	5	4	4	1	0	1	1	1	1	0	50		0	0	0	1	3	0		0	0	0	0	0
1705	136	0		1	44	0	1	2	4	1	0	1	1	0	0	0	6		0	0	0	1	3	0		0	1	0	0	0
1710	28	1		0	60	7	7	3	4	1	0	1	1	0	0	1	27		1	0	1	1	3	0		0	1	1	0	1		3	119	19.2	78	1.5	1.03	3.4	420
1714	20	1		1	60	3	5	3	4	1	0	2	1	1	1	1	20		1	1	0	0	3	0		0	0	0	1	0		9.1	140	12.9	229	7.46	0.62	215.8	73	316	1067
1718	136	0		1	64	2	2	4	4	1	0	1	1	1	0	0	34		1	0	0	1	3	0		0	0	0	1	0		15.6	132	12.4	281	13.8	0.7	285.1	117
1719	136	0		1	61	2	2	3	4	1	0	1	1	0	1	0	114		0	0	0	0	3	0		0	0	0	0	0		8.5	129	12.8	187	7.81	0.19	142	379	684
1725	136	0		1	65	4	7	2	4	1	0	1	1	1	0	0	23		1	0	1	0	1	0		1	0	1	1	0		6.1	148	14	178	4.59	0.73	67.8	89		868
1734	136	0		0	53	1	4	4	4	1	0	1	0	0	0	0	11		0	0	0	0	3	0		0	0	0	0	0		5.5	100	13.5	285	3.19	1.49	131	43
1736	136	0		1	42	0	6	4	4	1	0	1	1	0	0	0	23		0	0	0	0	3	0		1	0	0	0	0		3.9	167	16	74	1.2	2.1	39	87
1739	7	1		1	64	10	16	4	4	1	0	1	1	1	0	1	7		1	1	1	0	3	0		1	1	1	0	1		7.9	112	17.3	213	6.16	1.05	27.6	102	360
1740	136	0		1	65	2	1	2	4	1	0	1	1	0	0	0	7		1	0	0	1	2	1		0	0	0	1	0		10.8	132	13.2	389	8.5	1	241.4	80	320	631
1742	136	0		1	60	5	12	2	4	1	0	1	1	0	0	0	6		1	0	0	0	2	0		0	0	1	1	0		6.5	95	13.5	279	5.3	0.4	64.6	283	465	495
1748	136	0		1	52	1	5	2	4	1	0	1	1	0	0	0	7		1	0	1	1	3	1		0	0	1	1	0		10.4	128	14	444	8.1	1.6	297	175	583	2323
