# Supplementary material for: An update to the custom-made MS Excel workbook performing the log-rank test with extended functionality and a new original COVID-19 training data set
Source: Croat Med J. 2021 Oct;62(5):531–3. doi: 10.3325/cmj.2021.62.531 (PMC8596477; doi:10.3325/cmj.2021.62.531)
Supplement: Supplementary File 3 [file CroatMedJ_62_s003.xls]

## Sheet: about
		Marko Lucijanić. An update of the custom-made MS Excel workbook performing the log-rank test with extended functionality and new original COVID-19 training dataset
		Croat Med J. 2021
	This is an updated version of the custom-made MS Excel workbook orginally published in 2016 in the Croatian Medical Journal under reference:
	Lucijanić M. Survival analysis in clinical practice: analyze your own data using an Excel workbook. Croat Med J. 2016;57:77-9. doi: 10.3325/cmj.2016.57.77
	There are three version of the current update, for 300 cases, 600 casese and 1200 cases. The number of cases (rows in the woorkbook) has been intentionally
	limited to aid the speed of the calculations that MS Excel has to deal with with every change on the sheet you are using.
	Data-set used in the current update is from the University hospital Dubrava registry of hospitalized COVID-19 patients. Three subsets of patients with
	different sample size (300, 600 and 1200) have been chosen to demonstrate how age and comorbidities affect survival of patients with acute COVID-19 infection.
	6-month overall survival is provided for the demonstration of time to event analyses.
	Created for max 1200 rows.				Marko Lucijanić
	Workbook version 20.0				Department of Hematology
	Date: July 12, 2021				University hospital Dubrava (www.kbd.hr), Zagreb, Croatia
	Created for MS Excel 2002 and newer				mailto: markolucijanic@yahoo.com
	If you have any questions, suggestions or comments, please contact me.
	Have a nice and productive day. Kind regards, Marko

## Sheet: Analysis
Select data:		1.	Enter data sheet name:			DATA				Survival curves:																	Sheet name
										Nm. 1	Whole dataset													Nm	A		DATA		None
2.	Set variables (columns containing):				Time	Status	Group																	OS 6mth	B				Median
					OS 6mth	status 6 mth	Nm of drugs in chronic therapy																	status 6 mth	C				Terciles
2.'	Set filter	variable																							D	B	0		Quartiles
		condition					- Q1 (1) - Q2 (3) - Q3 (6) -																	Sex	E		0		Cut-off
				2.''		Group stratification:	Quartiles																	Age	F
						Cut-off value:																		Charlson comorbidity index	G	C
																								Nm of drugs in chronic therapy	H
																								ECOG status on admission	I
Results:				Read survival rate at:	90																			MEWS COVID severity (2-mild, 3-moderate, 4-severe, 5-critical)	J	H
There are total of			Total number	Med. Sur.	Surv. rate																			Pneumonia	K
4 groups		All pts.:	1179	MNR	0.819203																			Other infection on admssion	L
1			256	MNR	0.919969																			Admission to 1-ward or 2-ICU	M
2			268	MNR	0.869271																			Need for oxygen therapy	N
3			312	MNR	0.810539					Nm. 2	Subgroups													Hifh flow therapy	O
4			343	MNR	0.712336																			Mechanical ventilation	P
																								Death during hospitalization	Q
																								Length of COVID hospitalization	R
Curves comparison:		Cox-Mantel log-rank test			<0,001																				S
1	2	0.0496653	0.58 / 1.72		Common p value																			Arterial hypertension	T
1	3	<0,001	0.39 / 2.59																					Diabetes mellitus	U
1	4	<0,001	0.23 / 4.26																					Hyperlipoproteinemia	V
2	3	0.052967	0.66 / 1.51																					Obesity	W	group
2	4	<0,001	0.4 / 2.48						1															Smoking	X	codes:	1
3	4	0.00214589	0.61 / 1.64						2																Y		2
Group names		p value	Hazard Ratio / recip. value						3																Z		3
0.00833333	Bonferroni correction for 6 comparison(s):								4															Aspirin	AA		4
	Result is significant if p value is less than 0.0083								Change group names for graph purposes:															Anticoagulant therapy	AB
																								Statin	AC
																								ACEi	AD
																								ARB	AE
																									AF
																								WBC	AG
																								Hemoglobin	AH
																								RDW	AI
																								Platelets	AJ
																								Abs neutrophils	AK
																								Abs lymphocytes	AL
																								CRP	AM
																								Creatinin	AN
																								Uric acid	AO
																								Feritin	AP
																									AQ
																									AR
																									AS
																									AT
																									AU
																									AV
																									AW
																									AX
																									AY
																									AZ
																									BA
																									BB
																									BC
																									BD
																									BE
																									BF
																									BG
																									BH
																									BI
																									BJ
																									BK
																									BL
																									BM
																									BN
																									BO
																									BP
																									BQ
																									BR
																									BS
																									BT
																									BU
																									BV
																									BW
																									BX
																									BY
																									BZ
																									CA
																									CB
																									CC
																									CD
																									CE
																									CF
																									CG
																									CH
																									CI
																									CJ
																									CK
																									CL
																									CM
																									CN
																									CO
																									CP
																									CQ
																									CR
																									CS
																									CT
																									CU
																									CV
																									CW
																									CX
																									CY
																									CZ
																									DA
																									DB
																									DC
																									DD
																									DE
																									DF
																									DG
																									DH
																									DI
																									DJ
																									DK
																									DL
																									DM
																									DN
																									DO
																									DP
																									DQ
																									DR
																									DS
																									DT
																									DU
																									DV
																									DW
																									DX
																									DY
																									DZ
																									EA
																									EB
																									EC
																									ED
																									EE
																									EF
																									EG
																									EH
																									EI
																									EJ
																									EK
																									EL
																									EM
																									EN
																									EO
																									EP
																									EQ
																									ER
																									ES
																									ET
																									EU
																									EV
																									EW
																									EX
																									EY
																									EZ
																									FA
																									FB
																									FC
																									FD
																									FE
																									FF
																									FG
																									FH
																									FI
																									FJ
																									FK
																									FL
																									FM
																									FN
																									FO
																									FP
																									FQ
																									FR
																									FS
																									FT
																									FU
																									FV
																									FW
																									FX
																									FY
																									FZ
																									GA
																									GB
																									GC
																									GD
																									GE
																									GF
																									GG
																									GH
																									GI
																									GJ
																									GK
																									GL
																									GM
																									GN
																									GO
																									GP
																									GQ
																									GR
																									GS
																									GT
																									GU
																									GV
																									GW
																									GX
																									GY
																									GZ
																									HA
																									HB
																									HC
																									HD
																									HE
																									HF
																									HG
																									HH
																									HI
																									HJ
																									HK
																									HL
																									HM
																									HN
																									HO
																									HP
																									HQ
																									HR
																									HS
																									HT
																									HU
																									HV
																									HW
																									HX
																									HY
																									HZ
																									IA
																									IB
																									IC
																									ID
																									IE
																									IF
																									IG
																									IH
																									II
																									IJ
																									IK
																									IL
																									IM
																									IN
																									IO
																									IP
																									IQ
																									IR
																									IS
																									IT
																									IU
																									IV

## Sheet: Data sorting
									Patient ID	Time passed	Status	Group	helper group	timeCORR	stCORR		1	1	2	2	3	3	4	4	log1	1	2	log2	1	3	log3	1	4	log4	2	3	log5	2	4	log6	3	4			Comm				Mix
This whole sheet is used for data sorting and formatting.									1	180	0	2	2	180	0	2			180	0					180	0	2							180	0	2	180	0	2				1		180	0	2		2
Nothing to learn about survival analysis here.									2	180	0	1	0	180	0	1	180	0							180	0	1	180	0	1	180	0	1										2		180	0	1		1
									3	180	0	1	0	180	0	1	180	0							180	0	1	180	0	1	180	0	1										3		180	0	1		1
									4	180	0	1	0	180	0	1	180	0							180	0	1	180	0	1	180	0	1										4		180	0	1		1
			2	2	1	2	1	1	5	180	0	3	4	180	0	3					180	0						180	0	3				180	0	3				180	0	3			180	0	3		3
time:			1	1	2	1	2	2	6	180	0	3	4	180	0	3					180	0						180	0	3				180	0	3				180	0	3	DATA		180	0	3		3
OS 6mth	B	0	3	3	3	3	3	3	7	180	0	2	1	180	0	2			180	0					180	0	2							180	0	2	180	0	2				filter var		180	0	2		2
			4	4	4	4	4	4	8	180	0	3	4	180	0	3					180	0						180	0	3				180	0	3				180	0	3	0	0	180	0	3		3
cen:									9	180	0	3	5	180	0	3					180	0						180	0	3				180	0	3				180	0	3	condition		180	0	3		3
status 6 mth	C	0							10	180	0	1	0	180	0	1	180	0							180	0	1	180	0	1	180	0	1												180	0	1		1
									11	180	0	2	1	180	0	2			180	0					180	0	2							180	0	2	180	0	2						180	0	2		2
group:									12	180	0	1	0	180	0	1	180	0							180	0	1	180	0	1	180	0	1										filter var		180	0	1		1
Nm of drugs in chronic therapy	H	0							13	180	0	3	5	180	0	3					180	0						180	0	3				180	0	3				180	0	3	0	0	180	0	3		3
									14	180	0	1	0	180	0	1	180	0							180	0	1	180	0	1	180	0	1										condition		180	0	1		1
									15	180	0	3	3	180	0	3					180	0						180	0	3				180	0	3				180	0	3			180	0	3		3
									16	180	0	1	0	180	0	1	180	0							180	0	1	180	0	1	180	0	1												180	0	1		1
									17	180	0					sdfgafsderaede																															sdfgafsderaede
									18	180	0	4	13	180	0	4							180	0							180	0	4				180	0	4	180	0	4		- Q1 (1) - Q2 (3) - Q3 (6) -	180	0	4		4
									19	180	0	3	4	180	0	3					180	0						180	0	3				180	0	3				180	0	3	safety str	1	180	0	3		3
									20	180	0	3	4	180	0	3					180	0						180	0	3				180	0	3				180	0	3	Stratificiraj	1	180	0	3		3
									21	180	0	2	2	180	0	2			180	0					180	0	2							180	0	2	180	0	2				Options	Quartiles	180	0	2		2
									22	41	1	4	17	41	1	4							41	1							41	1	4				41	1	4	41	1	4	Cut-off		41	1	4		4
									23	180	0	1	0	180	0	1	180	0							180	0	1	180	0	1	180	0	1												180	0	1		1
									24	180	0	1	0	180	0	1	180	0							180	0	1	180	0	1	180	0	1										None		180	0	1		1
									25	180	0	2	2	180	0	2			180	0					180	0	2							180	0	2	180	0	2				Median	median (3)	180	0	2		2
									26	180	0	2	1	180	0	2			180	0					180	0	2							180	0	2	180	0	2				Terciles	- T1 (2) - T2 (5) -	180	0	2		2
									27	180	0	4	11	180	0	4							180	0							180	0	4				180	0	4	180	0	4	Quartiles	- Q1 (1) - Q2 (3) - Q3 (6) -	180	0	4		4
									28	7	1	3	4	7	1	3					7	1						7	1	3				7	1	3				7	1	3	Cut-off		7	1	3		3
									29	180	0					sdfgafsderaede																															sdfgafsderaede
									30	180	0	3	4	180	0	3					180	0						180	0	3				180	0	3				180	0	3			180	0	3		3
									31	180	0	4	7	180	0	4							180	0							180	0	4				180	0	4	180	0	4	2		180	0	4		4
									32	180	0	3	4	180	0	3					180	0						180	0	3				180	0	3				180	0	3	0		180	0	3		3
									33	180	0	4	8	180	0	4							180	0							180	0	4				180	0	4	180	0	4	4		180	0	4		4
									34	11	1	2	2	11	1	2			11	1					11	1	2							11	1	2	11	1	2				1		11	1	2		2
									35	180	0	2	1	180	0	2			180	0					180	0	2							180	0	2	180	0	2				5		180	0	2		2
									36	180	0	1	0	180	0	1	180	0							180	0	1	180	0	1	180	0	1										3		180	0	1		1
									37	180	0	4	11	180	0	4							180	0							180	0	4				180	0	4	180	0	4	13		180	0	4		4
									38	180	0	4	10	180	0	4							180	0							180	0	4				180	0	4	180	0	4	17		180	0	4		4
									39	180	0	1	0	180	0	1	180	0							180	0	1	180	0	1	180	0	1										11		180	0	1		1
									40	180	0	1	0	180	0	1	180	0							180	0	1	180	0	1	180	0	1										7		180	0	1		1
									41	180	0	1	0	180	0	1	180	0							180	0	1	180	0	1	180	0	1										8		180	0	1		1
									42	180	0	4	18	180	0	4							180	0							180	0	4				180	0	4	180	0	4	10		180	0	4		4
									43	180	0	4	10	180	0	4							180	0							180	0	4				180	0	4	180	0	4			180	0	4		4
									44	180	0	1	0	180	0	1	180	0							180	0	1	180	0	1	180	0	1												180	0	1		1
									45	180	0	4	6	180	0	4							180	0							180	0	4				180	0	4	180	0	4			180	0	4		4
									46	180	0	1	0	180	0	1	180	0							180	0	1	180	0	1	180	0	1												180	0	1		1
									47	0	1	2	2	0	1	2			0	1					0	1	2							0	1	2	0	1	2						0	1	2		2
									48	180	0	2	1	180	0	2			180	0					180	0	2							180	0	2	180	0	2						180	0	2		2
									49	180	0	2	1	180	0	2			180	0					180	0	2							180	0	2	180	0	2						180	0	2		2
									50	180	0	4	8	180	0	4							180	0							180	0	4				180	0	4	180	0	4			180	0	4		4
									51	20	1	3	5	20	1	3					20	1						20	1	3				20	1	3				20	1	3			20	1	3		3
									52	180	0	2	1	180	0	2			180	0					180	0	2							180	0	2	180	0	2						180	0	2		2
									53	77	1	1	0	77	1	1	77	1							77	1	1	77	1	1	77	1	1												77	1	1		1
									54	180	0	2	1	180	0	2			180	0					180	0	2							180	0	2	180	0	2						180	0	2		2
									55	180	0	3	4	180	0	3					180	0						180	0	3				180	0	3				180	0	3			180	0	3		3
									56	180	0	4	10	180	0	4							180	0							180	0	4				180	0	4	180	0	4			180	0	4		4
									57	180	0	2	2	180	0	2			180	0					180	0	2							180	0	2	180	0	2						180	0	2		2
									58	180	0	1	0	180	0	1	180	0							180	0	1	180	0	1	180	0	1												180	0	1		1
									59	180	0	4	10	180	0	4							180	0							180	0	4				180	0	4	180	0	4			180	0	4		4
									60	180	0	2	1	180	0	2			180	0					180	0	2							180	0	2	180	0	2						180	0	2		2
									61	180	0	4	7	180	0	4							180	0							180	0	4				180	0	4	180	0	4			180	0	4		4
									62	180	0	3	3	180	0	3					180	0						180	0	3				180	0	3				180	0	3			180	0	3		3
									63	180	0	2	1	180	0	2			180	0					180	0	2							180	0	2	180	0	2						180	0	2		2
									64	180	0	4	12	180	0	4							180	0							180	0	4				180	0	4	180	0	4			180	0	4		4
									65	61	1	4	10	61	1	4							61	1							61	1	4				61	1	4	61	1	4			61	1	4		4
									66	17	1	2	2	17	1	2			17	1					17	1	2							17	1	2	17	1	2						17	1	2		2
									67	180	0	3	3	180	0	3					180	0						180	0	3				180	0	3				180	0	3			180	0	3		3
									68	180	0	3	3	180	0	3					180	0						180	0	3				180	0	3				180	0	3			180	0	3		3
									69	180	0	1	0	180	0	1	180	0							180	0	1	180	0	1	180	0	1												180	0	1		1
									70	180	0	3	3	180	0	3					180	0						180	0	3				180	0	3				180	0	3			180	0	3		3
									71	180	0	4	8	180	0	4							180	0							180	0	4				180	0	4	180	0	4			180	0	4		4
									72	180	0	1	0	180	0	1	180	0							180	0	1	180	0	1	180	0	1												180	0	1		1
									73	9	1	4	14	9	1	4							9	1							9	1	4				9	1	4	9	1	4			9	1	4		4
									74	180	0	2	2	180	0	2			180	0					180	0	2							180	0	2	180	0	2						180	0	2		2
									75	180	0	4	10	180	0	4							180	0							180	0	4				180	0	4	180	0	4			180	0	4		4
									76	180	0	2	2	180	0	2			180	0					180	0	2							180	0	2	180	0	2						180	0	2		2
									77	180	0	1	0	180	0	1	180	0							180	0	1	180	0	1	180	0	1												180	0	1		1
									78	180	0	2	1	180	0	2			180	0					180	0	2							180	0	2	180	0	2						180	0	2		2
									79	180	0	3	3	180	0	3					180	0						180	0	3				180	0	3				180	0	3			180	0	3		3
									80	180	0	3	3	180	0	3					180	0						180	0	3				180	0	3				180	0	3			180	0	3		3
									81	180	0	1	0	180	0	1	180	0							180	0	1	180	0	1	180	0	1												180	0	1		1
									82	5	1					sdfgafsderaede																															sdfgafsderaede
									83	5	1	3	3	5	1	3					5	1						5	1	3				5	1	3				5	1	3			5	1	3		3
									84	180	0	1	0	180	0	1	180	0							180	0	1	180	0	1	180	0	1												180	0	1		1
									85	180	0	4	8	180	0	4							180	0							180	0	4				180	0	4	180	0	4			180	0	4		4
									86	180	0	1	0	180	0	1	180	0							180	0	1	180	0	1	180	0	1												180	0	1		1
									87	180	0	3	4	180	0	3					180	0						180	0	3				180	0	3				180	0	3			180	0	3		3
									88	180	0	3	5	180	0	3					180	0						180	0	3				180	0	3				180	0	3			180	0	3		3
									89	14	1	1	0	14	1	1	14	1							14	1	1	14	1	1	14	1	1												14	1	1		1
									90	180	0	1	0	180	0	1	180	0							180	0	1	180	0	1	180	0	1												180	0	1		1
									91	180	0	4	10	180	0	4							180	0							180	0	4				180	0	4	180	0	4			180	0	4		4
									92	180	0	4	6	180	0	4							180	0							180	0	4				180	0	4	180	0	4			180	0	4		4
									93	180	0	1	0	180	0	1	180	0							180	0	1	180	0	1	180	0	1												180	0	1		1
									94	180	0	1	0	180	0	1	180	0							180	0	1	180	0	1	180	0	1												180	0	1		1
									95	180	0	1	0	180	0	1	180	0							180	0	1	180	0	1	180	0	1												180	0	1		1
									96	180	0	3	5	180	0	3					180	0						180	0	3				180	0	3				180	0	3			180	0	3		3
									97	180	0	1	0	180	0	1	180	0							180	0	1	180	0	1	180	0	1												180	0	1		1
									98	180	0	2	1	180	0	2			180	0					180	0	2							180	0	2	180	0	2						180	0	2		2
									99	180	0	2	1	180	0	2			180	0					180	0	2							180	0	2	180	0	2						180	0	2		2
									100	4	1	3	5	4	1	3					4	1						4	1	3				4	1	3				4	1	3			4	1	3		3
									101	180	0	1	0	180	0	1	180	0							180	0	1	180	0	1	180	0	1												180	0	1		1
									102	180	0	1	0	180	0	1	180	0							180	0	1	180	0	1	180	0	1												180	0	1		1
									103	180	0	2	1	180	0	2			180	0					180	0	2							180	0	2	180	0	2						180	0	2		2
									104	4	1	3	5	4	1	3					4	1						4	1	3				4	1	3				4	1	3			4	1	3		3
									105	1	1					sdfgafsderaede																															sdfgafsderaede
									106	180	0	1	0	180	0	1	180	0							180	0	1	180	0	1	180	0	1												180	0	1		1
									107	180	0	2	1	180	0	2			180	0					180	0	2							180	0	2	180	0	2						180	0	2		2
									108	1	1	4	11	1	1	4							1	1							1	1	4				1	1	4	1	1	4			1	1	4		4
									109	180	0	1	0	180	0	1	180	0							180	0	1	180	0	1	180	0	1												180	0	1		1
									110	55	1	1	0	55	1	1	55	1							55	1	1	55	1	1	55	1	1												55	1	1		1
									111	180	0	3	5	180	0	3					180	0						180	0	3				180	0	3				180	0	3			180	0	3		3
									112	180	0	1	0	180	0	1	180	0							180	0	1	180	0	1	180	0	1												180	0	1		1
									113	180	0	2	2	180	0	2			180	0					180	0	2							180	0	2	180	0	2						180	0	2		2
									114	180	0	1	0	180	0	1	180	0							180	0	1	180	0	1	180	0	1												180	0	1		1
									115	180	0	3	3	180	0	3					180	0						180	0	3				180	0	3				180	0	3			180	0	3		3
									116	180	0	1	0	180	0	1	180	0							180	0	1	180	0	1	180	0	1												180	0	1		1
									117	180	0	3	4	180	0	3					180	0						180	0	3				180	0	3				180	0	3			180	0	3		3
									118	180	0	3	4	180	0	3					180	0						180	0	3				180	0	3				180	0	3			180	0	3		3
									119	180	0	2	1	180	0	2			180	0					180	0	2							180	0	2	180	0	2						180	0	2		2
									120	180	0	3	5	180	0	3					180	0						180	0	3				180	0	3				180	0	3			180	0	3		3
									121	4	1					sdfgafsderaede																															sdfgafsderaede
									122	180	0	1	0	180	0	1	180	0							180	0	1	180	0	1	180	0	1												180	0	1		1
									123	180	0	2	1	180	0	2			180	0					180	0	2							180	0	2	180	0	2						180	0	2		2
									124	180	0	4	7	180	0	4							180	0							180	0	4				180	0	4	180	0	4			180	0	4		4
									125	180	0	3	3	180	0	3					180	0						180	0	3				180	0	3				180	0	3			180	0	3		3
									126	180	0	1	0	180	0	1	180	0							180	0	1	180	0	1	180	0	1												180	0	1		1
									127	180	0	2	2	180	0	2			180	0					180	0	2							180	0	2	180	0	2						180	0	2		2
									128	180	0	4	7	180	0	4							180	0							180	0	4				180	0	4	180	0	4			180	0	4		4
									129	180	0	2	2	180	0	2			180	0					180	0	2							180	0	2	180	0	2						180	0	2		2
									130	7	1	4	9	7	1	4							7	1							7	1	4				7	1	4	7	1	4			7	1	4		4
									131	179	0	2	1	179	0	2			179	0					179	0	2							179	0	2	179	0	2						179	0	2		2
									132	179	0	2	2	179	0	2			179	0					179	0	2							179	0	2	179	0	2						179	0	2		2
									133	179	0	2	2	179	0	2			179	0					179	0	2							179	0	2	179	0	2						179	0	2		2
									134	179	0	3	4	179	0	3					179	0						179	0	3				179	0	3				179	0	3			179	0	3		3
									135	179	0	3	3	179	0	3					179	0						179	0	3				179	0	3				179	0	3			179	0	3		3
									136	179	0	1	0	179	0	1	179	0							179	0	1	179	0	1	179	0	1												179	0	1		1
									137	9	1	1	0	9	1	1	9	1							9	1	1	9	1	1	9	1	1												9	1	1		1
									138	107	1	4	13	107	1	4							107	1							107	1	4				107	1	4	107	1	4			107	1	4		4
									139	178	0	4	11	178	0	4							178	0							178	0	4				178	0	4	178	0	4			178	0	4		4
									140	178	0	2	1	178	0	2			178	0					178	0	2							178	0	2	178	0	2						178	0	2		2
									141	178	0	4	16	178	0	4							178	0							178	0	4				178	0	4	178	0	4			178	0	4		4
									142	178	0	4	7	178	0	4							178	0							178	0	4				178	0	4	178	0	4			178	0	4		4
									143	178	0	2	2	178	0	2			178	0					178	0	2							178	0	2	178	0	2						178	0	2		2
									144	18	1	1	0	18	1	1	18	1							18	1	1	18	1	1	18	1	1												18	1	1		1
									145	177	0	3	5	177	0	3					177	0						177	0	3				177	0	3				177	0	3			177	0	3		3
									146	177	0	4	6	177	0	4							177	0							177	0	4				177	0	4	177	0	4			177	0	4		4
									147	177	0	1	0	177	0	1	177	0							177	0	1	177	0	1	177	0	1												177	0	1		1
									148	37	1	4	7	37	1	4							37	1							37	1	4				37	1	4	37	1	4			37	1	4		4
									149	31	1	4	6	31	1	4							31	1							31	1	4				31	1	4	31	1	4			31	1	4		4
									150	177	0	3	4	177	0	3					177	0						177	0	3				177	0	3				177	0	3			177	0	3		3
									151	177	0	3	4	177	0	3					177	0						177	0	3				177	0	3				177	0	3			177	0	3		3
									152	177	0	2	2	177	0	2			177	0					177	0	2							177	0	2	177	0	2						177	0	2		2
									153	177	0	2	1	177	0	2			177	0					177	0	2							177	0	2	177	0	2						177	0	2		2
									154	177	0	3	5	177	0	3					177	0						177	0	3				177	0	3				177	0	3			177	0	3		3
									155	177	0	4	9	177	0	4							177	0							177	0	4				177	0	4	177	0	4			177	0	4		4
									156	177	0	2	1	177	0	2			177	0					177	0	2							177	0	2	177	0	2						177	0	2		2
									157	9	1	4	6	9	1	4							9	1							9	1	4				9	1	4	9	1	4			9	1	4		4
									158	28	1	3	4	28	1	3					28	1						28	1	3				28	1	3				28	1	3			28	1	3		3
									159	176	0	4	6	176	0	4							176	0							176	0	4				176	0	4	176	0	4			176	0	4		4
									160	176	0	4	6	176	0	4							176	0							176	0	4				176	0	4	176	0	4			176	0	4		4
									161	176	0	3	3	176	0	3					176	0						176	0	3				176	0	3				176	0	3			176	0	3		3
									162	175	0	1	0	175	0	1	175	0							175	0	1	175	0	1	175	0	1												175	0	1		1
									163	175	0	1	0	175	0	1	175	0							175	0	1	175	0	1	175	0	1												175	0	1		1
									164	175	0	3	3	175	0	3					175	0						175	0	3				175	0	3				175	0	3			175	0	3		3
									165	175	0	3	5	175	0	3					175	0						175	0	3				175	0	3				175	0	3			175	0	3		3
									166	175	0	2	1	175	0	2			175	0					175	0	2							175	0	2	175	0	2						175	0	2		2
									167	175	0	1	0	175	0	1	175	0							175	0	1	175	0	1	175	0	1												175	0	1		1
									168	175	0	1	0	175	0	1	175	0							175	0	1	175	0	1	175	0	1												175	0	1		1
									169	175	0	1	0	175	0	1	175	0							175	0	1	175	0	1	175	0	1												175	0	1		1
									170	175	0	1	0	175	0	1	175	0							175	0	1	175	0	1	175	0	1												175	0	1		1
									171	175	0	2	1	175	0	2			175	0					175	0	2							175	0	2	175	0	2						175	0	2		2
									172	175	0	2	2	175	0	2			175	0					175	0	2							175	0	2	175	0	2						175	0	2		2
									173	174	0	1	0	174	0	1	174	0							174	0	1	174	0	1	174	0	1												174	0	1		1
									174	174	0	2	1	174	0	2			174	0					174	0	2							174	0	2	174	0	2						174	0	2		2
									175	174	0	2	1	174	0	2			174	0					174	0	2							174	0	2	174	0	2						174	0	2		2
									176	174	0	3	4	174	0	3					174	0						174	0	3				174	0	3				174	0	3			174	0	3		3
									177	174	0	1	0	174	0	1	174	0							174	0	1	174	0	1	174	0	1												174	0	1		1
									178	174	0	2	2	174	0	2			174	0					174	0	2							174	0	2	174	0	2						174	0	2		2
									179	174	0	3	4	174	0	3					174	0						174	0	3				174	0	3				174	0	3			174	0	3		3
									180	33	1	3	3	33	1	3					33	1						33	1	3				33	1	3				33	1	3			33	1	3		3
									181	174	0	2	2	174	0	2			174	0					174	0	2							174	0	2	174	0	2						174	0	2		2
									182	174	0	2	2	174	0	2			174	0					174	0	2							174	0	2	174	0	2						174	0	2		2
									183	30	1	2	1	30	1	2			30	1					30	1	2							30	1	2	30	1	2						30	1	2		2
									184	174	0	1	0	174	0	1	174	0							174	0	1	174	0	1	174	0	1												174	0	1		1
									185	174	0	2	1	174	0	2			174	0					174	0	2							174	0	2	174	0	2						174	0	2		2
									186	174	0	2	1	174	0	2			174	0					174	0	2							174	0	2	174	0	2						174	0	2		2
									187	173	0	2	2	173	0	2			173	0					173	0	2							173	0	2	173	0	2						173	0	2		2
									188	173	0	2	2	173	0	2			173	0					173	0	2							173	0	2	173	0	2						173	0	2		2
									189	173	0	3	3	173	0	3					173	0						173	0	3				173	0	3				173	0	3			173	0	3		3
									190	173	0	3	4	173	0	3					173	0						173	0	3				173	0	3				173	0	3			173	0	3		3
									191	29	1	1	0	29	1	1	29	1							29	1	1	29	1	1	29	1	1												29	1	1		1
									192	173	0	4	7	173	0	4							173	0							173	0	4				173	0	4	173	0	4			173	0	4		4
									193	173	0					sdfgafsderaede																															sdfgafsderaede
									194	173	0	2	1	173	0	2			173	0					173	0	2							173	0	2	173	0	2						173	0	2		2
									195	173	0	4	7	173	0	4							173	0							173	0	4				173	0	4	173	0	4			173	0	4		4
									196	47	1	3	3	47	1	3					47	1						47	1	3				47	1	3				47	1	3			47	1	3		3
									197	173	0	2	1	173	0	2			173	0					173	0	2							173	0	2	173	0	2						173	0	2		2
									198	173	0	1	0	173	0	1	173	0							173	0	1	173	0	1	173	0	1												173	0	1		1
									199	173	0	3	4	173	0	3					173	0						173	0	3				173	0	3				173	0	3			173	0	3		3
									200	173	0	3	5	173	0	3					173	0						173	0	3				173	0	3				173	0	3			173	0	3		3
									201	172	0	3	4	172	0	3					172	0						172	0	3				172	0	3				172	0	3			172	0	3		3
									202	172	0	3	3	172	0	3					172	0						172	0	3				172	0	3				172	0	3			172	0	3		3
									203	172	0	1	0	172	0	1	172	0							172	0	1	172	0	1	172	0	1												172	0	1		1
									204	172	0	2	2	172	0	2			172	0					172	0	2							172	0	2	172	0	2						172	0	2		2
									205	172	0	3	5	172	0	3					172	0						172	0	3				172	0	3				172	0	3			172	0	3		3
									206	172	0	4	7	172	0	4							172	0							172	0	4				172	0	4	172	0	4			172	0	4		4
									207	172	0	1	0	172	0	1	172	0							172	0	1	172	0	1	172	0	1												172	0	1		1
									208	172	0	2	2	172	0	2			172	0					172	0	2							172	0	2	172	0	2						172	0	2		2
									209	172	0	3	5	172	0	3					172	0						172	0	3				172	0	3				172	0	3			172	0	3		3
									210	172	0	1	0	172	0	1	172	0							172	0	1	172	0	1	172	0	1												172	0	1		1
									211	172	0	1	0	172	0	1	172	0							172	0	1	172	0	1	172	0	1												172	0	1		1
									212	172	0	1	0	172	0	1	172	0							172	0	1	172	0	1	172	0	1												172	0	1		1
									213	172	0	4	6	172	0	4							172	0							172	0	4				172	0	4	172	0	4			172	0	4		4
									214	172	0	1	0	172	0	1	172	0							172	0	1	172	0	1	172	0	1												172	0	1		1
									215	172	0	4	9	172	0	4							172	0							172	0	4				172	0	4	172	0	4			172	0	4		4
									216	172	0	1	0	172	0	1	172	0							172	0	1	172	0	1	172	0	1												172	0	1		1
									217	172	0	4	6	172	0	4							172	0							172	0	4				172	0	4	172	0	4			172	0	4		4
									218	171	0	2	2	171	0	2			171	0					171	0	2							171	0	2	171	0	2						171	0	2		2
									219	171	0	4	8	171	0	4							171	0							171	0	4				171	0	4	171	0	4			171	0	4		4
									220	171	0	3	5	171	0	3					171	0						171	0	3				171	0	3				171	0	3			171	0	3		3
									221	171	0	4	6	171	0	4							171	0							171	0	4				171	0	4	171	0	4			171	0	4		4
									222	171	0	3	4	171	0	3					171	0						171	0	3				171	0	3				171	0	3			171	0	3		3
									223	171	0	2	2	171	0	2			171	0					171	0	2							171	0	2	171	0	2						171	0	2		2
									224	171	0	1	0	171	0	1	171	0							171	0	1	171	0	1	171	0	1												171	0	1		1
									225	171	0	3	4	171	0	3					171	0						171	0	3				171	0	3				171	0	3			171	0	3		3
									226	171	0	2	1	171	0	2			171	0					171	0	2							171	0	2	171	0	2						171	0	2		2
									227	170	0	2	1	170	0	2			170	0					170	0	2							170	0	2	170	0	2						170	0	2		2
									228	170	0	3	4	170	0	3					170	0						170	0	3				170	0	3				170	0	3			170	0	3		3
									229	133	1	4	8	133	1	4							133	1							133	1	4				133	1	4	133	1	4			133	1	4		4
									230	1	1	4	8	1	1	4							1	1							1	1	4				1	1	4	1	1	4			1	1	4		4
									231	170	0	1	0	170	0	1	170	0							170	0	1	170	0	1	170	0	1												170	0	1		1
									232	170	0	2	1	170	0	2			170	0					170	0	2							170	0	2	170	0	2						170	0	2		2
									233	170	0	1	0	170	0	1	170	0							170	0	1	170	0	1	170	0	1												170	0	1		1
									234	170	0	4	6	170	0	4							170	0							170	0	4				170	0	4	170	0	4			170	0	4		4
									235	170	0	2	2	170	0	2			170	0					170	0	2							170	0	2	170	0	2						170	0	2		2
									236	170	0	4	8	170	0	4							170	0							170	0	4				170	0	4	170	0	4			170	0	4		4
									237	170	0	3	3	170	0	3					170	0						170	0	3				170	0	3				170	0	3			170	0	3		3
									238	170	0	3	5	170	0	3					170	0						170	0	3				170	0	3				170	0	3			170	0	3		3
									239	169	0	4	11	169	0	4							169	0							169	0	4				169	0	4	169	0	4			169	0	4		4
									240	169	0	4	7	169	0	4							169	0							169	0	4				169	0	4	169	0	4			169	0	4		4
									241	169	0	3	4	169	0	3					169	0						169	0	3				169	0	3				169	0	3			169	0	3		3
									242	169	0	2	1	169	0	2			169	0					169	0	2							169	0	2	169	0	2						169	0	2		2
									243	169	0	2	1	169	0	2			169	0					169	0	2							169	0	2	169	0	2						169	0	2		2
									244	169	0	3	3	169	0	3					169	0						169	0	3				169	0	3				169	0	3			169	0	3		3
									245	169	0	3	5	169	0	3					169	0						169	0	3				169	0	3				169	0	3			169	0	3		3
									246	169	0	3	5	169	0	3					169	0						169	0	3				169	0	3				169	0	3			169	0	3		3
									247	169	0	2	2	169	0	2			169	0					169	0	2							169	0	2	169	0	2						169	0	2		2
									248	169	0	1	0	169	0	1	169	0							169	0	1	169	0	1	169	0	1												169	0	1		1
									249	169	0	4	12	169	0	4							169	0							169	0	4				169	0	4	169	0	4			169	0	4		4
									250	169	0	3	5	169	0	3					169	0						169	0	3				169	0	3				169	0	3			169	0	3		3
									251	168	0	1	0	168	0	1	168	0							168	0	1	168	0	1	168	0	1												168	0	1		1
									252	168	0	1	0	168	0	1	168	0							168	0	1	168	0	1	168	0	1												168	0	1		1
									253	168	0	3	5	168	0	3					168	0						168	0	3				168	0	3				168	0	3			168	0	3		3
									254	168	0	3	3	168	0	3					168	0						168	0	3				168	0	3				168	0	3			168	0	3		3
									255	168	0	4	7	168	0	4							168	0							168	0	4				168	0	4	168	0	4			168	0	4		4
									256	168	0	3	5	168	0	3					168	0						168	0	3				168	0	3				168	0	3			168	0	3		3
									257	168	0	2	2	168	0	2			168	0					168	0	2							168	0	2	168	0	2						168	0	2		2
									258	167	0	3	4	167	0	3					167	0						167	0	3				167	0	3				167	0	3			167	0	3		3
									259	167	0	3	3	167	0	3					167	0						167	0	3				167	0	3				167	0	3			167	0	3		3
									260	167	0	2	1	167	0	2			167	0					167	0	2							167	0	2	167	0	2						167	0	2		2
									261	166	0	3	3	166	0	3					166	0						166	0	3				166	0	3				166	0	3			166	0	3		3
									262	166	0					sdfgafsderaede																															sdfgafsderaede
									263	166	0	3	3	166	0	3					166	0						166	0	3				166	0	3				166	0	3			166	0	3		3
									264	166	0	2	1	166	0	2			166	0					166	0	2							166	0	2	166	0	2						166	0	2		2
									265	12	1	2	2	12	1	2			12	1					12	1	2							12	1	2	12	1	2						12	1	2		2
									266	166	0	1	0	166	0	1	166	0							166	0	1	166	0	1	166	0	1												166	0	1		1
									267	24	1	3	5	24	1	3					24	1						24	1	3				24	1	3				24	1	3			24	1	3		3
									268	165	0	2	1	165	0	2			165	0					165	0	2							165	0	2	165	0	2						165	0	2		2
									269	165	0	2	2	165	0	2			165	0					165	0	2							165	0	2	165	0	2						165	0	2		2
									270	165	0	1	0	165	0	1	165	0							165	0	1	165	0	1	165	0	1												165	0	1		1
									271	165	0	1	0	165	0	1	165	0							165	0	1	165	0	1	165	0	1												165	0	1		1
									272	165	0	4	6	165	0	4							165	0							165	0	4				165	0	4	165	0	4			165	0	4		4
									273	165	0	4	8	165	0	4							165	0							165	0	4				165	0	4	165	0	4			165	0	4		4
									274	165	0	2	2	165	0	2			165	0					165	0	2							165	0	2	165	0	2						165	0	2		2
									275	165	0	3	4	165	0	3					165	0						165	0	3				165	0	3				165	0	3			165	0	3		3
									276	164	0	2	1	164	0	2			164	0					164	0	2							164	0	2	164	0	2						164	0	2		2
									277	164	0	3	3	164	0	3					164	0						164	0	3				164	0	3				164	0	3			164	0	3		3
									278	164	0	1	0	164	0	1	164	0							164	0	1	164	0	1	164	0	1												164	0	1		1
									279	3	1	4	7	3	1	4							3	1							3	1	4				3	1	4	3	1	4			3	1	4		4
									280	164	0	1	0	164	0	1	164	0							164	0	1	164	0	1	164	0	1												164	0	1		1
									281	164	0	2	2	164	0	2			164	0					164	0	2							164	0	2	164	0	2						164	0	2		2
									282	13	1	2	1	13	1	2			13	1					13	1	2							13	1	2	13	1	2						13	1	2		2
									283	163	0	4	15	163	0	4							163	0							163	0	4				163	0	4	163	0	4			163	0	4		4
									284	163	0	4	6	163	0	4							163	0							163	0	4				163	0	4	163	0	4			163	0	4		4
									285	163	0	1	0	163	0	1	163	0							163	0	1	163	0	1	163	0	1												163	0	1		1
									286	163	0	3	5	163	0	3					163	0						163	0	3				163	0	3				163	0	3			163	0	3		3
									287	163	0	3	3	163	0	3					163	0						163	0	3				163	0	3				163	0	3			163	0	3		3
									288	163	0	3	4	163	0	3					163	0						163	0	3				163	0	3				163	0	3			163	0	3		3
									289	163	0	1	0	163	0	1	163	0							163	0	1	163	0	1	163	0	1												163	0	1		1
									290	162	0	3	3	162	0	3					162	0						162	0	3				162	0	3				162	0	3			162	0	3		3
									291	162	0	2	2	162	0	2			162	0					162	0	2							162	0	2	162	0	2						162	0	2		2
									292	162	0	1	0	162	0	1	162	0							162	0	1	162	0	1	162	0	1												162	0	1		1
									293	162	0	2	1	162	0	2			162	0					162	0	2							162	0	2	162	0	2						162	0	2		2
									294	4	1	3	4	4	1	3					4	1						4	1	3				4	1	3				4	1	3			4	1	3		3
									295	162	0	3	4	162	0	3					162	0						162	0	3				162	0	3				162	0	3			162	0	3		3
									296	162	0	1	0	162	0	1	162	0							162	0	1	162	0	1	162	0	1												162	0	1		1
									297	31	1	2	2	31	1	2			31	1					31	1	2							31	1	2	31	1	2						31	1	2		2
									298	161	0	2	2	161	0	2			161	0					161	0	2							161	0	2	161	0	2						161	0	2		2
									299	161	0	3	5	161	0	3					161	0						161	0	3				161	0	3				161	0	3			161	0	3		3
									300	161	0	2	1	161	0	2			161	0					161	0	2							161	0	2	161	0	2						161	0	2		2
									301	161	0	4	6	161	0	4							161	0							161	0	4				161	0	4	161	0	4			161	0	4		4
									302	161	0	2	2	161	0	2			161	0					161	0	2							161	0	2	161	0	2						161	0	2		2
									303	161	0	4	7	161	0	4							161	0							161	0	4				161	0	4	161	0	4			161	0	4		4
									304	0	1	3	5	0	1	3					0	1						0	1	3				0	1	3				0	1	3			0	1	3		3
									305	161	0	1	0	161	0	1	161	0							161	0	1	161	0	1	161	0	1												161	0	1		1
									306	160	0	2	2	160	0	2			160	0					160	0	2							160	0	2	160	0	2						160	0	2		2
									307	7	1	4	8	7	1	4							7	1							7	1	4				7	1	4	7	1	4			7	1	4		4
									308	160	0	4	7	160	0	4							160	0							160	0	4				160	0	4	160	0	4			160	0	4		4
									309	160	0	1	0	160	0	1	160	0							160	0	1	160	0	1	160	0	1												160	0	1		1
									310	14	1	1	0	14	1	1	14	1							14	1	1	14	1	1	14	1	1												14	1	1		1
									311	160	0	3	4	160	0	3					160	0						160	0	3				160	0	3				160	0	3			160	0	3		3
									312	159	0	4	6	159	0	4							159	0							159	0	4				159	0	4	159	0	4			159	0	4		4
									313	159	0	1	0	159	0	1	159	0							159	0	1	159	0	1	159	0	1												159	0	1		1
									314	159	0	1	0	159	0	1	159	0							159	0	1	159	0	1	159	0	1												159	0	1		1
									315	159	0	2	1	159	0	2			159	0					159	0	2							159	0	2	159	0	2						159	0	2		2
									316	7	1	3	3	7	1	3					7	1						7	1	3				7	1	3				7	1	3			7	1	3		3
									317	159	0	3	3	159	0	3					159	0						159	0	3				159	0	3				159	0	3			159	0	3		3
									318	17	1	4	7	17	1	4							17	1							17	1	4				17	1	4	17	1	4			17	1	4		4
									319	159	0	1	0	159	0	1	159	0							159	0	1	159	0	1	159	0	1												159	0	1		1
									320	159	0	2	1	159	0	2			159	0					159	0	2							159	0	2	159	0	2						159	0	2		2
									321	159	0	2	1	159	0	2			159	0					159	0	2							159	0	2	159	0	2						159	0	2		2
									322	159	0	2	2	159	0	2			159	0					159	0	2							159	0	2	159	0	2						159	0	2		2
									323	159	0	2	2	159	0	2			159	0					159	0	2							159	0	2	159	0	2						159	0	2		2
									324	158	0	1	0	158	0	1	158	0							158	0	1	158	0	1	158	0	1												158	0	1		1
									325	158	0	2	2	158	0	2			158	0					158	0	2							158	0	2	158	0	2						158	0	2		2
									326	158	0	3	5	158	0	3					158	0						158	0	3				158	0	3				158	0	3			158	0	3		3
									327	158	0	3	5	158	0	3					158	0						158	0	3				158	0	3				158	0	3			158	0	3		3
									328	158	0	1	0	158	0	1	158	0							158	0	1	158	0	1	158	0	1												158	0	1		1
									329	157	0	1	0	157	0	1	157	0							157	0	1	157	0	1	157	0	1												157	0	1		1
									330	7	1	4	6	7	1	4							7	1							7	1	4				7	1	4	7	1	4			7	1	4		4
									331	157	0	1	0	157	0	1	157	0							157	0	1	157	0	1	157	0	1												157	0	1		1
									332	23	1	4	15	23	1	4							23	1							23	1	4				23	1	4	23	1	4			23	1	4		4
									333	21	1	4	10	21	1	4							21	1							21	1	4				21	1	4	21	1	4			21	1	4		4
									334	156	0	4	13	156	0	4							156	0							156	0	4				156	0	4	156	0	4			156	0	4		4
									335	156	0	3	4	156	0	3					156	0						156	0	3				156	0	3				156	0	3			156	0	3		3
									336	2	1	4	9	2	1	4							2	1							2	1	4				2	1	4	2	1	4			2	1	4		4
									337	156	0	1	0	156	0	1	156	0							156	0	1	156	0	1	156	0	1												156	0	1		1
									338	156	0	4	6	156	0	4							156	0							156	0	4				156	0	4	156	0	4			156	0	4		4
									339	156	0	1	0	156	0	1	156	0							156	0	1	156	0	1	156	0	1												156	0	1		1
									340	156	0	1	0	156	0	1	156	0							156	0	1	156	0	1	156	0	1												156	0	1		1
									341	156	0	3	3	156	0	3					156	0						156	0	3				156	0	3				156	0	3			156	0	3		3
									342	156	0	1	0	156	0	1	156	0							156	0	1	156	0	1	156	0	1												156	0	1		1
									343	156	0	1	0	156	0	1	156	0							156	0	1	156	0	1	156	0	1												156	0	1		1
									344	156	0	4	12	156	0	4							156	0							156	0	4				156	0	4	156	0	4			156	0	4		4
									345	156	0	1	0	156	0	1	156	0							156	0	1	156	0	1	156	0	1												156	0	1		1
									346	155	0	1	0	155	0	1	155	0							155	0	1	155	0	1	155	0	1												155	0	1		1
									347	155	0	2	1	155	0	2			155	0					155	0	2							155	0	2	155	0	2						155	0	2		2
									348	155	0	3	5	155	0	3					155	0						155	0	3				155	0	3				155	0	3			155	0	3		3
									349	155	0	4	10	155	0	4							155	0							155	0	4				155	0	4	155	0	4			155	0	4		4
									350	155	0	1	0	155	0	1	155	0							155	0	1	155	0	1	155	0	1												155	0	1		1
									351	18	1	3	4	18	1	3					18	1						18	1	3				18	1	3				18	1	3			18	1	3		3
									352	154	0	4	6	154	0	4							154	0							154	0	4				154	0	4	154	0	4			154	0	4		4
									353	154	0	3	5	154	0	3					154	0						154	0	3				154	0	3				154	0	3			154	0	3		3
									354	154	0	2	2	154	0	2			154	0					154	0	2							154	0	2	154	0	2						154	0	2		2
									355	154	0	3	5	154	0	3					154	0						154	0	3				154	0	3				154	0	3			154	0	3		3
									356	154	0	1	0	154	0	1	154	0							154	0	1	154	0	1	154	0	1												154	0	1		1
									357	154	0	2	1	154	0	2			154	0					154	0	2							154	0	2	154	0	2						154	0	2		2
									358	154	0	1	0	154	0	1	154	0							154	0	1	154	0	1	154	0	1												154	0	1		1
									359	1	1	2	2	1	1	2			1	1					1	1	2							1	1	2	1	1	2						1	1	2		2
									360	154	0	2	2	154	0	2			154	0					154	0	2							154	0	2	154	0	2						154	0	2		2
									361	154	0	4	11	154	0	4							154	0							154	0	4				154	0	4	154	0	4			154	0	4		4
									362	154	0	1	0	154	0	1	154	0							154	0	1	154	0	1	154	0	1												154	0	1		1
									363	76	1	4	13	76	1	4							76	1							76	1	4				76	1	4	76	1	4			76	1	4		4
									364	22	1	4	11	22	1	4							22	1							22	1	4				22	1	4	22	1	4			22	1	4		4
									365	154	0	3	3	154	0	3					154	0						154	0	3				154	0	3				154	0	3			154	0	3		3
									366	154	0	4	10	154	0	4							154	0							154	0	4				154	0	4	154	0	4			154	0	4		4
									367	154	0	1	0	154	0	1	154	0							154	0	1	154	0	1	154	0	1												154	0	1		1
									368	154	0	3	4	154	0	3					154	0						154	0	3				154	0	3				154	0	3			154	0	3		3
									369	29	1	2	1	29	1	2			29	1					29	1	2							29	1	2	29	1	2						29	1	2		2
									370	5	1	3	5	5	1	3					5	1						5	1	3				5	1	3				5	1	3			5	1	3		3
									371	153	0	2	1	153	0	2			153	0					153	0	2							153	0	2	153	0	2						153	0	2		2
									372	153	0	3	3	153	0	3					153	0						153	0	3				153	0	3				153	0	3			153	0	3		3
									373	153	0	1	0	153	0	1	153	0							153	0	1	153	0	1	153	0	1												153	0	1		1
									374	153	0	4	10	153	0	4							153	0							153	0	4				153	0	4	153	0	4			153	0	4		4
									375	153	0	2	2	153	0	2			153	0					153	0	2							153	0	2	153	0	2						153	0	2		2
									376	23	1	4	10	23	1	4							23	1							23	1	4				23	1	4	23	1	4			23	1	4		4
									377	153	0	2	2	153	0	2			153	0					153	0	2							153	0	2	153	0	2						153	0	2		2
									378	153	0	3	4	153	0	3					153	0						153	0	3				153	0	3				153	0	3			153	0	3		3
									379	13	1	2	1	13	1	2			13	1					13	1	2							13	1	2	13	1	2						13	1	2		2
									380	152	0	1	0	152	0	1	152	0							152	0	1	152	0	1	152	0	1												152	0	1		1
									381	152	0	4	10	152	0	4							152	0							152	0	4				152	0	4	152	0	4			152	0	4		4
									382	152	0	2	2	152	0	2			152	0					152	0	2							152	0	2	152	0	2						152	0	2		2
									383	152	0	2	1	152	0	2			152	0					152	0	2							152	0	2	152	0	2						152	0	2		2
									384	1	1	4	10	1	1	4							1	1							1	1	4				1	1	4	1	1	4			1	1	4		4
									385	27	1	1	0	27	1	1	27	1							27	1	1	27	1	1	27	1	1												27	1	1		1
									386	152	0	2	2	152	0	2			152	0					152	0	2							152	0	2	152	0	2						152	0	2		2
									387	152	0	2	1	152	0	2			152	0					152	0	2							152	0	2	152	0	2						152	0	2		2
									388	152	0	2	1	152	0	2			152	0					152	0	2							152	0	2	152	0	2						152	0	2		2
									389	152	0	3	4	152	0	3					152	0						152	0	3				152	0	3				152	0	3			152	0	3		3
									390	152	0	3	3	152	0	3					152	0						152	0	3				152	0	3				152	0	3			152	0	3		3
									391	152	0	4	6	152	0	4							152	0							152	0	4				152	0	4	152	0	4			152	0	4		4
									392	151	0	2	1	151	0	2			151	0					151	0	2							151	0	2	151	0	2						151	0	2		2
									393	14	1	4	8	14	1	4							14	1							14	1	4				14	1	4	14	1	4			14	1	4		4
									394	151	0	3	3	151	0	3					151	0						151	0	3				151	0	3				151	0	3			151	0	3		3
									395	151	0	4	8	151	0	4							151	0							151	0	4				151	0	4	151	0	4			151	0	4		4
									396	151	0	1	0	151	0	1	151	0							151	0	1	151	0	1	151	0	1												151	0	1		1
									397	151	0	2	2	151	0	2			151	0					151	0	2							151	0	2	151	0	2						151	0	2		2
									398	25	1	2	1	25	1	2			25	1					25	1	2							25	1	2	25	1	2						25	1	2		2
									399	15	1	4	10	15	1	4							15	1							15	1	4				15	1	4	15	1	4			15	1	4		4
									400	18	1	2	2	18	1	2			18	1					18	1	2							18	1	2	18	1	2						18	1	2		2
									401	151	0	4	7	151	0	4							151	0							151	0	4				151	0	4	151	0	4			151	0	4		4
									402	150	0	3	4	150	0	3					150	0						150	0	3				150	0	3				150	0	3			150	0	3		3
									403	150	0	4	8	150	0	4							150	0							150	0	4				150	0	4	150	0	4			150	0	4		4
									404	150	0	4	7	150	0	4							150	0							150	0	4				150	0	4	150	0	4			150	0	4		4
									405	32	1	2	2	32	1	2			32	1					32	1	2							32	1	2	32	1	2						32	1	2		2
									406	150	0	2	2	150	0	2			150	0					150	0	2							150	0	2	150	0	2						150	0	2		2
									407	150	0	2	2	150	0	2			150	0					150	0	2							150	0	2	150	0	2						150	0	2		2
									408	12	1	3	3	12	1	3					12	1						12	1	3				12	1	3				12	1	3			12	1	3		3
									409	150	0	2	2	150	0	2			150	0					150	0	2							150	0	2	150	0	2						150	0	2		2
									410	150	0	4	10	150	0	4							150	0							150	0	4				150	0	4	150	0	4			150	0	4		4
									411	150	0	3	3	150	0	3					150	0						150	0	3				150	0	3				150	0	3			150	0	3		3
									412	150	0	3	4	150	0	3					150	0						150	0	3				150	0	3				150	0	3			150	0	3		3
									413	150	0	3	4	150	0	3					150	0						150	0	3				150	0	3				150	0	3			150	0	3		3
									414	150	0	2	1	150	0	2			150	0					150	0	2							150	0	2	150	0	2						150	0	2		2
									415	150	0	1	0	150	0	1	150	0							150	0	1	150	0	1	150	0	1												150	0	1		1
									416	18	1	2	1	18	1	2			18	1					18	1	2							18	1	2	18	1	2						18	1	2		2
									417	150	0	2	2	150	0	2			150	0					150	0	2							150	0	2	150	0	2						150	0	2		2
									418	150	0	4	7	150	0	4							150	0							150	0	4				150	0	4	150	0	4			150	0	4		4
									419	150	0	4	14	150	0	4							150	0							150	0	4				150	0	4	150	0	4			150	0	4		4
									420	149	0	2	2	149	0	2			149	0					149	0	2							149	0	2	149	0	2						149	0	2		2
									421	149	0	1	0	149	0	1	149	0							149	0	1	149	0	1	149	0	1												149	0	1		1
									422	21	1	2	2	21	1	2			21	1					21	1	2							21	1	2	21	1	2						21	1	2		2
									423	149	0	3	3	149	0	3					149	0						149	0	3				149	0	3				149	0	3			149	0	3		3
									424	149	0	4	11	149	0	4							149	0							149	0	4				149	0	4	149	0	4			149	0	4		4
									425	149	0	2	1	149	0	2			149	0					149	0	2							149	0	2	149	0	2						149	0	2		2
									426	149	0	3	5	149	0	3					149	0						149	0	3				149	0	3				149	0	3			149	0	3		3
									427	7	1					sdfgafsderaede																															sdfgafsderaede
									428	149	0	3	3	149	0	3					149	0						149	0	3				149	0	3				149	0	3			149	0	3		3
									429	149	0	1	0	149	0	1	149	0							149	0	1	149	0	1	149	0	1												149	0	1		1
									430	149	0	2	1	149	0	2			149	0					149	0	2							149	0	2	149	0	2						149	0	2		2
									431	149	0	4	6	149	0	4							149	0							149	0	4				149	0	4	149	0	4			149	0	4		4
									432	149	0	3	5	149	0	3					149	0						149	0	3				149	0	3				149	0	3			149	0	3		3
									433	27	1	3	3	27	1	3					27	1						27	1	3				27	1	3				27	1	3			27	1	3		3
									434	149	0	2	1	149	0	2			149	0					149	0	2							149	0	2	149	0	2						149	0	2		2
									435	30	1	2	2	30	1	2			30	1					30	1	2							30	1	2	30	1	2						30	1	2		2
									436	1	1	4	6	1	1	4							1	1							1	1	4				1	1	4	1	1	4			1	1	4		4
									437	149	0	4	16	149	0	4							149	0							149	0	4				149	0	4	149	0	4			149	0	4		4
									438	15	1					sdfgafsderaede																															sdfgafsderaede
									439	148	0	3	5	148	0	3					148	0						148	0	3				148	0	3				148	0	3			148	0	3		3
									440	11	1	4	9	11	1	4							11	1							11	1	4				11	1	4	11	1	4			11	1	4		4
									441	37	1	4	14	37	1	4							37	1							37	1	4				37	1	4	37	1	4			37	1	4		4
									442	148	0	1	0	148	0	1	148	0							148	0	1	148	0	1	148	0	1												148	0	1		1
									443	148	0	4	10	148	0	4							148	0							148	0	4				148	0	4	148	0	4			148	0	4		4
									444	148	0	4	6	148	0	4							148	0							148	0	4				148	0	4	148	0	4			148	0	4		4
									445	148	0	4	12	148	0	4							148	0							148	0	4				148	0	4	148	0	4			148	0	4		4
									446	148	0	3	4	148	0	3					148	0						148	0	3				148	0	3				148	0	3			148	0	3		3
									447	0	1	3	3	0	1	3					0	1						0	1	3				0	1	3				0	1	3			0	1	3		3
									448	148	0	4	6	148	0	4							148	0							148	0	4				148	0	4	148	0	4			148	0	4		4
									449	148	0	4	7	148	0	4							148	0							148	0	4				148	0	4	148	0	4			148	0	4		4
									450	148	0	4	9	148	0	4							148	0							148	0	4				148	0	4	148	0	4			148	0	4		4
									451	147	0	3	3	147	0	3					147	0						147	0	3				147	0	3				147	0	3			147	0	3		3
									452	7	1	4	6	7	1	4							7	1							7	1	4				7	1	4	7	1	4			7	1	4		4
									453	15	1	4	8	15	1	4							15	1							15	1	4				15	1	4	15	1	4			15	1	4		4
									454	7	1	3	3	7	1	3					7	1						7	1	3				7	1	3				7	1	3			7	1	3		3
									455	147	0	4	8	147	0	4							147	0							147	0	4				147	0	4	147	0	4			147	0	4		4
									456	147	0	1	0	147	0	1	147	0							147	0	1	147	0	1	147	0	1												147	0	1		1
									457	11	1	1	0	11	1	1	11	1							11	1	1	11	1	1	11	1	1												11	1	1		1
									458	147	0	4	9	147	0	4							147	0							147	0	4				147	0	4	147	0	4			147	0	4		4
									459	147	0	4	7	147	0	4							147	0							147	0	4				147	0	4	147	0	4			147	0	4		4
									460	146	0	1	0	146	0	1	146	0							146	0	1	146	0	1	146	0	1												146	0	1		1
									461	146	0	1	0	146	0	1	146	0							146	0	1	146	0	1	146	0	1												146	0	1		1
									462	146	0	1	0	146	0	1	146	0							146	0	1	146	0	1	146	0	1												146	0	1		1
									463	146	0	4	13	146	0	4							146	0							146	0	4				146	0	4	146	0	4			146	0	4		4
									464	146	0	3	5	146	0	3					146	0						146	0	3				146	0	3				146	0	3			146	0	3		3
									465	11	1	2	1	11	1	2			11	1					11	1	2							11	1	2	11	1	2						11	1	2		2
									466	146	0	3	3	146	0	3					146	0						146	0	3				146	0	3				146	0	3			146	0	3		3
									467	146	0	4	7	146	0	4							146	0							146	0	4				146	0	4	146	0	4			146	0	4		4
									468	146	0	3	4	146	0	3					146	0						146	0	3				146	0	3				146	0	3			146	0	3		3
									469	146	0	3	5	146	0	3					146	0						146	0	3				146	0	3				146	0	3			146	0	3		3
									470	146	0	1	0	146	0	1	146	0							146	0	1	146	0	1	146	0	1												146	0	1		1
									471	146	0	4	6	146	0	4							146	0							146	0	4				146	0	4	146	0	4			146	0	4		4
									472	146	0	4	15	146	0	4							146	0							146	0	4				146	0	4	146	0	4			146	0	4		4
									473	146	0	1	0	146	0	1	146	0							146	0	1	146	0	1	146	0	1												146	0	1		1
									474	145	0	1	0	145	0	1	145	0							145	0	1	145	0	1	145	0	1												145	0	1		1
									475	145	0	4	10	145	0	4							145	0							145	0	4				145	0	4	145	0	4			145	0	4		4
									476	10	1	3	4	10	1	3					10	1						10	1	3				10	1	3				10	1	3			10	1	3		3
									477	67	1	4	9	67	1	4							67	1							67	1	4				67	1	4	67	1	4			67	1	4		4
									478	145	0	1	0	145	0	1	145	0							145	0	1	145	0	1	145	0	1												145	0	1		1
									479	145	0	1	0	145	0	1	145	0							145	0	1	145	0	1	145	0	1												145	0	1		1
									480	145	0	2	1	145	0	2			145	0					145	0	2							145	0	2	145	0	2						145	0	2		2
									481	3	1	4	11	3	1	4							3	1							3	1	4				3	1	4	3	1	4			3	1	4		4
									482	145	0	3	3	145	0	3					145	0						145	0	3				145	0	3				145	0	3			145	0	3		3
									483	145	0	3	4	145	0	3					145	0						145	0	3				145	0	3				145	0	3			145	0	3		3
									484	145	0	3	4	145	0	3					145	0						145	0	3				145	0	3				145	0	3			145	0	3		3
									485	145	0	3	5	145	0	3					145	0						145	0	3				145	0	3				145	0	3			145	0	3		3
									486	145	0	1	0	145	0	1	145	0							145	0	1	145	0	1	145	0	1												145	0	1		1
									487	144	0	4	7	144	0	4							144	0							144	0	4				144	0	4	144	0	4			144	0	4		4
									488	144	0	4	7	144	0	4							144	0							144	0	4				144	0	4	144	0	4			144	0	4		4
									489	144	0	3	5	144	0	3					144	0						144	0	3				144	0	3				144	0	3			144	0	3		3
									490	56	1	2	1	56	1	2			56	1					56	1	2							56	1	2	56	1	2						56	1	2		2
									491	8	1	3	5	8	1	3					8	1						8	1	3				8	1	3				8	1	3			8	1	3		3
									492	3	1	4	12	3	1	4							3	1							3	1	4				3	1	4	3	1	4			3	1	4		4
									493	144	0	1	0	144	0	1	144	0							144	0	1	144	0	1	144	0	1												144	0	1		1
									494	144	0	4	6	144	0	4							144	0							144	0	4				144	0	4	144	0	4			144	0	4		4
									495	144	0	3	3	144	0	3					144	0						144	0	3				144	0	3				144	0	3			144	0	3		3
									496	144	0	3	3	144	0	3					144	0						144	0	3				144	0	3				144	0	3			144	0	3		3
									497	144	0	2	2	144	0	2			144	0					144	0	2							144	0	2	144	0	2						144	0	2		2
									498	144	0	4	9	144	0	4							144	0							144	0	4				144	0	4	144	0	4			144	0	4		4
									499	144	0	2	2	144	0	2			144	0					144	0	2							144	0	2	144	0	2						144	0	2		2
									500	143	0	4	14	143	0	4							143	0							143	0	4				143	0	4	143	0	4			143	0	4		4
									501	143	0	3	4	143	0	3					143	0						143	0	3				143	0	3				143	0	3			143	0	3		3
									502	143	0	2	2	143	0	2			143	0					143	0	2							143	0	2	143	0	2						143	0	2		2
									503	143	0	3	3	143	0	3					143	0						143	0	3				143	0	3				143	0	3			143	0	3		3
									504	143	0	1	0	143	0	1	143	0							143	0	1	143	0	1	143	0	1												143	0	1		1
									505	143	0	2	2	143	0	2			143	0					143	0	2							143	0	2	143	0	2						143	0	2		2
									506	143	0	1	0	143	0	1	143	0							143	0	1	143	0	1	143	0	1												143	0	1		1
									507	143	0	4	7	143	0	4							143	0							143	0	4				143	0	4	143	0	4			143	0	4		4
									508	143	0	3	5	143	0	3					143	0						143	0	3				143	0	3				143	0	3			143	0	3		3
									509	143	0	1	0	143	0	1	143	0							143	0	1	143	0	1	143	0	1												143	0	1		1
									510	142	0	2	2	142	0	2			142	0					142	0	2							142	0	2	142	0	2						142	0	2		2
									511	142	0	4	9	142	0	4							142	0							142	0	4				142	0	4	142	0	4			142	0	4		4
									512	142	0	4	6	142	0	4							142	0							142	0	4				142	0	4	142	0	4			142	0	4		4
									513	142	0	3	5	142	0	3					142	0						142	0	3				142	0	3				142	0	3			142	0	3		3
									514	142	0	1	0	142	0	1	142	0							142	0	1	142	0	1	142	0	1												142	0	1		1
									515	142	0	1	0	142	0	1	142	0							142	0	1	142	0	1	142	0	1												142	0	1		1
									516	14	1	1	0	14	1	1	14	1							14	1	1	14	1	1	14	1	1												14	1	1		1
									517	142	0	4	6	142	0	4							142	0							142	0	4				142	0	4	142	0	4			142	0	4		4
									518	11	1	4	8	11	1	4							11	1							11	1	4				11	1	4	11	1	4			11	1	4		4
									519	28	1	3	5	28	1	3					28	1						28	1	3				28	1	3				28	1	3			28	1	3		3
									520	142	0	4	7	142	0	4							142	0							142	0	4				142	0	4	142	0	4			142	0	4		4
									521	23	1	4	8	23	1	4							23	1							23	1	4				23	1	4	23	1	4			23	1	4		4
									522	141	0	4	11	141	0	4							141	0							141	0	4				141	0	4	141	0	4			141	0	4		4
									523	66	1	4	6	66	1	4							66	1							66	1	4				66	1	4	66	1	4			66	1	4		4
									524	141	0	2	2	141	0	2			141	0					141	0	2							141	0	2	141	0	2						141	0	2		2
									525	141	0	4	6	141	0	4							141	0							141	0	4				141	0	4	141	0	4			141	0	4		4
									526	141	0	3	4	141	0	3					141	0						141	0	3				141	0	3				141	0	3			141	0	3		3
									527	141	0	3	3	141	0	3					141	0						141	0	3				141	0	3				141	0	3			141	0	3		3
									528	141	0	3	5	141	0	3					141	0						141	0	3				141	0	3				141	0	3			141	0	3		3
									529	141	0	4	7	141	0	4							141	0							141	0	4				141	0	4	141	0	4			141	0	4		4
									530	141	0	4	11	141	0	4							141	0							141	0	4				141	0	4	141	0	4			141	0	4		4
									531	141	0	3	3	141	0	3					141	0						141	0	3				141	0	3				141	0	3			141	0	3		3
									532	141	0	3	5	141	0	3					141	0						141	0	3				141	0	3				141	0	3			141	0	3		3
									533	141	0	4	8	141	0	4							141	0							141	0	4				141	0	4	141	0	4			141	0	4		4
									534	56	1	1	0	56	1	1	56	1							56	1	1	56	1	1	56	1	1												56	1	1		1
									535	141	0	4	8	141	0	4							141	0							141	0	4				141	0	4	141	0	4			141	0	4		4
									536	141	0	4	8	141	0	4							141	0							141	0	4				141	0	4	141	0	4			141	0	4		4
									537	141	0	1	0	141	0	1	141	0							141	0	1	141	0	1	141	0	1												141	0	1		1
									538	3	1	4	8	3	1	4							3	1							3	1	4				3	1	4	3	1	4			3	1	4		4
									539	35	1	3	3	35	1	3					35	1						35	1	3				35	1	3				35	1	3			35	1	3		3
									540	29	1	4	6	29	1	4							29	1							29	1	4				29	1	4	29	1	4			29	1	4		4
									541	140	0	3	3	140	0	3					140	0						140	0	3				140	0	3				140	0	3			140	0	3		3
									542	140	0	2	1	140	0	2			140	0					140	0	2							140	0	2	140	0	2						140	0	2		2
									543	140	0	3	5	140	0	3					140	0						140	0	3				140	0	3				140	0	3			140	0	3		3
									544	140	0	1	0	140	0	1	140	0							140	0	1	140	0	1	140	0	1												140	0	1		1
									545	16	1	2	2	16	1	2			16	1					16	1	2							16	1	2	16	1	2						16	1	2		2
									546	140	0	2	2	140	0	2			140	0					140	0	2							140	0	2	140	0	2						140	0	2		2
									547	15	1	2	1	15	1	2			15	1					15	1	2							15	1	2	15	1	2						15	1	2		2
									548	140	0	3	3	140	0	3					140	0						140	0	3				140	0	3				140	0	3			140	0	3		3
									549	140	0	4	7	140	0	4							140	0							140	0	4				140	0	4	140	0	4			140	0	4		4
									550	140	0	3	4	140	0	3					140	0						140	0	3				140	0	3				140	0	3			140	0	3		3
									551	6	1	4	8	6	1	4							6	1							6	1	4				6	1	4	6	1	4			6	1	4		4
									552	139	0	3	4	139	0	3					139	0						139	0	3				139	0	3				139	0	3			139	0	3		3
									553	139	0	1	0	139	0	1	139	0							139	0	1	139	0	1	139	0	1												139	0	1		1
									554	139	0	3	3	139	0	3					139	0						139	0	3				139	0	3				139	0	3			139	0	3		3
									555	139	0	2	2	139	0	2			139	0					139	0	2							139	0	2	139	0	2						139	0	2		2
									556	139	0	1	0	139	0	1	139	0							139	0	1	139	0	1	139	0	1												139	0	1		1
									557	1	1	4	9	1	1	4							1	1							1	1	4				1	1	4	1	1	4			1	1	4		4
									558	139	0	4	8	139	0	4							139	0							139	0	4				139	0	4	139	0	4			139	0	4		4
									559	139	0	1	0	139	0	1	139	0							139	0	1	139	0	1	139	0	1												139	0	1		1
									560	139	0	1	0	139	0	1	139	0							139	0	1	139	0	1	139	0	1												139	0	1		1
									561	139	0	1	0	139	0	1	139	0							139	0	1	139	0	1	139	0	1												139	0	1		1
									562	139	0	3	4	139	0	3					139	0						139	0	3				139	0	3				139	0	3			139	0	3		3
									563	139	0	1	0	139	0	1	139	0							139	0	1	139	0	1	139	0	1												139	0	1		1
									564	139	0	1	0	139	0	1	139	0							139	0	1	139	0	1	139	0	1												139	0	1		1
									565	139	0	4	9	139	0	4							139	0							139	0	4				139	0	4	139	0	4			139	0	4		4
									566	139	0	4	6	139	0	4							139	0							139	0	4				139	0	4	139	0	4			139	0	4		4
									567	139	0	1	0	139	0	1	139	0							139	0	1	139	0	1	139	0	1												139	0	1		1
									568	139	0	2	2	139	0	2			139	0					139	0	2							139	0	2	139	0	2						139	0	2		2
									569	87	1	1	0	87	1	1	87	1							87	1	1	87	1	1	87	1	1												87	1	1		1
									570	138	0	1	0	138	0	1	138	0							138	0	1	138	0	1	138	0	1												138	0	1		1
									571	9	1	3	4	9	1	3					9	1						9	1	3				9	1	3				9	1	3			9	1	3		3
									572	138	0	2	1	138	0	2			138	0					138	0	2							138	0	2	138	0	2						138	0	2		2
									573	9	1	3	4	9	1	3					9	1						9	1	3				9	1	3				9	1	3			9	1	3		3
									574	138	0	4	6	138	0	4							138	0							138	0	4				138	0	4	138	0	4			138	0	4		4
									575	138	0	2	2	138	0	2			138	0					138	0	2							138	0	2	138	0	2						138	0	2		2
									576	138	0	1	0	138	0	1	138	0							138	0	1	138	0	1	138	0	1												138	0	1		1
									577	9	1	4	11	9	1	4							9	1							9	1	4				9	1	4	9	1	4			9	1	4		4
									578	137	0	2	1	137	0	2			137	0					137	0	2							137	0	2	137	0	2						137	0	2		2
									579	137	0	4	6	137	0	4							137	0							137	0	4				137	0	4	137	0	4			137	0	4		4
									580	0	1					sdfgafsderaede																															sdfgafsderaede
									581	137	0	3	3	137	0	3					137	0						137	0	3				137	0	3				137	0	3			137	0	3		3
									582	137	0	2	2	137	0	2			137	0					137	0	2							137	0	2	137	0	2						137	0	2		2
									583	137	0	4	9	137	0	4							137	0							137	0	4				137	0	4	137	0	4			137	0	4		4
									584	137	0	1	0	137	0	1	137	0							137	0	1	137	0	1	137	0	1												137	0	1		1
									585	137	0	1	0	137	0	1	137	0							137	0	1	137	0	1	137	0	1												137	0	1		1
									586	136	0	1	0	136	0	1	136	0							136	0	1	136	0	1	136	0	1												136	0	1		1
									587	136	0	1	0	136	0	1	136	0							136	0	1	136	0	1	136	0	1												136	0	1		1
									588	136	0	3	5	136	0	3					136	0						136	0	3				136	0	3				136	0	3			136	0	3		3
									589	136	0	2	1	136	0	2			136	0					136	0	2							136	0	2	136	0	2						136	0	2		2
									590	28	1	4	7	28	1	4							28	1							28	1	4				28	1	4	28	1	4			28	1	4		4
									591	20	1	3	5	20	1	3					20	1						20	1	3				20	1	3				20	1	3			20	1	3		3
									592	136	0	2	2	136	0	2			136	0					136	0	2							136	0	2	136	0	2						136	0	2		2
									593	136	0	2	2	136	0	2			136	0					136	0	2							136	0	2	136	0	2						136	0	2		2
									594	136	0	4	7	136	0	4							136	0							136	0	4				136	0	4	136	0	4			136	0	4		4
									595	136	0	3	4	136	0	3					136	0						136	0	3				136	0	3				136	0	3			136	0	3		3
									596	136	0	4	6	136	0	4							136	0							136	0	4				136	0	4	136	0	4			136	0	4		4
									597	7	1	4	16	7	1	4							7	1							7	1	4				7	1	4	7	1	4			7	1	4		4
									598	136	0	2	1	136	0	2			136	0					136	0	2							136	0	2	136	0	2						136	0	2		2
									599	136	0	4	12	136	0	4							136	0							136	0	4				136	0	4	136	0	4			136	0	4		4
									600	136	0	3	5	136	0	3					136	0						136	0	3				136	0	3				136	0	3			136	0	3		3
									601	135	0	2	2	135	0	2			135	0					135	0	2							135	0	2	135	0	2						135	0	2		2
									602	5	1	3	3	5	1	3					5	1						5	1	3				5	1	3				5	1	3			5	1	3		3
									603	135	0	1	0	135	0	1	135	0							135	0	1	135	0	1	135	0	1												135	0	1		1
									604	135	0	1	0	135	0	1	135	0							135	0	1	135	0	1	135	0	1												135	0	1		1
									605	12	1	4	6	12	1	4							12	1							12	1	4				12	1	4	12	1	4			12	1	4		4
									606	135	0	3	5	135	0	3					135	0						135	0	3				135	0	3				135	0	3			135	0	3		3
									607	135	0	4	6	135	0	4							135	0							135	0	4				135	0	4	135	0	4			135	0	4		4
									608	135	0	3	3	135	0	3					135	0						135	0	3				135	0	3				135	0	3			135	0	3		3
									609	135	0	2	1	135	0	2			135	0					135	0	2							135	0	2	135	0	2						135	0	2		2
									610	135	0	1	0	135	0	1	135	0							135	0	1	135	0	1	135	0	1												135	0	1		1
									611	28	1	2	1	28	1	2			28	1					28	1	2							28	1	2	28	1	2						28	1	2		2
									612	135	0	1	0	135	0	1	135	0							135	0	1	135	0	1	135	0	1												135	0	1		1
									613	134	0	4	8	134	0	4							134	0							134	0	4				134	0	4	134	0	4			134	0	4		4
									614	134	0	3	3	134	0	3					134	0						134	0	3				134	0	3				134	0	3			134	0	3		3
									615	134	0	2	2	134	0	2			134	0					134	0	2							134	0	2	134	0	2						134	0	2		2
									616	134	0	3	5	134	0	3					134	0						134	0	3				134	0	3				134	0	3			134	0	3		3
									617	134	0	3	3	134	0	3					134	0						134	0	3				134	0	3				134	0	3			134	0	3		3
									618	134	0	3	5	134	0	3					134	0						134	0	3				134	0	3				134	0	3			134	0	3		3
									619	10	1	2	1	10	1	2			10	1					10	1	2							10	1	2	10	1	2						10	1	2		2
									620	133	0	4	10	133	0	4							133	0							133	0	4				133	0	4	133	0	4			133	0	4		4
									621	133	0	4	6	133	0	4							133	0							133	0	4				133	0	4	133	0	4			133	0	4		4
									622	133	0	1	0	133	0	1	133	0							133	0	1	133	0	1	133	0	1												133	0	1		1
									623	133	0	1	0	133	0	1	133	0							133	0	1	133	0	1	133	0	1												133	0	1		1
									624	133	0	4	9	133	0	4							133	0							133	0	4				133	0	4	133	0	4			133	0	4		4
									625	28	1	2	2	28	1	2			28	1					28	1	2							28	1	2	28	1	2						28	1	2		2
									626	133	0	3	3	133	0	3					133	0						133	0	3				133	0	3				133	0	3			133	0	3		3
									627	60	1	3	4	60	1	3					60	1						60	1	3				60	1	3				60	1	3			60	1	3		3
									628	133	0	1	0	133	0	1	133	0							133	0	1	133	0	1	133	0	1												133	0	1		1
									629	133	0	3	4	133	0	3					133	0						133	0	3				133	0	3				133	0	3			133	0	3		3
									630	13	1	4	9	13	1	4							13	1							13	1	4				13	1	4	13	1	4			13	1	4		4
									631	23	1	3	4	23	1	3					23	1						23	1	3				23	1	3				23	1	3			23	1	3		3
									632	133	0	2	2	133	0	2			133	0					133	0	2							133	0	2	133	0	2						133	0	2		2
									633	133	0	2	1	133	0	2			133	0					133	0	2							133	0	2	133	0	2						133	0	2		2
									634	20	1	1	0	20	1	1	20	1							20	1	1	20	1	1	20	1	1												20	1	1		1
									635	133	0	1	0	133	0	1	133	0							133	0	1	133	0	1	133	0	1												133	0	1		1
									636	133	0	3	4	133	0	3					133	0						133	0	3				133	0	3				133	0	3			133	0	3		3
									637	7	1	4	7	7	1	4							7	1							7	1	4				7	1	4	7	1	4			7	1	4		4
									638	132	0	3	5	132	0	3					132	0						132	0	3				132	0	3				132	0	3			132	0	3		3
									639	132	0	4	12	132	0	4							132	0							132	0	4				132	0	4	132	0	4			132	0	4		4
									640	132	0	3	4	132	0	3					132	0						132	0	3				132	0	3				132	0	3			132	0	3		3
									641	132	0	2	2	132	0	2			132	0					132	0	2							132	0	2	132	0	2						132	0	2		2
									642	132	0	3	4	132	0	3					132	0						132	0	3				132	0	3				132	0	3			132	0	3		3
									643	12	1	4	6	12	1	4							12	1							12	1	4				12	1	4	12	1	4			12	1	4		4
									644	38	1	4	9	38	1	4							38	1							38	1	4				38	1	4	38	1	4			38	1	4		4
									645	132	0	2	2	132	0	2			132	0					132	0	2							132	0	2	132	0	2						132	0	2		2
									646	132	0	3	5	132	0	3					132	0						132	0	3				132	0	3				132	0	3			132	0	3		3
									647	132	0	4	8	132	0	4							132	0							132	0	4				132	0	4	132	0	4			132	0	4		4
									648	131	0	2	1	131	0	2			131	0					131	0	2							131	0	2	131	0	2						131	0	2		2
									649	1	1	2	2	1	1	2			1	1					1	1	2							1	1	2	1	1	2						1	1	2		2
									650	8	1	4	15	8	1	4							8	1							8	1	4				8	1	4	8	1	4			8	1	4		4
									651	131	0	3	3	131	0	3					131	0						131	0	3				131	0	3				131	0	3			131	0	3		3
									652	131	0	1	0	131	0	1	131	0							131	0	1	131	0	1	131	0	1												131	0	1		1
									653	131	0	3	4	131	0	3					131	0						131	0	3				131	0	3				131	0	3			131	0	3		3
									654	131	0	2	1	131	0	2			131	0					131	0	2							131	0	2	131	0	2						131	0	2		2
									655	131	0	2	2	131	0	2			131	0					131	0	2							131	0	2	131	0	2						131	0	2		2
									656	131	0	3	5	131	0	3					131	0						131	0	3				131	0	3				131	0	3			131	0	3		3
									657	16	1	2	1	16	1	2			16	1					16	1	2							16	1	2	16	1	2						16	1	2		2
									658	130	0	4	7	130	0	4							130	0							130	0	4				130	0	4	130	0	4			130	0	4		4
									659	25	1	4	8	25	1	4							25	1							25	1	4				25	1	4	25	1	4			25	1	4		4
									660	130	0	4	8	130	0	4							130	0							130	0	4				130	0	4	130	0	4			130	0	4		4
									661	130	0	3	4	130	0	3					130	0						130	0	3				130	0	3				130	0	3			130	0	3		3
									662	130	0	4	6	130	0	4							130	0							130	0	4				130	0	4	130	0	4			130	0	4		4
									663	130	0	2	2	130	0	2			130	0					130	0	2							130	0	2	130	0	2						130	0	2		2
									664	130	0	2	2	130	0	2			130	0					130	0	2							130	0	2	130	0	2						130	0	2		2
									665	130	0	3	3	130	0	3					130	0						130	0	3				130	0	3				130	0	3			130	0	3		3
									666	129	0	2	2	129	0	2			129	0					129	0	2							129	0	2	129	0	2						129	0	2		2
									667	33	1	4	12	33	1	4							33	1							33	1	4				33	1	4	33	1	4			33	1	4		4
									668	129	0	1	0	129	0	1	129	0							129	0	1	129	0	1	129	0	1												129	0	1		1
									669	129	0	2	1	129	0	2			129	0					129	0	2							129	0	2	129	0	2						129	0	2		2
									670	129	0	4	6	129	0	4							129	0							129	0	4				129	0	4	129	0	4			129	0	4		4
									671	129	0	4	6	129	0	4							129	0							129	0	4				129	0	4	129	0	4			129	0	4		4
									672	129	0	1	0	129	0	1	129	0							129	0	1	129	0	1	129	0	1												129	0	1		1
									673	129	0	3	4	129	0	3					129	0						129	0	3				129	0	3				129	0	3			129	0	3		3
									674	129	0	3	4	129	0	3					129	0						129	0	3				129	0	3				129	0	3			129	0	3		3
									675	129	0	1	0	129	0	1	129	0							129	0	1	129	0	1	129	0	1												129	0	1		1
									676	22	1	4	9	22	1	4							22	1							22	1	4				22	1	4	22	1	4			22	1	4		4
									677	129	0	2	2	129	0	2			129	0					129	0	2							129	0	2	129	0	2						129	0	2		2
									678	129	0	4	10	129	0	4							129	0							129	0	4				129	0	4	129	0	4			129	0	4		4
									679	128	0	1	0	128	0	1	128	0							128	0	1	128	0	1	128	0	1												128	0	1		1
									680	128	0	2	2	128	0	2			128	0					128	0	2							128	0	2	128	0	2						128	0	2		2
									681	128	0	1	0	128	0	1	128	0							128	0	1	128	0	1	128	0	1												128	0	1		1
									682	128	0	1	0	128	0	1	128	0							128	0	1	128	0	1	128	0	1												128	0	1		1
									683	1	1	4	7	1	1	4							1	1							1	1	4				1	1	4	1	1	4			1	1	4		4
									684	128	0	4	9	128	0	4							128	0							128	0	4				128	0	4	128	0	4			128	0	4		4
									685	128	0	2	2	128	0	2			128	0					128	0	2							128	0	2	128	0	2						128	0	2		2
									686	11	1	2	2	11	1	2			11	1					11	1	2							11	1	2	11	1	2						11	1	2		2
									687	128	0	4	7	128	0	4							128	0							128	0	4				128	0	4	128	0	4			128	0	4		4
									688	6	1	4	12	6	1	4							6	1							6	1	4				6	1	4	6	1	4			6	1	4		4
									689	128	0	4	9	128	0	4							128	0							128	0	4				128	0	4	128	0	4			128	0	4		4
									690	128	0	2	1	128	0	2			128	0					128	0	2							128	0	2	128	0	2						128	0	2		2
									691	128	0	4	10	128	0	4							128	0							128	0	4				128	0	4	128	0	4			128	0	4		4
									692	2	1	2	2	2	1	2			2	1					2	1	2							2	1	2	2	1	2						2	1	2		2
									693	127	0	3	5	127	0	3					127	0						127	0	3				127	0	3				127	0	3			127	0	3		3
									694	51	1	1	0	51	1	1	51	1							51	1	1	51	1	1	51	1	1												51	1	1		1
									695	127	0	2	1	127	0	2			127	0					127	0	2							127	0	2	127	0	2						127	0	2		2
									696	0	1	2	1	0	1	2			0	1					0	1	2							0	1	2	0	1	2						0	1	2		2
									697	127	0	2	2	127	0	2			127	0					127	0	2							127	0	2	127	0	2						127	0	2		2
									698	127	0	4	8	127	0	4							127	0							127	0	4				127	0	4	127	0	4			127	0	4		4
									699	127	0	3	3	127	0	3					127	0						127	0	3				127	0	3				127	0	3			127	0	3		3
									700	127	0	4	10	127	0	4							127	0							127	0	4				127	0	4	127	0	4			127	0	4		4
									701	13	1	3	5	13	1	3					13	1						13	1	3				13	1	3				13	1	3			13	1	3		3
									702	127	0	1	0	127	0	1	127	0							127	0	1	127	0	1	127	0	1												127	0	1		1
									703	126	0	3	3	126	0	3					126	0						126	0	3				126	0	3				126	0	3			126	0	3		3
									704	3	1	4	6	3	1	4							3	1							3	1	4				3	1	4	3	1	4			3	1	4		4
									705	28	1	4	14	28	1	4							28	1							28	1	4				28	1	4	28	1	4			28	1	4		4
									706	8	1	4	11	8	1	4							8	1							8	1	4				8	1	4	8	1	4			8	1	4		4
									707	126	0	2	2	126	0	2			126	0					126	0	2							126	0	2	126	0	2						126	0	2		2
									708	126	0	4	19	126	0	4							126	0							126	0	4				126	0	4	126	0	4			126	0	4		4
									709	126	0	3	3	126	0	3					126	0						126	0	3				126	0	3				126	0	3			126	0	3		3
									710	125	0	3	3	125	0	3					125	0						125	0	3				125	0	3				125	0	3			125	0	3		3
									711	125	0	3	4	125	0	3					125	0						125	0	3				125	0	3				125	0	3			125	0	3		3
									712	125	0	4	11	125	0	4							125	0							125	0	4				125	0	4	125	0	4			125	0	4		4
									713	125	0	3	3	125	0	3					125	0						125	0	3				125	0	3				125	0	3			125	0	3		3
									714	125	0	3	3	125	0	3					125	0						125	0	3				125	0	3				125	0	3			125	0	3		3
									715	125	0	2	2	125	0	2			125	0					125	0	2							125	0	2	125	0	2						125	0	2		2
									716	125	0	4	7	125	0	4							125	0							125	0	4				125	0	4	125	0	4			125	0	4		4
									717	125	0	1	0	125	0	1	125	0							125	0	1	125	0	1	125	0	1												125	0	1		1
									718	125	0	4	6	125	0	4							125	0							125	0	4				125	0	4	125	0	4			125	0	4		4
									719	125	0	1	0	125	0	1	125	0							125	0	1	125	0	1	125	0	1												125	0	1		1
									720	13	1	4	7	13	1	4							13	1							13	1	4				13	1	4	13	1	4			13	1	4		4
									721	13	1	2	1	13	1	2			13	1					13	1	2							13	1	2	13	1	2						13	1	2		2
									722	7	1	1	0	7	1	1	7	1							7	1	1	7	1	1	7	1	1												7	1	1		1
									723	124	0	3	4	124	0	3					124	0						124	0	3				124	0	3				124	0	3			124	0	3		3
									724	124	0	3	3	124	0	3					124	0						124	0	3				124	0	3				124	0	3			124	0	3		3
									725	124	0	1	0	124	0	1	124	0							124	0	1	124	0	1	124	0	1												124	0	1		1
									726	124	0	2	1	124	0	2			124	0					124	0	2							124	0	2	124	0	2						124	0	2		2
									727	124	0	1	0	124	0	1	124	0							124	0	1	124	0	1	124	0	1												124	0	1		1
									728	124	0	2	2	124	0	2			124	0					124	0	2							124	0	2	124	0	2						124	0	2		2
									729	124	0	1	0	124	0	1	124	0							124	0	1	124	0	1	124	0	1												124	0	1		1
									730	123	0	4	8	123	0	4							123	0							123	0	4				123	0	4	123	0	4			123	0	4		4
									731	123	0	4	10	123	0	4							123	0							123	0	4				123	0	4	123	0	4			123	0	4		4
									732	123	0	3	3	123	0	3					123	0						123	0	3				123	0	3				123	0	3			123	0	3		3
									733	59	1	4	7	59	1	4							59	1							59	1	4				59	1	4	59	1	4			59	1	4		4
									734	123	0	4	8	123	0	4							123	0							123	0	4				123	0	4	123	0	4			123	0	4		4
									735	13	1	3	4	13	1	3					13	1						13	1	3				13	1	3				13	1	3			13	1	3		3
									736	123	0	1	0	123	0	1	123	0							123	0	1	123	0	1	123	0	1												123	0	1		1
									737	123	0	2	2	123	0	2			123	0					123	0	2							123	0	2	123	0	2						123	0	2		2
									738	4	1	3	4	4	1	3					4	1						4	1	3				4	1	3				4	1	3			4	1	3		3
									739	123	0	3	3	123	0	3					123	0						123	0	3				123	0	3				123	0	3			123	0	3		3
									740	123	0	3	3	123	0	3					123	0						123	0	3				123	0	3				123	0	3			123	0	3		3
									741	29	1	2	1	29	1	2			29	1					29	1	2							29	1	2	29	1	2						29	1	2		2
									742	24	1	4	13	24	1	4							24	1							24	1	4				24	1	4	24	1	4			24	1	4		4
									743	122	0	2	1	122	0	2			122	0					122	0	2							122	0	2	122	0	2						122	0	2		2
									744	122	0	1	0	122	0	1	122	0							122	0	1	122	0	1	122	0	1												122	0	1		1
									745	122	0	1	0	122	0	1	122	0							122	0	1	122	0	1	122	0	1												122	0	1		1
									746	13	1	4	10	13	1	4							13	1							13	1	4				13	1	4	13	1	4			13	1	4		4
									747	122	0	4	6	122	0	4							122	0							122	0	4				122	0	4	122	0	4			122	0	4		4
									748	1	1	3	5	1	1	3					1	1						1	1	3				1	1	3				1	1	3			1	1	3		3
									749	122	0	4	6	122	0	4							122	0							122	0	4				122	0	4	122	0	4			122	0	4		4
									750	122	0	4	15	122	0	4							122	0							122	0	4				122	0	4	122	0	4			122	0	4		4
									751	122	0	3	5	122	0	3					122	0						122	0	3				122	0	3				122	0	3			122	0	3		3
									752	3	1	4	16	3	1	4							3	1							3	1	4				3	1	4	3	1	4			3	1	4		4
									753	122	0	4	16	122	0	4							122	0							122	0	4				122	0	4	122	0	4			122	0	4		4
									754	122	0	1	0	122	0	1	122	0							122	0	1	122	0	1	122	0	1												122	0	1		1
									755	122	0	3	5	122	0	3					122	0						122	0	3				122	0	3				122	0	3			122	0	3		3
									756	122	0	4	10	122	0	4							122	0							122	0	4				122	0	4	122	0	4			122	0	4		4
									757	121	0	3	4	121	0	3					121	0						121	0	3				121	0	3				121	0	3			121	0	3		3
									758	56	1	3	3	56	1	3					56	1						56	1	3				56	1	3				56	1	3			56	1	3		3
									759	121	0	3	3	121	0	3					121	0						121	0	3				121	0	3				121	0	3			121	0	3		3
									760	121	0	3	5	121	0	3					121	0						121	0	3				121	0	3				121	0	3			121	0	3		3
									761	121	0	1	0	121	0	1	121	0							121	0	1	121	0	1	121	0	1												121	0	1		1
									762	121	0	2	1	121	0	2			121	0					121	0	2							121	0	2	121	0	2						121	0	2		2
									763	12	1	4	14	12	1	4							12	1							12	1	4				12	1	4	12	1	4			12	1	4		4
									764	1	1	3	5	1	1	3					1	1						1	1	3				1	1	3				1	1	3			1	1	3		3
									765	121	0	1	0	121	0	1	121	0							121	0	1	121	0	1	121	0	1												121	0	1		1
									766	121	0	1	0	121	0	1	121	0							121	0	1	121	0	1	121	0	1												121	0	1		1
									767	10	1	4	10	10	1	4							10	1							10	1	4				10	1	4	10	1	4			10	1	4		4
									768	121	0	4	11	121	0	4							121	0							121	0	4				121	0	4	121	0	4			121	0	4		4
									769	121	0	4	6	121	0	4							121	0							121	0	4				121	0	4	121	0	4			121	0	4		4
									770	121	0	3	5	121	0	3					121	0						121	0	3				121	0	3				121	0	3			121	0	3		3
									771	121	0	2	1	121	0	2			121	0					121	0	2							121	0	2	121	0	2						121	0	2		2
									772	12	1	4	10	12	1	4							12	1							12	1	4				12	1	4	12	1	4			12	1	4		4
									773	120	0	1	0	120	0	1	120	0							120	0	1	120	0	1	120	0	1												120	0	1		1
									774	120	0	1	0	120	0	1	120	0							120	0	1	120	0	1	120	0	1												120	0	1		1
									775	120	0	4	6	120	0	4							120	0							120	0	4				120	0	4	120	0	4			120	0	4		4
									776	120	0	1	0	120	0	1	120	0							120	0	1	120	0	1	120	0	1												120	0	1		1
									777	120	0	3	3	120	0	3					120	0						120	0	3				120	0	3				120	0	3			120	0	3		3
									778	120	0	3	4	120	0	3					120	0						120	0	3				120	0	3				120	0	3			120	0	3		3
									779	120	0	2	2	120	0	2			120	0					120	0	2							120	0	2	120	0	2						120	0	2		2
									780	120	0	4	7	120	0	4							120	0							120	0	4				120	0	4	120	0	4			120	0	4		4
									781	120	0					sdfgafsderaede																															sdfgafsderaede
									782	120	0	3	5	120	0	3					120	0						120	0	3				120	0	3				120	0	3			120	0	3		3
									783	120	0	4	6	120	0	4							120	0							120	0	4				120	0	4	120	0	4			120	0	4		4
									784	120	0	1	0	120	0	1	120	0							120	0	1	120	0	1	120	0	1												120	0	1		1
									785	119	0	2	1	119	0	2			119	0					119	0	2							119	0	2	119	0	2						119	0	2		2
									786	119	0	4	8	119	0	4							119	0							119	0	4				119	0	4	119	0	4			119	0	4		4
									787	119	0	3	3	119	0	3					119	0						119	0	3				119	0	3				119	0	3			119	0	3		3
									788	119	0	3	5	119	0	3					119	0						119	0	3				119	0	3				119	0	3			119	0	3		3
									789	119	0	2	2	119	0	2			119	0					119	0	2							119	0	2	119	0	2						119	0	2		2
									790	10	1	4	7	10	1	4							10	1							10	1	4				10	1	4	10	1	4			10	1	4		4
									791	119	0	2	1	119	0	2			119	0					119	0	2							119	0	2	119	0	2						119	0	2		2
									792	119	0	1	0	119	0	1	119	0							119	0	1	119	0	1	119	0	1												119	0	1		1
									793	118	0	3	3	118	0	3					118	0						118	0	3				118	0	3				118	0	3			118	0	3		3
									794	118	0	1	0	118	0	1	118	0							118	0	1	118	0	1	118	0	1												118	0	1		1
									795	118	0	3	3	118	0	3					118	0						118	0	3				118	0	3				118	0	3			118	0	3		3
									796	118	0	3	3	118	0	3					118	0						118	0	3				118	0	3				118	0	3			118	0	3		3
									797	11	1	4	8	11	1	4							11	1							11	1	4				11	1	4	11	1	4			11	1	4		4
									798	1	1	3	3	1	1	3					1	1						1	1	3				1	1	3				1	1	3			1	1	3		3
									799	118	0	2	1	118	0	2			118	0					118	0	2							118	0	2	118	0	2						118	0	2		2
									800	118	0	4	6	118	0	4							118	0							118	0	4				118	0	4	118	0	4			118	0	4		4
									801	4	1	1	0	4	1	1	4	1							4	1	1	4	1	1	4	1	1												4	1	1		1
									802	27	1	3	3	27	1	3					27	1						27	1	3				27	1	3				27	1	3			27	1	3		3
									803	3	1	4	14	3	1	4							3	1							3	1	4				3	1	4	3	1	4			3	1	4		4
									804	116	0	2	1	116	0	2			116	0					116	0	2							116	0	2	116	0	2						116	0	2		2
									805	116	0	4	7	116	0	4							116	0							116	0	4				116	0	4	116	0	4			116	0	4		4
									806	116	0	3	5	116	0	3					116	0						116	0	3				116	0	3				116	0	3			116	0	3		3
									807	116	0	2	2	116	0	2			116	0					116	0	2							116	0	2	116	0	2						116	0	2		2
									808	116	0	1	0	116	0	1	116	0							116	0	1	116	0	1	116	0	1												116	0	1		1
									809	15	1	1	0	15	1	1	15	1							15	1	1	15	1	1	15	1	1												15	1	1		1
									810	15	1	4	9	15	1	4							15	1							15	1	4				15	1	4	15	1	4			15	1	4		4
									811	115	0	4	6	115	0	4							115	0							115	0	4				115	0	4	115	0	4			115	0	4		4
									812	115	0	3	3	115	0	3					115	0						115	0	3				115	0	3				115	0	3			115	0	3		3
									813	115	0	4	7	115	0	4							115	0							115	0	4				115	0	4	115	0	4			115	0	4		4
									814	115	0	4	11	115	0	4							115	0							115	0	4				115	0	4	115	0	4			115	0	4		4
									815	115	0	1	0	115	0	1	115	0							115	0	1	115	0	1	115	0	1												115	0	1		1
									816	115	0	4	7	115	0	4							115	0							115	0	4				115	0	4	115	0	4			115	0	4		4
									817	115	0	2	1	115	0	2			115	0					115	0	2							115	0	2	115	0	2						115	0	2		2
									818	115	0	2	1	115	0	2			115	0					115	0	2							115	0	2	115	0	2						115	0	2		2
									819	42	1	4	6	42	1	4							42	1							42	1	4				42	1	4	42	1	4			42	1	4		4
									820	115	0	2	1	115	0	2			115	0					115	0	2							115	0	2	115	0	2						115	0	2		2
									821	115	0	3	3	115	0	3					115	0						115	0	3				115	0	3				115	0	3			115	0	3		3
									822	4	1	4	8	4	1	4							4	1							4	1	4				4	1	4	4	1	4			4	1	4		4
									823	115	0	4	9	115	0	4							115	0							115	0	4				115	0	4	115	0	4			115	0	4		4
									824	115	0	4	10	115	0	4							115	0							115	0	4				115	0	4	115	0	4			115	0	4		4
									825	2	1	4	7	2	1	4							2	1							2	1	4				2	1	4	2	1	4			2	1	4		4
									826	115	0	4	9	115	0	4							115	0							115	0	4				115	0	4	115	0	4			115	0	4		4
									827	9	1	3	5	9	1	3					9	1						9	1	3				9	1	3				9	1	3			9	1	3		3
									828	114	0	4	12	114	0	4							114	0							114	0	4				114	0	4	114	0	4			114	0	4		4
									829	114	0	4	6	114	0	4							114	0							114	0	4				114	0	4	114	0	4			114	0	4		4
									830	114	0	2	2	114	0	2			114	0					114	0	2							114	0	2	114	0	2						114	0	2		2
									831	114	0					sdfgafsderaede																															sdfgafsderaede
									832	57	1	4	9	57	1	4							57	1							57	1	4				57	1	4	57	1	4			57	1	4		4
									833	114	0	2	2	114	0	2			114	0					114	0	2							114	0	2	114	0	2						114	0	2		2
									834	114	0	4	10	114	0	4							114	0							114	0	4				114	0	4	114	0	4			114	0	4		4
									835	18	1	3	3	18	1	3					18	1						18	1	3				18	1	3				18	1	3			18	1	3		3
									836	113	0	3	3	113	0	3					113	0						113	0	3				113	0	3				113	0	3			113	0	3		3
									837	113	0	3	5	113	0	3					113	0						113	0	3				113	0	3				113	0	3			113	0	3		3
									838	113	0	3	3	113	0	3					113	0						113	0	3				113	0	3				113	0	3			113	0	3		3
									839	10	1	4	12	10	1	4							10	1							10	1	4				10	1	4	10	1	4			10	1	4		4
									840	113	0	1	0	113	0	1	113	0							113	0	1	113	0	1	113	0	1												113	0	1		1
									841	113	0	3	4	113	0	3					113	0						113	0	3				113	0	3				113	0	3			113	0	3		3
									842	113	0	2	1	113	0	2			113	0					113	0	2							113	0	2	113	0	2						113	0	2		2
									843	113	0	2	2	113	0	2			113	0					113	0	2							113	0	2	113	0	2						113	0	2		2
									844	22	1	4	10	22	1	4							22	1							22	1	4				22	1	4	22	1	4			22	1	4		4
									845	113	0	3	3	113	0	3					113	0						113	0	3				113	0	3				113	0	3			113	0	3		3
									846	17	1	3	3	17	1	3					17	1						17	1	3				17	1	3				17	1	3			17	1	3		3
									847	112	0	1	0	112	0	1	112	0							112	0	1	112	0	1	112	0	1												112	0	1		1
									848	112	0	2	1	112	0	2			112	0					112	0	2							112	0	2	112	0	2						112	0	2		2
									849	31	1	4	6	31	1	4							31	1							31	1	4				31	1	4	31	1	4			31	1	4		4
									850	112	0	1	0	112	0	1	112	0							112	0	1	112	0	1	112	0	1												112	0	1		1
									851	112	0	3	3	112	0	3					112	0						112	0	3				112	0	3				112	0	3			112	0	3		3
									852	112	0	3	5	112	0	3					112	0						112	0	3				112	0	3				112	0	3			112	0	3		3
									853	9	1	3	4	9	1	3					9	1						9	1	3				9	1	3				9	1	3			9	1	3		3
									854	10	1	4	7	10	1	4							10	1							10	1	4				10	1	4	10	1	4			10	1	4		4
									855	112	0	3	5	112	0	3					112	0						112	0	3				112	0	3				112	0	3			112	0	3		3
									856	53	1	4	13	53	1	4							53	1							53	1	4				53	1	4	53	1	4			53	1	4		4
									857	9	1	4	6	9	1	4							9	1							9	1	4				9	1	4	9	1	4			9	1	4		4
									858	111	0	3	4	111	0	3					111	0						111	0	3				111	0	3				111	0	3			111	0	3		3
									859	111	0	4	9	111	0	4							111	0							111	0	4				111	0	4	111	0	4			111	0	4		4
									860	111	0	4	7	111	0	4							111	0							111	0	4				111	0	4	111	0	4			111	0	4		4
									861	111	0	1	0	111	0	1	111	0							111	0	1	111	0	1	111	0	1												111	0	1		1
									862	111	0	1	0	111	0	1	111	0							111	0	1	111	0	1	111	0	1												111	0	1		1
									863	110	0	2	2	110	0	2			110	0					110	0	2							110	0	2	110	0	2						110	0	2		2
									864	110	0	3	5	110	0	3					110	0						110	0	3				110	0	3				110	0	3			110	0	3		3
									865	110	0	2	1	110	0	2			110	0					110	0	2							110	0	2	110	0	2						110	0	2		2
									866	110	0	3	4	110	0	3					110	0						110	0	3				110	0	3				110	0	3			110	0	3		3
									867	110	0	2	2	110	0	2			110	0					110	0	2							110	0	2	110	0	2						110	0	2		2
									868	9	1	3	3	9	1	3					9	1						9	1	3				9	1	3				9	1	3			9	1	3		3
									869	60	1	4	16	60	1	4							60	1							60	1	4				60	1	4	60	1	4			60	1	4		4
									870	109	0	4	12	109	0	4							109	0							109	0	4				109	0	4	109	0	4			109	0	4		4
									871	109	0	2	2	109	0	2			109	0					109	0	2							109	0	2	109	0	2						109	0	2		2
									872	109	0	3	5	109	0	3					109	0						109	0	3				109	0	3				109	0	3			109	0	3		3
									873	108	0	3	4	108	0	3					108	0						108	0	3				108	0	3				108	0	3			108	0	3		3
									874	1	1	2	1	1	1	2			1	1					1	1	2							1	1	2	1	1	2						1	1	2		2
									875	108	0					sdfgafsderaede																															sdfgafsderaede
									876	108	0	2	1	108	0	2			108	0					108	0	2							108	0	2	108	0	2						108	0	2		2
									877	108	0	4	15	108	0	4							108	0							108	0	4				108	0	4	108	0	4			108	0	4		4
									878	108	0					sdfgafsderaede																															sdfgafsderaede
									879	108	0	2	1	108	0	2			108	0					108	0	2							108	0	2	108	0	2						108	0	2		2
									880	10	1	4	18	10	1	4							10	1							10	1	4				10	1	4	10	1	4			10	1	4		4
									881	108	0	4	6	108	0	4							108	0							108	0	4				108	0	4	108	0	4			108	0	4		4
									882	108	0	3	3	108	0	3					108	0						108	0	3				108	0	3				108	0	3			108	0	3		3
									883	107	0	2	1	107	0	2			107	0					107	0	2							107	0	2	107	0	2						107	0	2		2
									884	107	0	3	3	107	0	3					107	0						107	0	3				107	0	3				107	0	3			107	0	3		3
									885	0	1					sdfgafsderaede																															sdfgafsderaede
									886	107	0	4	8	107	0	4							107	0							107	0	4				107	0	4	107	0	4			107	0	4		4
									887	9	1	4	9	9	1	4							9	1							9	1	4				9	1	4	9	1	4			9	1	4		4
									888	107	0	1	0	107	0	1	107	0							107	0	1	107	0	1	107	0	1												107	0	1		1
									889	107	0	3	4	107	0	3					107	0						107	0	3				107	0	3				107	0	3			107	0	3		3
									890	107	0	1	0	107	0	1	107	0							107	0	1	107	0	1	107	0	1												107	0	1		1
									891	18	1	3	3	18	1	3					18	1						18	1	3				18	1	3				18	1	3			18	1	3		3
									892	15	1	4	8	15	1	4							15	1							15	1	4				15	1	4	15	1	4			15	1	4		4
									893	107	0	4	7	107	0	4							107	0							107	0	4				107	0	4	107	0	4			107	0	4		4
									894	107	0	4	7	107	0	4							107	0							107	0	4				107	0	4	107	0	4			107	0	4		4
									895	17	1	3	3	17	1	3					17	1						17	1	3				17	1	3				17	1	3			17	1	3		3
									896	21	1					sdfgafsderaede																															sdfgafsderaede
									897	107	0					sdfgafsderaede																															sdfgafsderaede
									898	1	1					sdfgafsderaede																															sdfgafsderaede
									899	107	0	2	2	107	0	2			107	0					107	0	2							107	0	2	107	0	2						107	0	2		2
									900	107	0	4	13	107	0	4							107	0							107	0	4				107	0	4	107	0	4			107	0	4		4
									901	107	0	2	2	107	0	2			107	0					107	0	2							107	0	2	107	0	2						107	0	2		2
									902	107	0	3	5	107	0	3					107	0						107	0	3				107	0	3				107	0	3			107	0	3		3
									903	107	0	4	12	107	0	4							107	0							107	0	4				107	0	4	107	0	4			107	0	4		4
									904	107	0	1	0	107	0	1	107	0							107	0	1	107	0	1	107	0	1												107	0	1		1
									905	106	0	4	9	106	0	4							106	0							106	0	4				106	0	4	106	0	4			106	0	4		4
									906	106	0	1	0	106	0	1	106	0							106	0	1	106	0	1	106	0	1												106	0	1		1
									907	106	0	4	14	106	0	4							106	0							106	0	4				106	0	4	106	0	4			106	0	4		4
									908	106	0	4	6	106	0	4							106	0							106	0	4				106	0	4	106	0	4			106	0	4		4
									909	106	0	3	3	106	0	3					106	0						106	0	3				106	0	3				106	0	3			106	0	3		3
									910	106	0	1	0	106	0	1	106	0							106	0	1	106	0	1	106	0	1												106	0	1		1
									911	106	0	1	0	106	0	1	106	0							106	0	1	106	0	1	106	0	1												106	0	1		1
									912	5	1	4	9	5	1	4							5	1							5	1	4				5	1	4	5	1	4			5	1	4		4
									913	23	1	3	3	23	1	3					23	1						23	1	3				23	1	3				23	1	3			23	1	3		3
									914	106	0	4	10	106	0	4							106	0							106	0	4				106	0	4	106	0	4			106	0	4		4
									915	44	1	3	5	44	1	3					44	1						44	1	3				44	1	3				44	1	3			44	1	3		3
									916	105	0	2	1	105	0	2			105	0					105	0	2							105	0	2	105	0	2						105	0	2		2
									917	105	0	1	0	105	0	1	105	0							105	0	1	105	0	1	105	0	1												105	0	1		1
									918	12	1	4	14	12	1	4							12	1							12	1	4				12	1	4	12	1	4			12	1	4		4
									919	105	0	4	9	105	0	4							105	0							105	0	4				105	0	4	105	0	4			105	0	4		4
									920	105	0	1	0	105	0	1	105	0							105	0	1	105	0	1	105	0	1												105	0	1		1
									921	104	0	2	1	104	0	2			104	0					104	0	2							104	0	2	104	0	2						104	0	2		2
									922	104	0	2	2	104	0	2			104	0					104	0	2							104	0	2	104	0	2						104	0	2		2
									923	17	1	4	6	17	1	4							17	1							17	1	4				17	1	4	17	1	4			17	1	4		4
									924	104	0	4	14	104	0	4							104	0							104	0	4				104	0	4	104	0	4			104	0	4		4
									925	104	0	3	3	104	0	3					104	0						104	0	3				104	0	3				104	0	3			104	0	3		3
									926	104	0	2	2	104	0	2			104	0					104	0	2							104	0	2	104	0	2						104	0	2		2
									927	104	0	2	2	104	0	2			104	0					104	0	2							104	0	2	104	0	2						104	0	2		2
									928	104	0	3	4	104	0	3					104	0						104	0	3				104	0	3				104	0	3			104	0	3		3
									929	103	0	2	2	103	0	2			103	0					103	0	2							103	0	2	103	0	2						103	0	2		2
									930	103	0	3	5	103	0	3					103	0						103	0	3				103	0	3				103	0	3			103	0	3		3
									931	103	0	2	1	103	0	2			103	0					103	0	2							103	0	2	103	0	2						103	0	2		2
									932	44	1	3	3	44	1	3					44	1						44	1	3				44	1	3				44	1	3			44	1	3		3
									933	102	0	2	2	102	0	2			102	0					102	0	2							102	0	2	102	0	2						102	0	2		2
									934	102	0	2	2	102	0	2			102	0					102	0	2							102	0	2	102	0	2						102	0	2		2
									935	102	0	2	1	102	0	2			102	0					102	0	2							102	0	2	102	0	2						102	0	2		2
									936	20	1	3	3	20	1	3					20	1						20	1	3				20	1	3				20	1	3			20	1	3		3
									937	102	0	4	13	102	0	4							102	0							102	0	4				102	0	4	102	0	4			102	0	4		4
									938	102	0	4	8	102	0	4							102	0							102	0	4				102	0	4	102	0	4			102	0	4		4
									939	117	0	2	2	117	0	2			117	0					117	0	2							117	0	2	117	0	2						117	0	2		2
									940	101	0	2	2	101	0	2			101	0					101	0	2							101	0	2	101	0	2						101	0	2		2
									941	12	1	3	5	12	1	3					12	1						12	1	3				12	1	3				12	1	3			12	1	3		3
									942	101	0	3	3	101	0	3					101	0						101	0	3				101	0	3				101	0	3			101	0	3		3
									943	101	0	4	13	101	0	4							101	0							101	0	4				101	0	4	101	0	4			101	0	4		4
									944	101	0	4	6	101	0	4							101	0							101	0	4				101	0	4	101	0	4			101	0	4		4
									945	101	0	4	12	101	0	4							101	0							101	0	4				101	0	4	101	0	4			101	0	4		4
									946	15	1	4	9	15	1	4							15	1							15	1	4				15	1	4	15	1	4			15	1	4		4
									947	100	0	4	10	100	0	4							100	0							100	0	4				100	0	4	100	0	4			100	0	4		4
									948	100	0	1	0	100	0	1	100	0							100	0	1	100	0	1	100	0	1												100	0	1		1
									949	100	0	4	11	100	0	4							100	0							100	0	4				100	0	4	100	0	4			100	0	4		4
									950	8	1	4	17	8	1	4							8	1							8	1	4				8	1	4	8	1	4			8	1	4		4
									951	100	0	1	0	100	0	1	100	0							100	0	1	100	0	1	100	0	1												100	0	1		1
									952	100	0	1	0	100	0	1	100	0							100	0	1	100	0	1	100	0	1												100	0	1		1
									953	99	0	2	1	99	0	2			99	0					99	0	2							99	0	2	99	0	2						99	0	2		2
									954	99	0	4	10	99	0	4							99	0							99	0	4				99	0	4	99	0	4			99	0	4		4
									955	99	0	4	16	99	0	4							99	0							99	0	4				99	0	4	99	0	4			99	0	4		4
									956	99	0	4	8	99	0	4							99	0							99	0	4				99	0	4	99	0	4			99	0	4		4
									957	99	0	4	14	99	0	4							99	0							99	0	4				99	0	4	99	0	4			99	0	4		4
									958	98	0	3	4	98	0	3					98	0						98	0	3				98	0	3				98	0	3			98	0	3		3
									959	98	0	4	7	98	0	4							98	0							98	0	4				98	0	4	98	0	4			98	0	4		4
									960	98	0	3	5	98	0	3					98	0						98	0	3				98	0	3				98	0	3			98	0	3		3
									961	98	0	4	11	98	0	4							98	0							98	0	4				98	0	4	98	0	4			98	0	4		4
									962	98	0	4	6	98	0	4							98	0							98	0	4				98	0	4	98	0	4			98	0	4		4
									963	10	1	3	3	10	1	3					10	1						10	1	3				10	1	3				10	1	3			10	1	3		3
									964	98	0	3	4	98	0	3					98	0						98	0	3				98	0	3				98	0	3			98	0	3		3
									965	98	0	4	8	98	0	4							98	0							98	0	4				98	0	4	98	0	4			98	0	4		4
									966	97	0	2	2	97	0	2			97	0					97	0	2							97	0	2	97	0	2						97	0	2		2
									967	7	1	3	4	7	1	3					7	1						7	1	3				7	1	3				7	1	3			7	1	3		3
									968	97	0	3	5	97	0	3					97	0						97	0	3				97	0	3				97	0	3			97	0	3		3
									969	97	0	2	2	97	0	2			97	0					97	0	2							97	0	2	97	0	2						97	0	2		2
									970	97	0	1	0	97	0	1	97	0							97	0	1	97	0	1	97	0	1												97	0	1		1
									971	97	0	4	8	97	0	4							97	0							97	0	4				97	0	4	97	0	4			97	0	4		4
									972	3	1	4	13	3	1	4							3	1							3	1	4				3	1	4	3	1	4			3	1	4		4
									973	97	0	1	0	97	0	1	97	0							97	0	1	97	0	1	97	0	1												97	0	1		1
									974	11	1	3	5	11	1	3					11	1						11	1	3				11	1	3				11	1	3			11	1	3		3
									975	96	0	3	5	96	0	3					96	0						96	0	3				96	0	3				96	0	3			96	0	3		3
									976	96	0	4	13	96	0	4							96	0							96	0	4				96	0	4	96	0	4			96	0	4		4
									977	96	0	4	7	96	0	4							96	0							96	0	4				96	0	4	96	0	4			96	0	4		4
									978	3	1	3	3	3	1	3					3	1						3	1	3				3	1	3				3	1	3			3	1	3		3
									979	95	0	1	0	95	0	1	95	0							95	0	1	95	0	1	95	0	1												95	0	1		1
									980	95	0	2	2	95	0	2			95	0					95	0	2							95	0	2	95	0	2						95	0	2		2
									981	95	0	4	10	95	0	4							95	0							95	0	4				95	0	4	95	0	4			95	0	4		4
									982	32	1	4	13	32	1	4							32	1							32	1	4				32	1	4	32	1	4			32	1	4		4
									983	94	0	2	2	94	0	2			94	0					94	0	2							94	0	2	94	0	2						94	0	2		2
									984	94	0	3	4	94	0	3					94	0						94	0	3				94	0	3				94	0	3			94	0	3		3
									985	94	0	2	2	94	0	2			94	0					94	0	2							94	0	2	94	0	2						94	0	2		2
									986	94	0	2	1	94	0	2			94	0					94	0	2							94	0	2	94	0	2						94	0	2		2
									987	94	0	3	4	94	0	3					94	0						94	0	3				94	0	3				94	0	3			94	0	3		3
									988	94	0	3	5	94	0	3					94	0						94	0	3				94	0	3				94	0	3			94	0	3		3
									989	94	0	1	0	94	0	1	94	0							94	0	1	94	0	1	94	0	1												94	0	1		1
									990	41	1	4	11	41	1	4							41	1							41	1	4				41	1	4	41	1	4			41	1	4		4
									991	93	0	1	0	93	0	1	93	0							93	0	1	93	0	1	93	0	1												93	0	1		1
									992	93	0	1	0	93	0	1	93	0							93	0	1	93	0	1	93	0	1												93	0	1		1
									993	93	0	4	7	93	0	4							93	0							93	0	4				93	0	4	93	0	4			93	0	4		4
									994	93	0	3	4	93	0	3					93	0						93	0	3				93	0	3				93	0	3			93	0	3		3
									995	29	1	4	8	29	1	4							29	1							29	1	4				29	1	4	29	1	4			29	1	4		4
									996	93	0	2	1	93	0	2			93	0					93	0	2							93	0	2	93	0	2						93	0	2		2
									997	92	0	1	0	92	0	1	92	0							92	0	1	92	0	1	92	0	1												92	0	1		1
									998	92	0	4	10	92	0	4							92	0							92	0	4				92	0	4	92	0	4			92	0	4		4
									999	19	1	3	5	19	1	3					19	1						19	1	3				19	1	3				19	1	3			19	1	3		3
									1000	92	0	1	0	92	0	1	92	0							92	0	1	92	0	1	92	0	1												92	0	1		1
									1001	91	0	3	3	91	0	3					91	0						91	0	3				91	0	3				91	0	3			91	0	3		3
									1002	91	0	3	4	91	0	3					91	0						91	0	3				91	0	3				91	0	3			91	0	3		3
									1003	91	0	4	8	91	0	4							91	0							91	0	4				91	0	4	91	0	4			91	0	4		4
									1004	91	0	3	5	91	0	3					91	0						91	0	3				91	0	3				91	0	3			91	0	3		3
									1005	91	0	3	4	91	0	3					91	0						91	0	3				91	0	3				91	0	3			91	0	3		3
									1006	90	0	2	2	90	0	2			90	0					90	0	2							90	0	2	90	0	2						90	0	2		2
									1007	90	0	1	0	90	0	1	90	0							90	0	1	90	0	1	90	0	1												90	0	1		1
									1008	89	0	3	5	89	0	3					89	0						89	0	3				89	0	3				89	0	3			89	0	3		3
									1009	15	1	2	2	15	1	2			15	1					15	1	2							15	1	2	15	1	2						15	1	2		2
									1010	89	0	1	0	89	0	1	89	0							89	0	1	89	0	1	89	0	1												89	0	1		1
									1011	89	0	4	9	89	0	4							89	0							89	0	4				89	0	4	89	0	4			89	0	4		4
									1012	89	0	1	0	89	0	1	89	0							89	0	1	89	0	1	89	0	1												89	0	1		1
									1013	89	0	4	8	89	0	4							89	0							89	0	4				89	0	4	89	0	4			89	0	4		4
									1014	87	0	4	10	87	0	4							87	0							87	0	4				87	0	4	87	0	4			87	0	4		4
									1015	87	0	1	0	87	0	1	87	0							87	0	1	87	0	1	87	0	1												87	0	1		1
									1016	87	0	3	4	87	0	3					87	0						87	0	3				87	0	3				87	0	3			87	0	3		3
									1017	38	1	3	5	38	1	3					38	1						38	1	3				38	1	3				38	1	3			38	1	3		3
									1018	87	0	1	0	87	0	1	87	0							87	0	1	87	0	1	87	0	1												87	0	1		1
									1019	87	0	3	3	87	0	3					87	0						87	0	3				87	0	3				87	0	3			87	0	3		3
									1020	87	0	1	0	87	0	1	87	0							87	0	1	87	0	1	87	0	1												87	0	1		1
									1021	87	0	3	4	87	0	3					87	0						87	0	3				87	0	3				87	0	3			87	0	3		3
									1022	87	0	3	5	87	0	3					87	0						87	0	3				87	0	3				87	0	3			87	0	3		3
									1023	86	0	3	5	86	0	3					86	0						86	0	3				86	0	3				86	0	3			86	0	3		3
									1024	86	0	3	5	86	0	3					86	0						86	0	3				86	0	3				86	0	3			86	0	3		3
									1025	86	0	2	1	86	0	2			86	0					86	0	2							86	0	2	86	0	2						86	0	2		2
									1026	86	0	2	2	86	0	2			86	0					86	0	2							86	0	2	86	0	2						86	0	2		2
									1027	86	0	1	0	86	0	1	86	0							86	0	1	86	0	1	86	0	1												86	0	1		1
									1028	8	1	4	11	8	1	4							8	1							8	1	4				8	1	4	8	1	4			8	1	4		4
									1029	0	1	1	0	0	1	1	0	1							0	1	1	0	1	1	0	1	1												0	1	1		1
									1030	3	1	1	0	3	1	1	3	1							3	1	1	3	1	1	3	1	1												3	1	1		1
									1031	85	0	3	4	85	0	3					85	0						85	0	3				85	0	3				85	0	3			85	0	3		3
									1032	85	0	2	1	85	0	2			85	0					85	0	2							85	0	2	85	0	2						85	0	2		2
									1033	85	0	2	1	85	0	2			85	0					85	0	2							85	0	2	85	0	2						85	0	2		2
									1034	85	0	2	1	85	0	2			85	0					85	0	2							85	0	2	85	0	2						85	0	2		2
									1035	84	0	2	1	84	0	2			84	0					84	0	2							84	0	2	84	0	2						84	0	2		2
									1036	84	0	3	4	84	0	3					84	0						84	0	3				84	0	3				84	0	3			84	0	3		3
									1037	83	0	4	6	83	0	4							83	0							83	0	4				83	0	4	83	0	4			83	0	4		4
									1038	83	0	1	0	83	0	1	83	0							83	0	1	83	0	1	83	0	1												83	0	1		1
									1039	83	0	2	2	83	0	2			83	0					83	0	2							83	0	2	83	0	2						83	0	2		2
									1040	83	0	4	9	83	0	4							83	0							83	0	4				83	0	4	83	0	4			83	0	4		4
									1041	83	0	3	3	83	0	3					83	0						83	0	3				83	0	3				83	0	3			83	0	3		3
									1042	83	0	4	14	83	0	4							83	0							83	0	4				83	0	4	83	0	4			83	0	4		4
									1043	82	0	3	5	82	0	3					82	0						82	0	3				82	0	3				82	0	3			82	0	3		3
									1044	82	0	4	8	82	0	4							82	0							82	0	4				82	0	4	82	0	4			82	0	4		4
									1045	82	0	3	4	82	0	3					82	0						82	0	3				82	0	3				82	0	3			82	0	3		3
									1046	82	0	4	9	82	0	4							82	0							82	0	4				82	0	4	82	0	4			82	0	4		4
									1047	82	0	2	1	82	0	2			82	0					82	0	2							82	0	2	82	0	2						82	0	2		2
									1048	82	0	2	2	82	0	2			82	0					82	0	2							82	0	2	82	0	2						82	0	2		2
									1049	82	0	1	0	82	0	1	82	0							82	0	1	82	0	1	82	0	1												82	0	1		1
									1050	82	0	2	2	82	0	2			82	0					82	0	2							82	0	2	82	0	2						82	0	2		2
									1051	6	1	4	6	6	1	4							6	1							6	1	4				6	1	4	6	1	4			6	1	4		4
									1052	81	0	3	4	81	0	3					81	0						81	0	3				81	0	3				81	0	3			81	0	3		3
									1053	80	0	1	0	80	0	1	80	0							80	0	1	80	0	1	80	0	1												80	0	1		1
									1054	80	0	2	1	80	0	2			80	0					80	0	2							80	0	2	80	0	2						80	0	2		2
									1055	80	0	1	0	80	0	1	80	0							80	0	1	80	0	1	80	0	1												80	0	1		1
									1056	80	0	1	0	80	0	1	80	0							80	0	1	80	0	1	80	0	1												80	0	1		1
									1057	80	0	2	2	80	0	2			80	0					80	0	2							80	0	2	80	0	2						80	0	2		2
									1058	79	0	3	4	79	0	3					79	0						79	0	3				79	0	3				79	0	3			79	0	3		3
									1059	79	0	3	3	79	0	3					79	0						79	0	3				79	0	3				79	0	3			79	0	3		3
									1060	79	0	1	0	79	0	1	79	0							79	0	1	79	0	1	79	0	1												79	0	1		1
									1061	78	0	2	1	78	0	2			78	0					78	0	2							78	0	2	78	0	2						78	0	2		2
									1062	78	0	3	3	78	0	3					78	0						78	0	3				78	0	3				78	0	3			78	0	3		3
									1063	78	0	3	3	78	0	3					78	0						78	0	3				78	0	3				78	0	3			78	0	3		3
									1064	78	0	2	1	78	0	2			78	0					78	0	2							78	0	2	78	0	2						78	0	2		2
									1065	77	0	2	2	77	0	2			77	0					77	0	2							77	0	2	77	0	2						77	0	2		2
									1066	77	0	4	7	77	0	4							77	0							77	0	4				77	0	4	77	0	4			77	0	4		4
									1067	76	0	4	8	76	0	4							76	0							76	0	4				76	0	4	76	0	4			76	0	4		4
									1068	76	0	3	3	76	0	3					76	0						76	0	3				76	0	3				76	0	3			76	0	3		3
									1069	76	0	3	3	76	0	3					76	0						76	0	3				76	0	3				76	0	3			76	0	3		3
									1070	76	0	4	6	76	0	4							76	0							76	0	4				76	0	4	76	0	4			76	0	4		4
									1071	76	0	1	0	76	0	1	76	0							76	0	1	76	0	1	76	0	1												76	0	1		1
									1072	75	0	2	1	75	0	2			75	0					75	0	2							75	0	2	75	0	2						75	0	2		2
									1073	15	1	1	0	15	1	1	15	1							15	1	1	15	1	1	15	1	1												15	1	1		1
									1074	75	0	4	17	75	0	4							75	0							75	0	4				75	0	4	75	0	4			75	0	4		4
									1075	75	0	2	2	75	0	2			75	0					75	0	2							75	0	2	75	0	2						75	0	2		2
									1076	75	0					sdfgafsderaede																															sdfgafsderaede
									1077	74	0	3	5	74	0	3					74	0						74	0	3				74	0	3				74	0	3			74	0	3		3
									1078	74	0	4	12	74	0	4							74	0							74	0	4				74	0	4	74	0	4			74	0	4		4
									1079	11	1	4	11	11	1	4							11	1							11	1	4				11	1	4	11	1	4			11	1	4		4
									1080	73	0	4	10	73	0	4							73	0							73	0	4				73	0	4	73	0	4			73	0	4		4
									1081	73	0	4	10	73	0	4							73	0							73	0	4				73	0	4	73	0	4			73	0	4		4
									1082	73	0	3	3	73	0	3					73	0						73	0	3				73	0	3				73	0	3			73	0	3		3
									1083	73	0	4	7	73	0	4							73	0							73	0	4				73	0	4	73	0	4			73	0	4		4
									1084	73	0	1	0	73	0	1	73	0							73	0	1	73	0	1	73	0	1												73	0	1		1
									1085	3	1	4	8	3	1	4							3	1							3	1	4				3	1	4	3	1	4			3	1	4		4
									1086	73	0	4	9	73	0	4							73	0							73	0	4				73	0	4	73	0	4			73	0	4		4
									1087	72	0	3	5	72	0	3					72	0						72	0	3				72	0	3				72	0	3			72	0	3		3
									1088	72	0	1	0	72	0	1	72	0							72	0	1	72	0	1	72	0	1												72	0	1		1
									1089	72	0	1	0	72	0	1	72	0							72	0	1	72	0	1	72	0	1												72	0	1		1
									1090	72	0	2	1	72	0	2			72	0					72	0	2							72	0	2	72	0	2						72	0	2		2
									1091	72	0	3	3	72	0	3					72	0						72	0	3				72	0	3				72	0	3			72	0	3		3
									1092	72	0	2	1	72	0	2			72	0					72	0	2							72	0	2	72	0	2						72	0	2		2
									1093	72	0	1	0	72	0	1	72	0							72	0	1	72	0	1	72	0	1												72	0	1		1
									1094	71	0	3	3	71	0	3					71	0						71	0	3				71	0	3				71	0	3			71	0	3		3
									1095	71	0	3	4	71	0	3					71	0						71	0	3				71	0	3				71	0	3			71	0	3		3
									1096	71	0	4	8	71	0	4							71	0							71	0	4				71	0	4	71	0	4			71	0	4		4
									1097	70	0	4	9	70	0	4							70	0							70	0	4				70	0	4	70	0	4			70	0	4		4
									1098	70	0	4	15	70	0	4							70	0							70	0	4				70	0	4	70	0	4			70	0	4		4
									1099	70	0	4	8	70	0	4							70	0							70	0	4				70	0	4	70	0	4			70	0	4		4
									1100	70	0	1	0	70	0	1	70	0							70	0	1	70	0	1	70	0	1												70	0	1		1
									1101	70	0	2	1	70	0	2			70	0					70	0	2							70	0	2	70	0	2						70	0	2		2
									1102	70	0	4	8	70	0	4							70	0							70	0	4				70	0	4	70	0	4			70	0	4		4
									1103	70	0	2	1	70	0	2			70	0					70	0	2							70	0	2	70	0	2						70	0	2		2
									1104	17	1	2	2	17	1	2			17	1					17	1	2							17	1	2	17	1	2						17	1	2		2
									1105	70	0	3	5	70	0	3					70	0						70	0	3				70	0	3				70	0	3			70	0	3		3
									1106	70	0	4	6	70	0	4							70	0							70	0	4				70	0	4	70	0	4			70	0	4		4
									1107	70	0	4	10	70	0	4							70	0							70	0	4				70	0	4	70	0	4			70	0	4		4
									1108	69	0	3	5	69	0	3					69	0						69	0	3				69	0	3				69	0	3			69	0	3		3
									1109	23	1	2	1	23	1	2			23	1					23	1	2							23	1	2	23	1	2						23	1	2		2
									1110	69	0	3	3	69	0	3					69	0						69	0	3				69	0	3				69	0	3			69	0	3		3
									1111	69	0	4	7	69	0	4							69	0							69	0	4				69	0	4	69	0	4			69	0	4		4
									1112	69	0	1	0	69	0	1	69	0							69	0	1	69	0	1	69	0	1												69	0	1		1
									1113	69	0	1	0	69	0	1	69	0							69	0	1	69	0	1	69	0	1												69	0	1		1
									1114	69	0	2	2	69	0	2			69	0					69	0	2							69	0	2	69	0	2						69	0	2		2
									1115	69	0	1	0	69	0	1	69	0							69	0	1	69	0	1	69	0	1												69	0	1		1
									1116	68	0	2	2	68	0	2			68	0					68	0	2							68	0	2	68	0	2						68	0	2		2
									1117	68	0	2	1	68	0	2			68	0					68	0	2							68	0	2	68	0	2						68	0	2		2
									1118	66	0	1	0	66	0	1	66	0							66	0	1	66	0	1	66	0	1												66	0	1		1
									1119	65	0	4	6	65	0	4							65	0							65	0	4				65	0	4	65	0	4			65	0	4		4
									1120	65	0	2	2	65	0	2			65	0					65	0	2							65	0	2	65	0	2						65	0	2		2
									1121	65	0	1	0	65	0	1	65	0							65	0	1	65	0	1	65	0	1												65	0	1		1
									1122	64	0	2	1	64	0	2			64	0					64	0	2							64	0	2	64	0	2						64	0	2		2
									1123	64	0					sdfgafsderaede																															sdfgafsderaede
									1124	63	0	2	2	63	0	2			63	0					63	0	2							63	0	2	63	0	2						63	0	2		2
									1125	63	0	3	4	63	0	3					63	0						63	0	3				63	0	3				63	0	3			63	0	3		3
									1126	63	0	3	4	63	0	3					63	0						63	0	3				63	0	3				63	0	3			63	0	3		3
									1127	63	0	1	0	63	0	1	63	0							63	0	1	63	0	1	63	0	1												63	0	1		1
									1128	62	0	1	0	62	0	1	62	0							62	0	1	62	0	1	62	0	1												62	0	1		1
									1129	62	0	4	13	62	0	4							62	0							62	0	4				62	0	4	62	0	4			62	0	4		4
									1130	61	0	2	1	61	0	2			61	0					61	0	2							61	0	2	61	0	2						61	0	2		2
									1131	61	0	1	0	61	0	1	61	0							61	0	1	61	0	1	61	0	1												61	0	1		1
									1132	61	0	4	9	61	0	4							61	0							61	0	4				61	0	4	61	0	4			61	0	4		4
									1133	60	0	1	0	60	0	1	60	0							60	0	1	60	0	1	60	0	1												60	0	1		1
									1134	60	0	2	2	60	0	2			60	0					60	0	2							60	0	2	60	0	2						60	0	2		2
									1135	60	0	2	2	60	0	2			60	0					60	0	2							60	0	2	60	0	2						60	0	2		2
									1136	19	1	4	7	19	1	4							19	1							19	1	4				19	1	4	19	1	4			19	1	4		4
									1137	9	1	4	9	9	1	4							9	1							9	1	4				9	1	4	9	1	4			9	1	4		4
									1138	60	0	1	0	60	0	1	60	0							60	0	1	60	0	1	60	0	1												60	0	1		1
									1139	32	1	3	5	32	1	3					32	1						32	1	3				32	1	3				32	1	3			32	1	3		3
									1140	59	0	4	12	59	0	4							59	0							59	0	4				59	0	4	59	0	4			59	0	4		4
									1141	9	1	4	11	9	1	4							9	1							9	1	4				9	1	4	9	1	4			9	1	4		4
									1142	59	0	1	0	59	0	1	59	0							59	0	1	59	0	1	59	0	1												59	0	1		1
									1143	16	1	3	3	16	1	3					16	1						16	1	3				16	1	3				16	1	3			16	1	3		3
									1144	59	0	1	0	59	0	1	59	0							59	0	1	59	0	1	59	0	1												59	0	1		1
									1145	58	0	4	6	58	0	4							58	0							58	0	4				58	0	4	58	0	4			58	0	4		4
									1146	57	0	1	0	57	0	1	57	0							57	0	1	57	0	1	57	0	1												57	0	1		1
									1147	57	0	1	0	57	0	1	57	0							57	0	1	57	0	1	57	0	1												57	0	1		1
									1148	57	0	4	6	57	0	4							57	0							57	0	4				57	0	4	57	0	4			57	0	4		4
									1149	57	0	3	5	57	0	3					57	0						57	0	3				57	0	3				57	0	3			57	0	3		3
									1150	10	1	4	7	10	1	4							10	1							10	1	4				10	1	4	10	1	4			10	1	4		4
									1151	57	0	3	3	57	0	3					57	0						57	0	3				57	0	3				57	0	3			57	0	3		3
									1152	57	0	4	12	57	0	4							57	0							57	0	4				57	0	4	57	0	4			57	0	4		4
									1153	57	0					sdfgafsderaede																															sdfgafsderaede
									1154	56	0	4	7	56	0	4							56	0							56	0	4				56	0	4	56	0	4			56	0	4		4
									1155	56	0	2	1	56	0	2			56	0					56	0	2							56	0	2	56	0	2						56	0	2		2
									1156	56	0	1	0	56	0	1	56	0							56	0	1	56	0	1	56	0	1												56	0	1		1
									1157	55	0	1	0	55	0	1	55	0							55	0	1	55	0	1	55	0	1												55	0	1		1
									1158	54	0	2	1	54	0	2			54	0					54	0	2							54	0	2	54	0	2						54	0	2		2
									1159	54	0	4	9	54	0	4							54	0							54	0	4				54	0	4	54	0	4			54	0	4		4
									1160	54	0	1	0	54	0	1	54	0							54	0	1	54	0	1	54	0	1												54	0	1		1
									1161	54	0	1	0	54	0	1	54	0							54	0	1	54	0	1	54	0	1												54	0	1		1
									1162	53	0	3	4	53	0	3					53	0						53	0	3				53	0	3				53	0	3			53	0	3		3
									1163	53	0	4	13	53	0	4							53	0							53	0	4				53	0	4	53	0	4			53	0	4		4
									1164	53	0	1	0	53	0	1	53	0							53	0	1	53	0	1	53	0	1												53	0	1		1
									1165	53	0	4	7	53	0	4							53	0							53	0	4				53	0	4	53	0	4			53	0	4		4
									1166	52	0	2	2	52	0	2			52	0					52	0	2							52	0	2	52	0	2						52	0	2		2
									1167	52	0	3	3	52	0	3					52	0						52	0	3				52	0	3				52	0	3			52	0	3		3
									1168	51	0	1	0	51	0	1	51	0							51	0	1	51	0	1	51	0	1												51	0	1		1
									1169	51	0	2	1	51	0	2			51	0					51	0	2							51	0	2	51	0	2						51	0	2		2
									1170	51	0	2	1	51	0	2			51	0					51	0	2							51	0	2	51	0	2						51	0	2		2
									1171	51	0	4	6	51	0	4							51	0							51	0	4				51	0	4	51	0	4			51	0	4		4
									1172	51	0	1	0	51	0	1	51	0							51	0	1	51	0	1	51	0	1												51	0	1		1
									1173	11	1	3	5	11	1	3					11	1						11	1	3				11	1	3				11	1	3			11	1	3		3
									1174	24	1	3	5	24	1	3					24	1						24	1	3				24	1	3				24	1	3			24	1	3		3
									1175	49	0	1	0	49	0	1	49	0							49	0	1	49	0	1	49	0	1												49	0	1		1
									1176	48	0	4	9	48	0	4							48	0							48	0	4				48	0	4	48	0	4			48	0	4		4
									1177	48	0	1	0	48	0	1	48	0							48	0	1	48	0	1	48	0	1												48	0	1		1
									1178	48	0	4	10	48	0	4							48	0							48	0	4				48	0	4	48	0	4			48	0	4		4
									1179	47	0	4	7	47	0	4							47	0							47	0	4				47	0	4	47	0	4			47	0	4		4
									1180	47	0	3	3	47	0	3					47	0						47	0	3				47	0	3				47	0	3			47	0	3		3
									1181	22	1	2	2	22	1	2			22	1					22	1	2							22	1	2	22	1	2						22	1	2		2
									1182	44	0	1	0	44	0	1	44	0							44	0	1	44	0	1	44	0	1												44	0	1		1
									1183	44	0	4	9	44	0	4							44	0							44	0	4				44	0	4	44	0	4			44	0	4		4
									1184	44	0	1	0	44	0	1	44	0							44	0	1	44	0	1	44	0	1												44	0	1		1
									1185	43	0	3	3	43	0	3					43	0						43	0	3				43	0	3				43	0	3			43	0	3		3
									1186	43	0	1	0	43	0	1	43	0							43	0	1	43	0	1	43	0	1												43	0	1		1
									1187	42	0	3	4	42	0	3					42	0						42	0	3				42	0	3				42	0	3			42	0	3		3
									1188	42	0	2	1	42	0	2			42	0					42	0	2							42	0	2	42	0	2						42	0	2		2
									1189	42	0	3	4	42	0	3					42	0						42	0	3				42	0	3				42	0	3			42	0	3		3
									1190	42	0	3	5	42	0	3					42	0						42	0	3				42	0	3				42	0	3			42	0	3		3
									1191	42	0	4	7	42	0	4							42	0							42	0	4				42	0	4	42	0	4			42	0	4		4
									1192	40	0	4	8	40	0	4							40	0							40	0	4				40	0	4	40	0	4			40	0	4		4
									1193	40	0	2	2	40	0	2			40	0					40	0	2							40	0	2	40	0	2						40	0	2		2
									1194	18	1	3	3	18	1	3					18	1						18	1	3				18	1	3				18	1	3			18	1	3		3
									1195	40	0	2	2	40	0	2			40	0					40	0	2							40	0	2	40	0	2						40	0	2		2
									1196	5	1	4	8	5	1	4							5	1							5	1	4				5	1	4	5	1	4			5	1	4		4
									1197	39	0	2	2	39	0	2			39	0					39	0	2							39	0	2	39	0	2						39	0	2		2
									1198	39	0	4	7	39	0	4							39	0							39	0	4				39	0	4	39	0	4			39	0	4		4
									1199	39	0	4	10	39	0	4							39	0							39	0	4				39	0	4	39	0	4			39	0	4		4
									1200	39	0	1	0	39	0	1	39	0							39	0	1	39	0	1	39	0	1												39	0	1		1
[truncated: 4 more columns]

## Sheet: Curves
Whole dataset	Time	Status	No at risk	Proportion surviving in interval	Cumulative prop. surv.				Group 1	Time	Status	No at risk	Proportion surviving in interval	Cumulative prop. surv.				Group 2	Time	Status	No at risk	Proportion surviving in interval	Cumulative prop. surv.				Group 3	Time	Status	No at risk	Proportion surviving in interval	Cumulative prop. surv.				Group 4	Time	Status	No at risk	Proportion surviving in interval	Cumulative prop. surv.				Curve plotting			graph	graph
					1	Results:								1									1									1									1					0		0	0
	0	1	1179	0.999152	0.999152	total nmb:	1179			0	1	256	0.996094	0.996094	total nmb:	256			0	1	268	0.996269	0.996269	total nmb:	268			0	1	312	0.996795	0.996795	total nmb:	312			1	1	343	0.997085	0.997085	total nmb:	343			0	1	0	0
	0	1	1178	0.999151	0.998304	events:	214			3	1	255	0.996078	0.992188	events:	20			0	1	267	0.996255	0.992537	events:	35			0	1	311	0.996785	0.99359	events:	59			1	1	342	0.997076	0.994169	events:	100			0	1	0	0
	0	1	1177	0.99915	0.997455	cen:	965			4	1	254	0.996063	0.988281	cen:	236			1	1	266	0.996241	0.988806	cen:	233			1	1	310	0.996774	0.990385	cen:	253			1	1	341	0.997067	0.991254	cen:	243			0	1	0	0
	0	1	1176	0.99915	0.996607	med. flwup:	124			7	1	253	0.996047	0.984375	med. flwup:	136.5			1	1	265	0.996226	0.985075	med. flwup:	129			1	1	309	0.996764	0.987179	med. flwup:	125			1	1	340	0.997059	0.988338	med. flwup:	107			0	1	0	0
	0	1	1175	0.999149	0.995759	min:	0			9	1	252	0.996032	0.980469	min:	0			1	1	264	0.996212	0.981343	min:	0			1	1	308	0.996753	0.983974	min:	0			1	1	339	0.99705	0.985423	min:	1			0	1	0	1
	1	1	1174	0.999148	0.994911	max:	180			11	1	251	0.996016	0.976562	max:	180			2	1	263	0.996198	0.977612	max:	180			3	1	307	0.996743	0.980769	max:	180			1	1	338	0.997041	0.982507	max:	180			1	1	1	0
	1	1	1173	0.999147	0.994063	med. flw cen:	136			14	1	250	0.996	0.972656	med. flw cen:	139			10	1	262	0.996183	0.973881	med. flw cen:	137			4	1	306	0.996732	0.977564	med. flw cen:	136			2	1	337	0.997033	0.979592	med. flw cen:	129			1	1	1	0
	1	1	1172	0.999147	0.993215	min:	39			14	1	249	0.995984	0.96875	min:	39			11	1	261	0.996169	0.970149	min:	39			4	1	305	0.996721	0.974359	min:	42			2	1	336	0.997024	0.976676	min:	39			1	1	1	0
Kaplan	1	1	1171	0.999146	0.992366	max:	180			14	1	248	0.995968	0.964844	max:	180			11	1	260	0.996154	0.966418	max:	180			4	1	304	0.996711	0.971154	max:	180			3	1	335	0.997015	0.973761	max:	180			1	1	1	0
Meier	1	1	1170	0.999145	0.991518	est.med.flw:	136			15	1	247	0.995951	0.960938	est.med.flw:	139			11	1	259	0.996139	0.962687	est.med.flw:	137			4	1	303	0.9967	0.967949	est.med.flw:	136			3	1	334	0.997006	0.970845	est.med.flw:	130			1	1	1	0
method	1	1	1169	0.999145	0.99067	med.surv.t.:	MNR			15	1	246	0.995935	0.957031	med.surv.t.:	MNR			12	1	258	0.996124	0.958955	med.surv.t.:	MNR			5	1	302	0.996689	0.964744	med.surv.t.:	MNR			3	1	333	0.996997	0.96793	med.surv.t.:	MNR			1	1	1	0
	1	1	1168	0.999144	0.989822	Time:	90			18	1	245	0.995918	0.953125	Time:	90			13	1	257	0.996109	0.955224	Time:	90			5	1	301	0.996678	0.961538	Time:	90			3	1	332	0.996988	0.965015	Time:	90			1	1	1	0
	1	1	1167	0.999143	0.988974	survival rate:	0.819203			20	1	244	0.995902	0.949219	survival rate:	0.919969			13	1	256	0.996094	0.951493	survival rate:	0.869271			5	1	300	0.996667	0.958333	survival rate:	0.810539			3	1	331	0.996979	0.962099	survival rate:	0.712336			1	1	1	0
	1	1	1166	0.999142	0.988126	st.err:	0.0112481			27	1	243	0.995885	0.945312	st.err:	0.0172054			13	1	255	0.996078	0.947761	st.err:	0.0206042			7	1	299	0.996656	0.955128	st.err:	0.0222116			3	1	330	0.99697	0.959184	st.err:	0.0245646			1	1	1	0
	1	1	1165	0.999142	0.987277	95%c.i. up:	0.84125			29	1	242	0.995868	0.941406	95%c.i. up:	0.953691			15	1	254	0.996063	0.94403	95%c.i. up:	0.909655			7	1	298	0.996644	0.951923	95%c.i. up:	0.854074			3	1	329	0.99696	0.956268	95%c.i. up:	0.760483			1	1	1	0
	1	1	1164	0.999141	0.986429	95%c.i. low:	0.797157			39	0	241	1	0.941406	95%c.i. low:	0.886246			15	1	253	0.996047	0.940299	95%c.i. low:	0.828887			7	1	297	0.996633	0.948718	95%c.i. low:	0.767005			3	1	328	0.996951	0.953353	95%c.i. low:	0.66419			1	1	1	0
	1	1	1163	0.99914	0.985581					43	0	240	1	0.941406					16	1	252	0.996032	0.936567					7	1	296	0.996622	0.945513					3	1	327	0.996942	0.950437					1	1	1	1
	2	1	1162	0.999139	0.984733					44	0	239	1	0.941406					16	1	251	0.996016	0.932836					8	1	295	0.99661	0.942308					4	1	326	0.996933	0.947522					2	1	2	0
	2	1	1161	0.999139	0.983885					44	0	238	1	0.941406					17	1	250	0.996	0.929104					9	1	294	0.996599	0.939103					5	1	325	0.996923	0.944606					2	1	2	0
	2	1	1160	0.999138	0.983036					48	0	237	1	0.941406					17	1	249	0.995984	0.925373					9	1	293	0.996587	0.935897					5	1	324	0.996914	0.941691					2	1	2	1
	3	1	1159	0.999137	0.982188					49	0	236	1	0.941406					18	1	248	0.995968	0.921642					9	1	292	0.996575	0.932692					6	1	323	0.996904	0.938776					3	1	3	0
	3	1	1158	0.999136	0.98134					51	1	235	0.995745	0.9374					18	1	247	0.995951	0.91791					9	1	291	0.996564	0.929487					6	1	322	0.996894	0.93586					3	1	3	0
	3	1	1157	0.999136	0.980492					51	0	234	1	0.9374					21	1	246	0.995935	0.914179					9	1	290	0.996552	0.926282					6	1	321	0.996885	0.932945					3	1	3	0
	3	1	1156	0.999135	0.979644					51	0	233	1	0.9374					22	1	245	0.995918	0.910448					10	1	289	0.99654	0.923077					7	1	320	0.996875	0.930029					3	1	3	0
	3	1	1155	0.999134	0.978796					53	0	232	1	0.9374					23	1	244	0.995902	0.906716					10	1	288	0.996528	0.919872					7	1	319	0.996865	0.927114					3	1	3	0
	3	1	1154	0.999133	0.977947					54	0	231	1	0.9374					25	1	243	0.995885	0.902985					11	1	287	0.996516	0.916667					7	1	318	0.996855	0.924198					3	1	3	0
	3	1	1153	0.999133	0.977099					54	0	230	1	0.9374					28	1	242	0.995868	0.899254					11	1	286	0.996503	0.913462					7	1	317	0.996845	0.921283					3	1	3	0
	3	1	1152	0.999132	0.976251					55	1	229	0.995633	0.933307					28	1	241	0.995851	0.895522					12	1	285	0.996491	0.910256					7	1	316	0.996835	0.918367					3	1	3	0
	3	1	1151	0.999131	0.975403					55	0	228	1	0.933307					29	1	240	0.995833	0.891791					12	1	284	0.996479	0.907051					7	1	315	0.996825	0.915452					3	1	3	0
	3	1	1150	0.99913	0.974555					56	1	227	0.995595	0.929195					29	1	239	0.995816	0.88806					13	1	283	0.996466	0.903846					8	1	314	0.996815	0.912536					3	1	3	0
	3	1	1149	0.99913	0.973707					56	0	226	1	0.929195					30	1	238	0.995798	0.884328					13	1	282	0.996454	0.900641					8	1	313	0.996805	0.909621					3	1	3	1
	4	1	1148	0.999129	0.972858					57	0	225	1	0.929195					30	1	237	0.995781	0.880597					16	1	281	0.996441	0.897436					8	1	312	0.996795	0.906706					4	1	4	0
	4	1	1147	0.999128	0.97201					57	0	224	1	0.929195					31	1	236	0.995763	0.876866					17	1	280	0.996429	0.894231					8	1	311	0.996785	0.90379					4	1	4	0
	4	1	1146	0.999127	0.971162					59	0	223	1	0.929195					32	1	235	0.995745	0.873134					17	1	279	0.996416	0.891026					9	1	310	0.996774	0.900875					4	1	4	0
	4	1	1145	0.999127	0.970314					59	0	222	1	0.929195					39	0	234	1	0.873134					18	1	278	0.996403	0.887821					9	1	309	0.996764	0.897959					4	1	4	0
	4	1	1144	0.999126	0.969466					60	0	221	1	0.929195					40	0	233	1	0.873134					18	1	277	0.99639	0.884615					9	1	308	0.996753	0.895044					4	1	4	0
	4	1	1143	0.999125	0.968617					60	0	220	1	0.929195					40	0	232	1	0.873134					18	1	276	0.996377	0.88141					9	1	307	0.996743	0.892128					4	1	4	1
	5	1	1142	0.999124	0.967769					61	0	219	1	0.929195					42	0	231	1	0.873134					18	1	275	0.996364	0.878205					9	1	306	0.996732	0.889213					5	1	5	0
	5	1	1141	0.999124	0.966921					62	0	218	1	0.929195					51	0	230	1	0.873134					19	1	274	0.99635	0.875					9	1	305	0.996721	0.886297					5	1	5	0
	5	1	1140	0.999123	0.966073					63	0	217	1	0.929195					51	0	229	1	0.873134					20	1	273	0.996337	0.871795					9	1	304	0.996711	0.883382					5	1	5	0
	5	1	1139	0.999122	0.965225					65	0	216	1	0.929195					52	0	228	1	0.873134					20	1	272	0.996324	0.86859					10	1	303	0.9967	0.880466					5	1	5	0
	5	1	1138	0.999121	0.964377					66	0	215	1	0.929195					54	0	227	1	0.873134					20	1	271	0.99631	0.865385					10	1	302	0.996689	0.877551					5	1	5	1
	6	1	1137	0.99912	0.963528					69	0	214	1	0.929195					56	1	226	0.995575	0.869271					23	1	270	0.996296	0.862179					10	1	301	0.996678	0.874636					6	1	6	0
	6	1	1136	0.99912	0.96268					69	0	213	1	0.929195					56	0	225	1	0.869271					23	1	269	0.996283	0.858974					10	1	300	0.996667	0.87172					6	1	6	0
	6	1	1135	0.999119	0.961832					69	0	212	1	0.929195					60	0	224	1	0.869271					24	1	268	0.996269	0.855769					10	1	299	0.996656	0.868805					6	1	6	1
	7	1	1134	0.999118	0.960984					70	0	211	1	0.929195					60	0	223	1	0.869271					24	1	267	0.996255	0.852564					10	1	298	0.996644	0.865889					7	1	7	0
	7	1	1133	0.999117	0.960136					72	0	210	1	0.929195					61	0	222	1	0.869271					27	1	266	0.996241	0.849359					11	1	297	0.996633	0.862974					7	1	7	0
	7	1	1132	0.999117	0.959288					72	0	209	1	0.929195					63	0	221	1	0.869271					27	1	265	0.996226	0.846154					11	1	296	0.996622	0.860058					7	1	7	0
	7	1	1131	0.999116	0.958439					72	0	208	1	0.929195					64	0	220	1	0.869271					28	1	264	0.996212	0.842949					11	1	295	0.99661	0.857143					7	1	7	0
	7	1	1130	0.999115	0.957591					73	0	207	1	0.929195					65	0	219	1	0.869271					28	1	263	0.996198	0.839744					11	1	294	0.996599	0.854227					7	1	7	0
	7	1	1129	0.999114	0.956743					76	0	206	1	0.929195					68	0	218	1	0.869271					32	1	262	0.996183	0.836538					12	1	293	0.996587	0.851312					7	1	7	0
	7	1	1128	0.999113	0.955895					77	1	205	0.995122	0.924663					68	0	217	1	0.869271					33	1	261	0.996169	0.833333					12	1	292	0.996575	0.848397					7	1	7	0
	7	1	1127	0.999113	0.955047					79	0	204	1	0.924663					69	0	216	1	0.869271					35	1	260	0.996154	0.830128					12	1	291	0.996564	0.845481					7	1	7	0
	7	1	1126	0.999112	0.954198					80	0	203	1	0.924663					70	0	215	1	0.869271					38	1	259	0.996139	0.826923					12	1	290	0.996552	0.842566					7	1	7	0
	7	1	1125	0.999111	0.95335					80	0	202	1	0.924663					70	0	214	1	0.869271					42	0	258	1	0.826923					12	1	289	0.99654	0.83965					7	1	7	0
	7	1	1124	0.99911	0.952502					80	0	201	1	0.924663					72	0	213	1	0.869271					42	0	257	1	0.826923					13	1	288	0.996528	0.836735					7	1	7	1
	8	1	1123	0.99911	0.951654					82	0	200	1	0.924663					72	0	212	1	0.869271					42	0	256	1	0.826923					13	1	287	0.996516	0.833819					8	1	8	0
	8	1	1122	0.999109	0.950806					83	0	199	1	0.924663					75	0	211	1	0.869271					43	0	255	1	0.826923					13	1	286	0.996503	0.830904					8	1	8	0
	8	1	1121	0.999108	0.949958					86	0	198	1	0.924663					75	0	210	1	0.869271					44	1	254	0.996063	0.823667					14	1	285	0.996491	0.827988					8	1	8	0
	8	1	1120	0.999107	0.949109					87	1	197	0.994924	0.919969					77	0	209	1	0.869271					44	1	253	0.996047	0.820412					15	1	284	0.996479	0.825073					8	1	8	0
	8	1	1119	0.999106	0.948261					87	0	196	1	0.919969					78	0	208	1	0.869271					47	1	252	0.996032	0.817156					15	1	283	0.996466	0.822157					8	1	8	1
	9	1	1118	0.999106	0.947413					87	0	195	1	0.919969					78	0	207	1	0.869271					47	0	251	1	0.817156					15	1	282	0.996454	0.819242					9	1	9	0
	9	1	1117	0.999105	0.946565					87	0	194	1	0.919969					80	0	206	1	0.869271					52	0	250	1	0.817156					15	1	281	0.996441	0.816327					9	1	9	0
	9	1	1116	0.999104	0.945717					89	0	193	1	0.919969					80	0	205	1	0.869271					53	0	249	1	0.817156					15	1	280	0.996429	0.813411					9	1	9	0
	9	1	1115	0.999103	0.944869					89	0	192	1	0.919969					82	0	204	1	0.869271					56	1	248	0.995968	0.813861					17	1	279	0.996416	0.810496					9	1	9	0
	9	1	1114	0.999102	0.94402					90	0	191	1	0.919969					82	0	203	1	0.869271					57	0	247	1	0.813861					17	1	278	0.996403	0.80758					9	1	9	0
	9	1	1113	0.999102	0.943172					92	0	190	1	0.919969					82	0	202	1	0.869271					57	0	246	1	0.813861					19	1	277	0.99639	0.804665					9	1	9	0
	9	1	1112	0.999101	0.942324					92	0	189	1	0.919969					83	0	201	1	0.869271					60	1	245	0.995918	0.810539					21	1	276	0.996377	0.801749					9	1	9	0
	9	1	1111	0.9991	0.941476					93	0	188	1	0.919969					84	0	200	1	0.869271					63	0	244	1	0.810539					22	1	275	0.996364	0.798834					9	1	9	0
	9	1	1110	0.999099	0.940628					93	0	187	1	0.919969					85	0	199	1	0.869271					63	0	243	1	0.810539					22	1	274	0.99635	0.795918					9	1	9	0
	9	1	1109	0.999098	0.939779					94	0	186	1	0.919969					85	0	198	1	0.869271					69	0	242	1	0.810539					22	1	273	0.996337	0.793003					9	1	9	0
	9	1	1108	0.999097	0.938931					95	0	185	1	0.919969					85	0	197	1	0.869271					69	0	241	1	0.810539					23	1	272	0.996324	0.790087					9	1	9	0
	9	1	1107	0.999097	0.938083					97	0	184	1	0.919969					86	0	196	1	0.869271					70	0	240	1	0.810539					23	1	271	0.99631	0.787172					9	1	9	0
	9	1	1106	0.999096	0.937235					97	0	183	1	0.919969					86	0	195	1	0.869271					71	0	239	1	0.810539					23	1	270	0.996296	0.784257					9	1	9	1
	10	1	1105	0.999095	0.936387					100	0	182	1	0.919969					90	0	194	1	0.869271					71	0	238	1	0.810539					24	1	269	0.996283	0.781341					10	1	10	0
	10	1	1104	0.999094	0.935539					100	0	181	1	0.919969					93	0	193	1	0.869271					72	0	237	1	0.810539					25	1	268	0.996269	0.778426					10	1	10	0
	10	1	1103	0.999093	0.93469					100	0	180	1	0.919969					94	0	192	1	0.869271					72	0	236	1	0.810539					28	1	267	0.996255	0.77551					10	1	10	0
	10	1	1102	0.999093	0.933842					105	0	179	1	0.919969					94	0	191	1	0.869271					73	0	235	1	0.810539					28	1	266	0.996241	0.772595					10	1	10	0
	10	1	1101	0.999092	0.932994					105	0	178	1	0.919969					94	0	190	1	0.869271					74	0	234	1	0.810539					29	1	265	0.996226	0.769679					10	1	10	0
	10	1	1100	0.999091	0.932146					106	0	177	1	0.919969					95	0	189	1	0.869271					76	0	233	1	0.810539					29	1	264	0.996212	0.766764					10	1	10	0
	10	1	1099	0.99909	0.931298					106	0	176	1	0.919969					97	0	188	1	0.869271					76	0	232	1	0.810539					31	1	263	0.996198	0.763848					10	1	10	0
	10	1	1098	0.999089	0.93045					106	0	175	1	0.919969					97	0	187	1	0.869271					78	0	231	1	0.810539					31	1	262	0.996183	0.760933					10	1	10	0
	10	1	1097	0.999088	0.929601					107	0	174	1	0.919969					99	0	186	1	0.869271					78	0	230	1	0.810539					32	1	261	0.996169	0.758017					10	1	10	1
	11	1	1096	0.999088	0.928753					107	0	173	1	0.919969					101	0	185	1	0.869271					79	0	229	1	0.810539					33	1	260	0.996154	0.755102					11	1	11	0
	11	1	1095	0.999087	0.927905					107	0	172	1	0.919969					102	0	184	1	0.869271					79	0	228	1	0.810539					37	1	259	0.996139	0.752187					11	1	11	0
	11	1	1094	0.999086	0.927057					111	0	171	1	0.919969					102	0	183	1	0.869271					81	0	227	1	0.810539					37	1	258	0.996124	0.749271					11	1	11	0
	11	1	1093	0.999085	0.926209					111	0	170	1	0.919969					102	0	182	1	0.869271					82	0	226	1	0.810539					38	1	257	0.996109	0.746356					11	1	11	0
	11	1	1092	0.999084	0.92536					112	0	169	1	0.919969					103	0	181	1	0.869271					82	0	225	1	0.810539					39	0	256	1	0.746356					11	1	11	0
	11	1	1091	0.999083	0.924512					112	0	168	1	0.919969					103	0	180	1	0.869271					83	0	224	1	0.810539					39	0	255	1	0.746356					11	1	11	0
	11	1	1090	0.999083	0.923664					113	0	167	1	0.919969					104	0	179	1	0.869271					84	0	223	1	0.810539					40	0	254	1	0.746356					11	1	11	0
	11	1	1089	0.999082	0.922816					115	0	166	1	0.919969					104	0	178	1	0.869271					85	0	222	1	0.810539					41	1	253	0.996047	0.743406					11	1	11	0
	11	1	1088	0.999081	0.921968					116	0	165	1	0.919969					104	0	177	1	0.869271					86	0	221	1	0.810539					41	1	252	0.996032	0.740456					11	1	11	0
	11	1	1087	0.99908	0.92112					118	0	164	1	0.919969					104	0	176	1	0.869271					86	0	220	1	0.810539					42	1	251	0.996016	0.737506					11	1	11	1
	12	1	1086	0.999079	0.920271					119	0	163	1	0.919969					105	0	175	1	0.869271					87	0	219	1	0.810539					42	0	250	1	0.737506					12	1	12	0
	12	1	1085	0.999078	0.919423					120	0	162	1	0.919969					107	0	174	1	0.869271					87	0	218	1	0.810539					44	0	249	1	0.737506					12	1	12	0
	12	1	1084	0.999077	0.918575					120	0	161	1	0.919969					107	0	173	1	0.869271					87	0	217	1	0.810539					47	0	248	1	0.737506					12	1	12	0
	12	1	1083	0.999077	0.917727					120	0	160	1	0.919969					107	0	172	1	0.869271					87	0	216	1	0.810539					48	0	247	1	0.737506					12	1	12	0
	12	1	1082	0.999076	0.916879					120	0	159	1	0.919969					108	0	171	1	0.869271					89	0	215	1	0.810539					48	0	246	1	0.737506					12	1	12	0
	12	1	1081	0.999075	0.916031					121	0	158	1	0.919969					108	0	170	1	0.869271					91	0	214	1	0.810539					51	0	245	1	0.737506					12	1	12	0
	12	1	1080	0.999074	0.915182					121	0	157	1	0.919969					109	0	169	1	0.869271					91	0	213	1	0.810539					53	1	244	0.995902	0.734483					12	1	12	0
	12	1	1079	0.999073	0.914334					121	0	156	1	0.919969					110	0	168	1	0.869271					91	0	212	1	0.810539					53	0	243	1	0.734483					12	1	12	1
	13	1	1078	0.999072	0.913486					122	0	155	1	0.919969					110	0	167	1	0.869271					91	0	211	1	0.810539					53	0	242	1	0.734483					13	1	13	0
	13	1	1077	0.999071	0.912638					122	0	154	1	0.919969					110	0	166	1	0.869271					93	0	210	1	0.810539					54	0	241	1	0.734483					13	1	13	0
	13	1	1076	0.999071	0.91179					122	0	153	1	0.919969					112	0	165	1	0.869271					94	0	209	1	0.810539					56	0	240	1	0.734483					13	1	13	0
	13	1	1075	0.99907	0.910941					123	0	152	1	0.919969					113	0	164	1	0.869271					94	0	208	1	0.810539					57	1	239	0.995816	0.73141					13	1	13	0
	13	1	1074	0.999069	0.910093					124	0	151	1	0.919969					113	0	163	1	0.869271					94	0	207	1	0.810539					57	0	238	1	0.73141					13	1	13	0
	13	1	1073	0.999068	0.909245					124	0	150	1	0.919969					114	0	162	1	0.869271					96	0	206	1	0.810539					57	0	237	1	0.73141					13	1	13	0
	13	1	1072	0.999067	0.908397					124	0	149	1	0.919969					114	0	161	1	0.869271					97	0	205	1	0.810539					58	0	236	1	0.73141					13	1	13	0
	13	1	1071	0.999066	0.907549					125	0	148	1	0.919969					115	0	160	1	0.869271					98	0	204	1	0.810539					59	1	235	0.995745	0.728298					13	1	13	1
	14	1	1070	0.999065	0.906701					125	0	147	1	0.919969					115	0	159	1	0.869271					98	0	203	1	0.810539					59	0	234	1	0.728298					14	1	14	0
	14	1	1069	0.999065	0.905852					127	0	146	1	0.919969					115	0	158	1	0.869271					98	0	202	1	0.810539					60	1	233	0.995708	0.725172					14	1	14	0
	14	1	1068	0.999064	0.905004					128	0	145	1	0.919969					116	0	157	1	0.869271					101	0	201	1	0.810539					61	1	232	0.99569	0.722046					14	1	14	0
	14	1	1067	0.999063	0.904156					128	0	144	1	0.919969					116	0	156	1	0.869271					103	0	200	1	0.810539					61	0	231	1	0.722046					14	1	14	1
	15	1	1066	0.999062	0.903308					128	0	143	1	0.919969					117	0	155	1	0.869271					104	0	199	1	0.810539					62	0	230	1	0.722046					15	1	15	0
	15	1	1065	0.999061	0.90246					129	0	142	1	0.919969					118	0	154	1	0.869271					104	0	198	1	0.810539					65	0	229	1	0.722046					15	1	15	0
	15	1	1064	0.99906	0.901612					129	0	141	1	0.919969					119	0	153	1	0.869271					106	0	197	1	0.810539					66	1	228	0.995614	0.718879					15	1	15	0
	15	1	1063	0.999059	0.900763					129	0	140	1	0.919969					119	0	152	1	0.869271					107	0	196	1	0.810539					67	1	227	0.995595	0.715712					15	1	15	0
	15	1	1062	0.999058	0.899915					131	0	139	1	0.919969					119	0	151	1	0.869271					107	0	195	1	0.810539					69	0	226	1	0.715712					15	1	15	0
	15	1	1061	0.999057	0.899067					133	0	138	1	0.919969					120	0	150	1	0.869271					107	0	194	1	0.810539					70	0	225	1	0.715712					15	1	15	0
	15	1	1060	0.999057	0.898219					133	0	137	1	0.919969					121	0	149	1	0.869271					108	0	193	1	0.810539					70	0	224	1	0.715712					15	1	15	0
	15	1	1059	0.999056	0.897371					133	0	136	1	0.919969					121	0	148	1	0.869271					108	0	192	1	0.810539					70	0	223	1	0.715712					15	1	15	0
	15	1	1058	0.999055	0.896522					133	0	135	1	0.919969					122	0	147	1	0.869271					109	0	191	1	0.810539					70	0	222	1	0.715712					15	1	15	1
	16	1	1057	0.999054	0.895674					135	0	134	1	0.919969					123	0	146	1	0.869271					110	0	190	1	0.810539					70	0	221	1	0.715712					16	1	16	0
	16	1	1056	0.999053	0.894826					135	0	133	1	0.919969					124	0	145	1	0.869271					110	0	189	1	0.810539					70	0	220	1	0.715712					16	1	16	0
	16	1	1055	0.999052	0.893978					135	0	132	1	0.919969					124	0	144	1	0.869271					111	0	188	1	0.810539					71	0	219	1	0.715712					16	1	16	1
	17	1	1054	0.999051	0.89313					135	0	131	1	0.919969					125	0	143	1	0.869271					112	0	187	1	0.810539					73	0	218	1	0.715712					17	1	17	0
	17	1	1053	0.99905	0.892282					136	0	130	1	0.919969					126	0	142	1	0.869271					112	0	186	1	0.810539					73	0	217	1	0.715712					17	1	17	0
	17	1	1052	0.999049	0.891433					136	0	129	1	0.919969					127	0	141	1	0.869271					112	0	185	1	0.810539					73	0	216	1	0.715712					17	1	17	0
	17	1	1051	0.999049	0.890585					137	0	128	1	0.919969					127	0	140	1	0.869271					113	0	184	1	0.810539					73	0	215	1	0.715712					17	1	17	0
	17	1	1050	0.999048	0.889737					137	0	127	1	0.919969					128	0	139	1	0.869271					113	0	183	1	0.810539					74	0	214	1	0.715712					17	1	17	0
	17	1	1049	0.999047	0.888889					138	0	126	1	0.919969					128	0	138	1	0.869271					113	0	182	1	0.810539					75	0	213	1	0.715712					17	1	17	1
	18	1	1048	0.999046	0.888041					138	0	125	1	0.919969					128	0	137	1	0.869271					113	0	181	1	0.810539					76	1	212	0.995283	0.712336					18	1	18	0
	18	1	1047	0.999045	0.887193					139	0	124	1	0.919969					129	0	136	1	0.869271					113	0	180	1	0.810539					76	0	211	1	0.712336					18	1	18	0
	18	1	1046	0.999044	0.886344					139	0	123	1	0.919969					129	0	135	1	0.869271					115	0	179	1	0.810539					76	0	210	1	0.712336					18	1	18	0
	18	1	1045	0.999043	0.885496					139	0	122	1	0.919969					129	0	134	1	0.869271					115	0	178	1	0.810539					77	0	209	1	0.712336					18	1	18	0
	18	1	1044	0.999042	0.884648					139	0	121	1	0.919969					130	0	133	1	0.869271					116	0	177	1	0.810539					82	0	208	1	0.712336					18	1	18	0
	18	1	1043	0.999041	0.8838					139	0	120	1	0.919969					130	0	132	1	0.869271					118	0	176	1	0.810539					82	0	207	1	0.712336					18	1	18	0
	18	1	1042	0.99904	0.882952					139	0	119	1	0.919969					131	0	131	1	0.869271					118	0	175	1	0.810539					83	0	206	1	0.712336					18	1	18	1
	19	1	1041	0.999039	0.882103					139	0	118	1	0.919969					131	0	130	1	0.869271					118	0	174	1	0.810539					83	0	205	1	0.712336					19	1	19	0
	19	1	1040	0.999038	0.881255					139	0	117	1	0.919969					131	0	129	1	0.869271					119	0	173	1	0.810539					83	0	204	1	0.712336					19	1	19	1
	20	1	1039	0.999038	0.880407					140	0	116	1	0.919969					132	0	128	1	0.869271					119	0	172	1	0.810539					87	0	203	1	0.712336					20	1	20	0
	20	1	1038	0.999037	0.879559					141	0	115	1	0.919969					132	0	127	1	0.869271					120	0	171	1	0.810539					89	0	202	1	0.712336					20	1	20	0
	20	1	1037	0.999036	0.878711					142	0	114	1	0.919969					133	0	126	1	0.869271					120	0	170	1	0.810539					89	0	201	1	0.712336					20	1	20	0
	20	1	1036	0.999035	0.877863					142	0	113	1	0.919969					133	0	125	1	0.869271					120	0	169	1	0.810539					91	0	200	1	0.712336					20	1	20	1
	21	1	1035	0.999034	0.877014					143	0	112	1	0.919969					134	0	124	1	0.869271					121	0	168	1	0.810539					92	0	199	1	0.712336					21	1	21	0
	21	1	1034	0.999033	0.876166					143	0	111	1	0.919969					135	0	123	1	0.869271					121	0	167	1	0.810539					93	0	198	1	0.712336					21	1	21	1
	22	1	1033	0.999032	0.875318					143	0	110	1	0.919969					135	0	122	1	0.869271					121	0	166	1	0.810539					95	0	197	1	0.712336					22	1	22	0
	22	1	1032	0.999031	0.87447					144	0	109	1	0.919969					136	0	121	1	0.869271					121	0	165	1	0.810539					96	0	196	1	0.712336					22	1	22	0
	22	1	1031	0.99903	0.873622					145	0	108	1	0.919969					136	0	120	1	0.869271					122	0	164	1	0.810539					96	0	195	1	0.712336					22	1	22	0
	22	1	1030	0.999029	0.872774					145	0	107	1	0.919969					136	0	119	1	0.869271					122	0	163	1	0.810539					97	0	194	1	0.712336					22	1	22	1
	23	1	1029	0.999028	0.871925					145	0	106	1	0.919969					136	0	118	1	0.869271					123	0	162	1	0.810539					98	0	193	1	0.712336					23	1	23	0
	23	1	1028	0.999027	0.871077					145	0	105	1	0.919969					137	0	117	1	0.869271					123	0	161	1	0.810539					98	0	192	1	0.712336					23	1	23	0
	23	1	1027	0.999026	0.870229					146	0	104	1	0.919969					137	0	116	1	0.869271					123	0	160	1	0.810539					98	0	191	1	0.712336					23	1	23	0
	23	1	1026	0.999025	0.869381					146	0	103	1	0.919969					138	0	115	1	0.869271					124	0	159	1	0.810539					98	0	190	1	0.712336					23	1	23	0
	23	1	1025	0.999024	0.868533					146	0	102	1	0.919969					138	0	114	1	0.869271					124	0	158	1	0.810539					99	0	189	1	0.712336					23	1	23	0
	23	1	1024	0.999023	0.867684					146	0	101	1	0.919969					139	0	113	1	0.869271					125	0	157	1	0.810539					99	0	188	1	0.712336					23	1	23	1
	24	1	1023	0.999022	0.866836					146	0	100	1	0.919969					139	0	112	1	0.869271					125	0	156	1	0.810539					99	0	187	1	0.712336					24	1	24	0
	24	1	1022	0.999022	0.865988					147	0	99	1	0.919969					140	0	111	1	0.869271					125	0	155	1	0.810539					99	0	186	1	0.712336					24	1	24	0
	24	1	1021	0.999021	0.86514					148	0	98	1	0.919969					140	0	110	1	0.869271					125	0	154	1	0.810539					100	0	185	1	0.712336					24	1	24	1
	25	1	1020	0.99902	0.864292					149	0	97	1	0.919969					141	0	109	1	0.869271					126	0	153	1	0.810539					100	0	184	1	0.712336					25	1	25	0
	25	1	1019	0.999019	0.863444					149	0	96	1	0.919969					142	0	108	1	0.869271					126	0	152	1	0.810539					101	0	183	1	0.712336					25	1	25	2
	27	1	1018	0.999018	0.862595					150	0	95	1	0.919969					143	0	107	1	0.869271					127	0	151	1	0.810539					101	0	182	1	0.712336					27	1	27	0
	27	1	1017	0.999017	0.861747					151	0	94	1	0.919969					143	0	106	1	0.869271					127	0	150	1	0.810539					101	0	181	1	0.712336					27	1	27	0
	27	1	1016	0.999016	0.860899					152	0	93	1	0.919969					144	0	105	1	0.869271					129	0	149	1	0.810539					102	0	180	1	0.712336					27	1	27	1
	28	1	1015	0.999015	0.860051					153	0	92	1	0.919969					144	0	104	1	0.869271					129	0	148	1	0.810539					102	0	179	1	0.712336					28	1	28	0
	28	1	1014	0.999014	0.859203					154	0	91	1	0.919969					145	0	103	1	0.869271					130	0	147	1	0.810539					104	0	178	1	0.712336					28	1	28	0
	28	1	1013	0.999013	0.858355					154	0	90	1	0.919969					149	0	102	1	0.869271					130	0	146	1	0.810539					105	0	177	1	0.712336					28	1	28	0
	28	1	1012	0.999012	0.857506					154	0	89	1	0.919969					149	0	101	1	0.869271					131	0	145	1	0.810539					106	0	176	1	0.712336					28	1	28	0
	28	1	1011	0.999011	0.856658					154	0	88	1	0.919969					149	0	100	1	0.869271					131	0	144	1	0.810539					106	0	175	1	0.712336					28	1	28	0
	28	1	1010	0.99901	0.85581					155	0	87	1	0.919969					149	0	99	1	0.869271					131	0	143	1	0.810539					106	0	174	1	0.712336					28	1	28	1
	29	1	1009	0.999009	0.854962					155	0	86	1	0.919969					150	0	98	1	0.869271					132	0	142	1	0.810539					106	0	173	1	0.712336					29	1	29	0
	29	1	1008	0.999008	0.854114					156	0	85	1	0.919969					150	0	97	1	0.869271					132	0	141	1	0.810539					107	1	172	0.994186	0.708195					29	1	29	0
	29	1	1007	0.999007	0.853265					156	0	84	1	0.919969					150	0	96	1	0.869271					132	0	140	1	0.810539					107	0	171	1	0.708195					29	1	29	0
	29	1	1006	0.999006	0.852417					156	0	83	1	0.919969					150	0	95	1	0.869271					132	0	139	1	0.810539					107	0	170	1	0.708195					29	1	29	0
	29	1	1005	0.999005	0.851569					156	0	82	1	0.919969					150	0	94	1	0.869271					133	0	138	1	0.810539					107	0	169	1	0.708195					29	1	29	1
	30	1	1004	0.999004	0.850721					156	0	81	1	0.919969					151	0	93	1	0.869271					133	0	137	1	0.810539					107	0	168	1	0.708195					30	1	30	0
	30	1	1003	0.999003	0.849873					156	0	80	1	0.919969					151	0	92	1	0.869271					133	0	136	1	0.810539					107	0	167	1	0.708195					30	1	30	1
	31	1	1002	0.999002	0.849025					157	0	79	1	0.919969					152	0	91	1	0.869271					134	0	135	1	0.810539					108	0	166	1	0.708195					31	1	31	0
	31	1	1001	0.999001	0.848176					157	0	78	1	0.919969					152	0	90	1	0.869271					134	0	134	1	0.810539					108	0	165	1	0.708195					31	1	31	0
	31	1	1000	0.999	0.847328					158	0	77	1	0.919969					152	0	89	1	0.869271					134	0	133	1	0.810539					109	0	164	1	0.708195					31	1	31	1
	32	1	999	0.998999	0.84648					158	0	76	1	0.919969					152	0	88	1	0.869271					134	0	132	1	0.810539					111	0	163	1	0.708195					32	1	32	0
	32	1	998	0.998998	0.845632					159	0	75	1	0.919969					152	0	87	1	0.869271					135	0	131	1	0.810539					111	0	162	1	0.708195					32	1	32	0
	32	1	997	0.998997	0.844784					159	0	74	1	0.919969					153	0	86	1	0.869271					135	0	130	1	0.810539					114	0	161	1	0.708195					32	1	32	1
	33	1	996	0.998996	0.843936					159	0	73	1	0.919969					153	0	85	1	0.869271					136	0	129	1	0.810539					114	0	160	1	0.708195					33	1	33	0
	33	1	995	0.998995	0.843087					160	0	72	1	0.919969					153	0	84	1	0.869271					136	0	128	1	0.810539					114	0	159	1	0.708195					33	1	33	2
	35	1	994	0.998994	0.842239					161	0	71	1	0.919969					154	0	83	1	0.869271					136	0	127	1	0.810539					115	0	158	1	0.708195					35	1	35	2
	37	1	993	0.998993	0.841391					162	0	70	1	0.919969					154	0	82	1	0.869271					137	0	126	1	0.810539					115	0	157	1	0.708195					37	1	37	0
	37	1	992	0.998992	0.840543					162	0	69	1	0.919969					154	0	81	1	0.869271					139	0	125	1	0.810539					115	0	156	1	0.708195					37	1	37	1
	38	1	991	0.998991	0.839695					163	0	68	1	0.919969					155	0	80	1	0.869271					139	0	124	1	0.810539					115	0	155	1	0.708195					38	1	38	0
	38	1	990	0.99899	0.838846					163	0	67	1	0.919969					158	0	79	1	0.869271					139	0	123	1	0.810539					115	0	154	1	0.708195					38	1	38	1
	39	0	989	1	0.838846					164	0	66	1	0.919969					159	0	78	1	0.869271					140	0	122	1	0.810539					115	0	153	1	0.708195					39	0	39	0
	39	0	988	1	0.838846					164	0	65	1	0.919969					159	0	77	1	0.869271					140	0	121	1	0.810539					115	0	152	1	0.708195					39	0	39	0
	39	0	987	1	0.838846					165	0	64	1	0.919969					159	0	76	1	0.869271					140	0	120	1	0.810539					116	0	151	1	0.708195					39	0	39	0
	39	0	986	1	0.838846					165	0	63	1	0.919969					159	0	75	1	0.869271					140	0	119	1	0.810539					118	0	150	1	0.708195					39	0	39	1
	40	0	985	1	0.838846					166	0	62	1	0.919969					159	0	74	1	0.869271					141	0	118	1	0.810539					119	0	149	1	0.708195					40	0	40	0
	40	0	984	1	0.838846					168	0	61	1	0.919969					160	0	73	1	0.869271					141	0	117	1	0.810539					120	0	148	1	0.708195					40	0	40	0
	40	0	983	1	0.838846					168	0	60	1	0.919969					161	0	72	1	0.869271					141	0	116	1	0.810539					120	0	147	1	0.708195					40	0	40	1
	41	1	982	0.998982	0.837992					169	0	59	1	0.919969					161	0	71	1	0.869271					141	0	115	1	0.810539					120	0	146	1	0.708195					41	1	41	0
	41	1	981	0.998981	0.837138					170	0	58	1	0.919969					161	0	70	1	0.869271					141	0	114	1	0.810539					121	0	145	1	0.708195					41	1	41	1
	42	1	980	0.99898	0.836284					170	0	57	1	0.919969					162	0	69	1	0.869271					142	0	113	1	0.810539					121	0	144	1	0.708195					42	1	42	0
	42	0	979	1	0.836284					171	0	56	1	0.919969					162	0	68	1	0.869271					143	0	112	1	0.810539					122	0	143	1	0.708195					42	0	42	0
	42	0	978	1	0.836284					172	0	55	1	0.919969					164	0	67	1	0.869271					143	0	111	1	0.810539					122	0	142	1	0.708195					42	0	42	0
	42	0	977	1	0.836284					172	0	54	1	0.919969					164	0	66	1	0.869271					143	0	110	1	0.810539					122	0	141	1	0.708195					42	0	42	0
	42	0	976	1	0.836284					172	0	53	1	0.919969					165	0	65	1	0.869271					144	0	109	1	0.810539					122	0	140	1	0.708195					42	0	42	0
	42	0	975	1	0.836284					172	0	52	1	0.919969					165	0	64	1	0.869271					144	0	108	1	0.810539					122	0	139	1	0.708195					42	0	42	1
	43	0	974	1	0.836284					172	0	51	1	0.919969					165	0	63	1	0.869271					144	0	107	1	0.810539					123	0	138	1	0.708195					43	0	43	0
	43	0	973	1	0.836284					172	0	50	1	0.919969					166	0	62	1	0.869271					145	0	106	1	0.810539					123	0	137	1	0.708195					43	0	43	1
	44	1	972	0.998971	0.835423					172	0	49	1	0.919969					167	0	61	1	0.869271					145	0	105	1	0.810539					123	0	136	1	0.708195					44	1	44	0
	44	1	971	0.99897	0.834563					173	0	48	1	0.919969					168	0	60	1	0.869271					145	0	104	1	0.810539					125	0	135	1	0.708195					44	1	44	0
	44	0	970	1	0.834563					174	0	47	1	0.919969					169	0	59	1	0.869271					145	0	103	1	0.810539					125	0	134	1	0.708195					44	0	44	0
	44	0	969	1	0.834563					174	0	46	1	0.919969					169	0	58	1	0.869271					146	0	102	1	0.810539					125	0	133	1	0.708195					44	0	44	0
	44	0	968	1	0.834563					174	0	45	1	0.919969					169	0	57	1	0.869271					146	0	101	1	0.810539					126	0	132	1	0.708195					44	0	44	3
	47	1	967	0.998966	0.8337					175	0	44	1	0.919969					170	0	56	1	0.869271					146	0	100	1	0.810539					127	0	131	1	0.708195					47	1	47	0
	47	0	966	1	0.8337					175	0	43	1	0.919969					170	0	55	1	0.869271					146	0	99	1	0.810539					127	0	130	1	0.708195					47	0	47	0
	47	0	965	1	0.8337					175	0	42	1	0.919969					170	0	54	1	0.869271					147	0	98	1	0.810539					128	0	129	1	0.708195					47	0	47	1
	48	0	964	1	0.8337					175	0	41	1	0.919969					171	0	53	1	0.869271					148	0	97	1	0.810539					128	0	128	1	0.708195					48	0	48	0
	48	0	963	1	0.8337					175	0	40	1	0.919969					171	0	52	1	0.869271					148	0	96	1	0.810539					128	0	127	1	0.708195					48	0	48	0
	48	0	962	1	0.8337					175	0	39	1	0.919969					171	0	51	1	0.869271					149	0	95	1	0.810539					128	0	126	1	0.708195					48	0	48	1
	49	0	961	1	0.8337					177	0	38	1	0.919969					172	0	50	1	0.869271					149	0	94	1	0.810539					129	0	125	1	0.708195					49	0	49	2
	51	1	960	0.998958	0.832832					179	0	37	1	0.919969					172	0	49	1	0.869271					149	0	93	1	0.810539					129	0	124	1	0.708195					51	1	51	0
	51	0	959	1	0.832832					180	0	36	1	0.919969					173	0	48	1	0.869271					149	0	92	1	0.810539					129	0	123	1	0.708195					51	0	51	0
	51	0	958	1	0.832832					180	0	35	1	0.919969					173	0	47	1	0.869271					150	0	91	1	0.810539					130	0	122	1	0.708195					51	0	51	0
	51	0	957	1	0.832832					180	0	34	1	0.919969					173	0	46	1	0.869271					150	0	90	1	0.810539					130	0	121	1	0.708195					51	0	51	0
	51	0	956	1	0.832832					180	0	33	1	0.919969					173	0	45	1	0.869271					150	0	89	1	0.810539					130	0	120	1	0.708195					51	0	51	0
	51	0	955	1	0.832832					180	0	32	1	0.919969					174	0	44	1	0.869271					150	0	88	1	0.810539					132	0	119	1	0.708195					51	0	51	1
	52	0	954	1	0.832832					180	0	31	1	0.919969					174	0	43	1	0.869271					151	0	87	1	0.810539					132	0	118	1	0.708195					52	0	52	0
	52	0	953	1	0.832832					180	0	30	1	0.919969					174	0	42	1	0.869271					152	0	86	1	0.810539					133	1	117	0.991453	0.702142					52	0	52	1
	53	1	952	0.99895	0.831957					180	0	29	1	0.919969					174	0	41	1	0.869271					152	0	85	1	0.810539					133	0	116	1	0.702142					53	1	53	0
	53	0	951	1	0.831957					180	0	28	1	0.919969					174	0	40	1	0.869271					153	0	84	1	0.810539					133	0	115	1	0.702142					53	0	53	0
	53	0	950	1	0.831957					180	0	27	1	0.919969					174	0	39	1	0.869271					153	0	83	1	0.810539					133	0	114	1	0.702142					53	0	53	0
	53	0	949	1	0.831957					180	0	26	1	0.919969					174	0	38	1	0.869271					154	0	82	1	0.810539					134	0	113	1	0.702142					53	0	53	0
	53	0	948	1	0.831957					180	0	25	1	0.919969					175	0	37	1	0.869271					154	0	81	1	0.810539					135	0	112	1	0.702142					53	0	53	1
	54	0	947	1	0.831957					180	0	24	1	0.919969					175	0	36	1	0.869271					154	0	80	1	0.810539					136	0	111	1	0.702142					54	0	54	0
	54	0	946	1	0.831957					180	0	23	1	0.919969					175	0	35	1	0.869271					154	0	79	1	0.810539					136	0	110	1	0.702142					54	0	54	0
	54	0	945	1	0.831957					180	0	22	1	0.919969					177	0	34	1	0.869271					155	0	78	1	0.810539					136	0	109	1	0.702142					54	0	54	0
	54	0	944	1	0.831957					180	0	21	1	0.919969					177	0	33	1	0.869271					156	0	77	1	0.810539					137	0	108	1	0.702142					54	0	54	1
	55	1	943	0.99894	0.831075					180	0	20	1	0.919969					177	0	32	1	0.869271					156	0	76	1	0.810539					137	0	107	1	0.702142					55	1	55	0
	55	0	942	1	0.831075					180	0	19	1	0.919969					178	0	31	1	0.869271					158	0	75	1	0.810539					138	0	106	1	0.702142					55	0	55	1
	56	1	941	0.998937	0.830191					180	0	18	1	0.919969					178	0	30	1	0.869271					158	0	74	1	0.810539					139	0	105	1	0.702142					56	1	56	0
	56	1	940	0.998936	0.829308					180	0	17	1	0.919969					179	0	29	1	0.869271					159	0	73	1	0.810539					139	0	104	1	0.702142					56	1	56	0
	56	1	939	0.998935	0.828425					180	0	16	1	0.919969					179	0	28	1	0.869271					160	0	72	1	0.810539					139	0	103	1	0.702142					56	1	56	0
	56	0	938	1	0.828425					180	0	15	1	0.919969					179	0	27	1	0.869271					161	0	71	1	0.810539					140	0	102	1	0.702142					56	0	56	0
	56	0	937	1	0.828425					180	0	14	1	0.919969					180	0	26	1	0.869271					162	0	70	1	0.810539					141	0	101	1	0.702142					56	0	56	0
	56	0	936	1	0.828425					180	0	13	1	0.919969					180	0	25	1	0.869271					162	0	69	1	0.810539					141	0	100	1	0.702142					56	0	56	1
	57	1	935	0.99893	0.827539					180	0	12	1	0.919969					180	0	24	1	0.869271					163	0	68	1	0.810539					141	0	99	1	0.702142					57	1	57	0
	57	0	934	1	0.827539					180	0	11	1	0.919969					180	0	23	1	0.869271					163	0	67	1	0.810539					141	0	98	1	0.702142					57	0	57	0
	57	0	933	1	0.827539					180	0	10	1	0.919969					180	0	22	1	0.869271					163	0	66	1	0.810539					141	0	97	1	0.702142					57	0	57	0
	57	0	932	1	0.827539					180	0	9	1	0.919969					180	0	21	1	0.869271					164	0	65	1	0.810539					141	0	96	1	0.702142					57	0	57	0
	57	0	931	1	0.827539					180	0	8	1	0.919969					180	0	20	1	0.869271					165	0	64	1	0.810539					141	0	95	1	0.702142					57	0	57	0
	57	0	930	1	0.827539					180	0	7	1	0.919969					180	0	19	1	0.869271					166	0	63	1	0.810539					142	0	94	1	0.702142					57	0	57	0
	57	0	929	1	0.827539					180	0	6	1	0.919969					180	0	18	1	0.869271					166	0	62	1	0.810539					142	0	93	1	0.702142					57	0	57	1
	58	0	928	1	0.827539					180	0	5	1	0.919969					180	0	17	1	0.869271					167	0	61	1	0.810539					142	0	92	1	0.702142					58	0	58	1
	59	1	927	0.998921	0.826646					180	0	4	1	0.919969					180	0	16	1	0.869271					167	0	60	1	0.810539					142	0	91	1	0.702142					59	1	59	0
	59	0	926	1	0.826646					180	0	3	1	0.919969					180	0	15	1	0.869271					168	0	59	1	0.810539					143	0	90	1	0.702142					59	0	59	0
	59	0	925	1	0.826646					180	0	2	1	0.919969					180	0	14	1	0.869271					168	0	58	1	0.810539					143	0	89	1	0.702142					59	0	59	0
	59	0	924	1	0.826646					180	0	1	1	0.919969					180	0	13	1	0.869271					168	0	57	1	0.810539					144	0	88	1	0.702142					59	0	59	1
	60	1	923	0.998917	0.825751					#NUM!	#NUM!								180	0	12	1	0.869271					169	0	56	1	0.810539					144	0	87	1	0.702142					60	1	60	0
	60	1	922	0.998915	0.824855					#NUM!	#NUM!								180	0	11	1	0.869271					169	0	55	1	0.810539					144	0	86	1	0.702142					60	1	60	0
	60	0	921	1	0.824855					#NUM!	#NUM!								180	0	10	1	0.869271					169	0	54	1	0.810539					144	0	85	1	0.702142					60	0	60	0
	60	0	920	1	0.824855					#NUM!	#NUM!								180	0	9	1	0.869271					169	0	53	1	0.810539					145	0	84	1	0.702142					60	0	60	0
	60	0	919	1	0.824855					#NUM!	#NUM!								180	0	8	1	0.869271					169	0	52	1	0.810539					146	0	83	1	0.702142					60	0	60	0
	60	0	918	1	0.824855					#NUM!	#NUM!								180	0	7	1	0.869271					170	0	51	1	0.810539					146	0	82	1	0.702142					60	0	60	1
	61	1	917	0.998909	0.823956					#NUM!	#NUM!								180	0	6	1	0.869271					170	0	50	1	0.810539					146	0	81	1	0.702142					61	1	61	0
	61	0	916	1	0.823956					#NUM!	#NUM!								180	0	5	1	0.869271					170	0	49	1	0.810539					146	0	80	1	0.702142					61	0	61	0
	61	0	915	1	0.823956					#NUM!	#NUM!								180	0	4	1	0.869271					171	0	48	1	0.810539					147	0	79	1	0.702142					61	0	61	0
	61	0	914	1	0.823956					#NUM!	#NUM!								180	0	3	1	0.869271					171	0	47	1	0.810539					147	0	78	1	0.702142					61	0	61	1
	62	0	913	1	0.823956					#NUM!	#NUM!								180	0	2	1	0.869271					171	0	46	1	0.810539					147	0	77	1	0.702142					62	0	62	0
	62	0	912	1	0.823956					#NUM!	#NUM!								180	0	1	1	0.869271					172	0	45	1	0.810539					148	0	76	1	0.702142					62	0	62	1
	63	0	911	1	0.823956					#NUM!	#NUM!								#NUM!	#NUM!								172	0	44	1	0.810539					148	0	75	1	0.702142					63	0	63	0
	63	0	910	1	0.823956					#NUM!	#NUM!								#NUM!	#NUM!								172	0	43	1	0.810539					148	0	74	1	0.702142					63	0	63	0
	63	0	909	1	0.823956					#NUM!	#NUM!								#NUM!	#NUM!								172	0	42	1	0.810539					148	0	73	1	0.702142					63	0	63	0
	63	0	908	1	0.823956					#NUM!	#NUM!								#NUM!	#NUM!								173	0	41	1	0.810539					148	0	72	1	0.702142					63	0	63	1
	64	0	907	1	0.823956					#NUM!	#NUM!								#NUM!	#NUM!								173	0	40	1	0.810539					148	0	71	1	0.702142					64	0	64	1
	65	0	906	1	0.823956					#NUM!	#NUM!								#NUM!	#NUM!								173	0	39	1	0.810539					149	0	70	1	0.702142					65	0	65	0
	65	0	905	1	0.823956					#NUM!	#NUM!								#NUM!	#NUM!								173	0	38	1	0.810539					149	0	69	1	0.702142					65	0	65	0
	65	0	904	1	0.823956					#NUM!	#NUM!								#NUM!	#NUM!								174	0	37	1	0.810539					149	0	68	1	0.702142					65	0	65	1
	66	1	903	0.998893	0.823043					#NUM!	#NUM!								#NUM!	#NUM!								174	0	36	1	0.810539					150	0	67	1	0.702142					66	1	66	0
	66	0	902	1	0.823043					#NUM!	#NUM!								#NUM!	#NUM!								175	0	35	1	0.810539					150	0	66	1	0.702142					66	0	66	1
	67	1	901	0.99889	0.82213					#NUM!	#NUM!								#NUM!	#NUM!								175	0	34	1	0.810539					150	0	65	1	0.702142					67	1	67	1
	68	0	900	1	0.82213					#NUM!	#NUM!								#NUM!	#NUM!								176	0	33	1	0.810539					150	0	64	1	0.702142					68	0	68	0
	68	0	899	1	0.82213					#NUM!	#NUM!								#NUM!	#NUM!								177	0	32	1	0.810539					150	0	63	1	0.702142					68	0	68	1
	69	0	898	1	0.82213					#NUM!	#NUM!								#NUM!	#NUM!								177	0	31	1	0.810539					151	0	62	1	0.702142					69	0	69	0
	69	0	897	1	0.82213					#NUM!	#NUM!								#NUM!	#NUM!								177	0	30	1	0.810539					151	0	61	1	0.702142					69	0	69	0
	69	0	896	1	0.82213					#NUM!	#NUM!								#NUM!	#NUM!								177	0	29	1	0.810539					152	0	60	1	0.702142					69	0	69	0
	69	0	895	1	0.82213					#NUM!	#NUM!								#NUM!	#NUM!								179	0	28	1	0.810539					152	0	59	1	0.702142					69	0	69	0
	69	0	894	1	0.82213					#NUM!	#NUM!								#NUM!	#NUM!								179	0	27	1	0.810539					153	0	58	1	0.702142					69	0	69	0
	69	0	893	1	0.82213					#NUM!	#NUM!								#NUM!	#NUM!								180	0	26	1	0.810539					154	0	57	1	0.702142					69	0	69	0
	69	0	892	1	0.82213					#NUM!	#NUM!								#NUM!	#NUM!								180	0	25	1	0.810539					154	0	56	1	0.702142					69	0	69	1
	70	0	891	1	0.82213					#NUM!	#NUM!								#NUM!	#NUM!								180	0	24	1	0.810539					154	0	55	1	0.702142					70	0	70	0
	70	0	890	1	0.82213					#NUM!	#NUM!								#NUM!	#NUM!								180	0	23	1	0.810539					155	0	54	1	0.702142					70	0	70	0
	70	0	889	1	0.82213					#NUM!	#NUM!								#NUM!	#NUM!								180	0	22	1	0.810539					156	0	53	1	0.702142					70	0	70	0
	70	0	888	1	0.82213					#NUM!	#NUM!								#NUM!	#NUM!								180	0	21	1	0.810539					156	0	52	1	0.702142					70	0	70	0
	70	0	887	1	0.82213					#NUM!	#NUM!								#NUM!	#NUM!								180	0	20	1	0.810539					156	0	51	1	0.702142					70	0	70	0
	70	0	886	1	0.82213					#NUM!	#NUM!								#NUM!	#NUM!								180	0	19	1	0.810539					159	0	50	1	0.702142					70	0	70	0
	70	0	885	1	0.82213					#NUM!	#NUM!								#NUM!	#NUM!								180	0	18	1	0.810539					160	0	49	1	0.702142					70	0	70	0
	70	0	884	1	0.82213					#NUM!	#NUM!								#NUM!	#NUM!								180	0	17	1	0.810539					161	0	48	1	0.702142					70	0	70	0
	70	0	883	1	0.82213					#NUM!	#NUM!								#NUM!	#NUM!								180	0	16	1	0.810539					161	0	47	1	0.702142					70	0	70	0
	70	0	882	1	0.82213					#NUM!	#NUM!								#NUM!	#NUM!								180	0	15	1	0.810539					163	0	46	1	0.702142					70	0	70	1
	71	0	881	1	0.82213					#NUM!	#NUM!								#NUM!	#NUM!								180	0	14	1	0.810539					163	0	45	1	0.702142					71	0	71	0
	71	0	880	1	0.82213					#NUM!	#NUM!								#NUM!	#NUM!								180	0	13	1	0.810539					165	0	44	1	0.702142					71	0	71	0
	71	0	879	1	0.82213					#NUM!	#NUM!								#NUM!	#NUM!								180	0	12	1	0.810539					165	0	43	1	0.702142					71	0	71	1
	72	0	878	1	0.82213					#NUM!	#NUM!								#NUM!	#NUM!								180	0	11	1	0.810539					168	0	42	1	0.702142					72	0	72	0
	72	0	877	1	0.82213					#NUM!	#NUM!								#NUM!	#NUM!								180	0	10	1	0.810539					169	0	41	1	0.702142					72	0	72	0
	72	0	876	1	0.82213					#NUM!	#NUM!								#NUM!	#NUM!								180	0	9	1	0.810539					169	0	40	1	0.702142					72	0	72	0
	72	0	875	1	0.82213					#NUM!	#NUM!								#NUM!	#NUM!								180	0	8	1	0.810539					169	0	39	1	0.702142					72	0	72	0
	72	0	874	1	0.82213					#NUM!	#NUM!								#NUM!	#NUM!								180	0	7	1	0.810539					170	0	38	1	0.702142					72	0	72	0
	72	0	873	1	0.82213					#NUM!	#NUM!								#NUM!	#NUM!								180	0	6	1	0.810539					170	0	37	1	0.702142					72	0	72	0
	72	0	872	1	0.82213					#NUM!	#NUM!								#NUM!	#NUM!								180	0	5	1	0.810539					171	0	36	1	0.702142					72	0	72	1
	73	0	871	1	0.82213					#NUM!	#NUM!								#NUM!	#NUM!								180	0	4	1	0.810539					171	0	35	1	0.702142					73	0	73	0
	73	0	870	1	0.82213					#NUM!	#NUM!								#NUM!	#NUM!								180	0	3	1	0.810539					172	0	34	1	0.702142					73	0	73	0
	73	0	869	1	0.82213					#NUM!	#NUM!								#NUM!	#NUM!								180	0	2	1	0.810539					172	0	33	1	0.702142					73	0	73	0
	73	0	868	1	0.82213					#NUM!	#NUM!								#NUM!	#NUM!								180	0	1	1	0.810539					172	0	32	1	0.702142					73	0	73	0
	73	0	867	1	0.82213					#NUM!	#NUM!								#NUM!	#NUM!								#NUM!	#NUM!								172	0	31	1	0.702142					73	0	73	0
	73	0	866	1	0.82213					#NUM!	#NUM!								#NUM!	#NUM!								#NUM!	#NUM!								173	0	30	1	0.702142					73	0	73	1
	74	0	865	1	0.82213					#NUM!	#NUM!								#NUM!	#NUM!								#NUM!	#NUM!								173	0	29	1	0.702142					74	0	74	0
	74	0	864	1	0.82213					#NUM!	#NUM!								#NUM!	#NUM!								#NUM!	#NUM!								176	0	28	1	0.702142					74	0	74	1
	75	0	863	1	0.82213					#NUM!	#NUM!								#NUM!	#NUM!								#NUM!	#NUM!								176	0	27	1	0.702142					75	0	75	0
	75	0	862	1	0.82213					#NUM!	#NUM!								#NUM!	#NUM!								#NUM!	#NUM!								177	0	26	1	0.702142					75	0	75	0
	75	0	861	1	0.82213					#NUM!	#NUM!								#NUM!	#NUM!								#NUM!	#NUM!								177	0	25	1	0.702142					75	0	75	1
	76	1	860	0.998837	0.821174					#NUM!	#NUM!								#NUM!	#NUM!								#NUM!	#NUM!								178	0	24	1	0.702142					76	1	76	0
	76	0	859	1	0.821174					#NUM!	#NUM!								#NUM!	#NUM!								#NUM!	#NUM!								178	0	23	1	0.702142					76	0	76	0
	76	0	858	1	0.821174					#NUM!	#NUM!								#NUM!	#NUM!								#NUM!	#NUM!								178	0	22	1	0.702142					76	0	76	0
	76	0	857	1	0.821174					#NUM!	#NUM!								#NUM!	#NUM!								#NUM!	#NUM!								180	0	21	1	0.702142					76	0	76	0
	76	0	856	1	0.821174					#NUM!	#NUM!								#NUM!	#NUM!								#NUM!	#NUM!								180	0	20	1	0.702142					76	0	76	0
	76	0	855	1	0.821174					#NUM!	#NUM!								#NUM!	#NUM!								#NUM!	#NUM!								180	0	19	1	0.702142					76	0	76	1
	77	1	854	0.998829	0.820212					#NUM!	#NUM!								#NUM!	#NUM!								#NUM!	#NUM!								180	0	18	1	0.702142					77	1	77	0
	77	0	853	1	0.820212					#NUM!	#NUM!								#NUM!	#NUM!								#NUM!	#NUM!								180	0	17	1	0.702142					77	0	77	0
	77	0	852	1	0.820212					#NUM!	#NUM!								#NUM!	#NUM!								#NUM!	#NUM!								180	0	16	1	0.702142					77	0	77	1
	78	0	851	1	0.820212					#NUM!	#NUM!								#NUM!	#NUM!								#NUM!	#NUM!								180	0	15	1	0.702142					78	0	78	0
	78	0	850	1	0.820212					#NUM!	#NUM!								#NUM!	#NUM!								#NUM!	#NUM!								180	0	14	1	0.702142					78	0	78	0
	78	0	849	1	0.820212					#NUM!	#NUM!								#NUM!	#NUM!								#NUM!	#NUM!								180	0	13	1	0.702142					78	0	78	0
	78	0	848	1	0.820212					#NUM!	#NUM!								#NUM!	#NUM!								#NUM!	#NUM!								180	0	12	1	0.702142					78	0	78	1
	79	0	847	1	0.820212					#NUM!	#NUM!								#NUM!	#NUM!								#NUM!	#NUM!								180	0	11	1	0.702142					79	0	79	0
	79	0	846	1	0.820212					#NUM!	#NUM!								#NUM!	#NUM!								#NUM!	#NUM!								180	0	10	1	0.702142					79	0	79	0
	79	0	845	1	0.820212					#NUM!	#NUM!								#NUM!	#NUM!								#NUM!	#NUM!								180	0	9	1	0.702142					79	0	79	1
	80	0	844	1	0.820212					#NUM!	#NUM!								#NUM!	#NUM!								#NUM!	#NUM!								180	0	8	1	0.702142					80	0	80	0
	80	0	843	1	0.820212					#NUM!	#NUM!								#NUM!	#NUM!								#NUM!	#NUM!								180	0	7	1	0.702142					80	0	80	0
	80	0	842	1	0.820212					#NUM!	#NUM!								#NUM!	#NUM!								#NUM!	#NUM!								180	0	6	1	0.702142					80	0	80	0
	80	0	841	1	0.820212					#NUM!	#NUM!								#NUM!	#NUM!								#NUM!	#NUM!								180	0	5	1	0.702142					80	0	80	0
	80	0	840	1	0.820212					#NUM!	#NUM!								#NUM!	#NUM!								#NUM!	#NUM!								180	0	4	1	0.702142					80	0	80	1
	81	0	839	1	0.820212					#NUM!	#NUM!								#NUM!	#NUM!								#NUM!	#NUM!								180	0	3	1	0.702142					81	0	81	1
	82	0	838	1	0.820212					#NUM!	#NUM!								#NUM!	#NUM!								#NUM!	#NUM!								180	0	2	1	0.702142					82	0	82	0
	82	0	837	1	0.820212					#NUM!	#NUM!								#NUM!	#NUM!								#NUM!	#NUM!								180	0	1	1	0.702142					82	0	82	0
	82	0	836	1	0.820212					#NUM!	#NUM!								#NUM!	#NUM!								#NUM!	#NUM!								#NUM!	#NUM!								82	0	82	0
	82	0	835	1	0.820212					#NUM!	#NUM!								#NUM!	#NUM!								#NUM!	#NUM!								#NUM!	#NUM!								82	0	82	0
	82	0	834	1	0.820212					#NUM!	#NUM!								#NUM!	#NUM!								#NUM!	#NUM!								#NUM!	#NUM!								82	0	82	0
	82	0	833	1	0.820212					#NUM!	#NUM!								#NUM!	#NUM!								#NUM!	#NUM!								#NUM!	#NUM!								82	0	82	0
	82	0	832	1	0.820212					#NUM!	#NUM!								#NUM!	#NUM!								#NUM!	#NUM!								#NUM!	#NUM!								82	0	82	0
	82	0	831	1	0.820212					#NUM!	#NUM!								#NUM!	#NUM!								#NUM!	#NUM!								#NUM!	#NUM!								82	0	82	1
	83	0	830	1	0.820212					#NUM!	#NUM!								#NUM!	#NUM!								#NUM!	#NUM!								#NUM!	#NUM!								83	0	83	0
	83	0	829	1	0.820212					#NUM!	#NUM!								#NUM!	#NUM!								#NUM!	#NUM!								#NUM!	#NUM!								83	0	83	0
	83	0	828	1	0.820212					#NUM!	#NUM!								#NUM!	#NUM!								#NUM!	#NUM!								#NUM!	#NUM!								83	0	83	0
	83	0	827	1	0.820212					#NUM!	#NUM!								#NUM!	#NUM!								#NUM!	#NUM!								#NUM!	#NUM!								83	0	83	0
	83	0	826	1	0.820212					#NUM!	#NUM!								#NUM!	#NUM!								#NUM!	#NUM!								#NUM!	#NUM!								83	0	83	0
	83	0	825	1	0.820212					#NUM!	#NUM!								#NUM!	#NUM!								#NUM!	#NUM!								#NUM!	#NUM!								83	0	83	1
	84	0	824	1	0.820212					#NUM!	#NUM!								#NUM!	#NUM!								#NUM!	#NUM!								#NUM!	#NUM!								84	0	84	0
	84	0	823	1	0.820212					#NUM!	#NUM!								#NUM!	#NUM!								#NUM!	#NUM!								#NUM!	#NUM!								84	0	84	1
	85	0	822	1	0.820212					#NUM!	#NUM!								#NUM!	#NUM!								#NUM!	#NUM!								#NUM!	#NUM!								85	0	85	0
	85	0	821	1	0.820212					#NUM!	#NUM!								#NUM!	#NUM!								#NUM!	#NUM!								#NUM!	#NUM!								85	0	85	0
	85	0	820	1	0.820212					#NUM!	#NUM!								#NUM!	#NUM!								#NUM!	#NUM!								#NUM!	#NUM!								85	0	85	0
	85	0	819	1	0.820212					#NUM!	#NUM!								#NUM!	#NUM!								#NUM!	#NUM!								#NUM!	#NUM!								85	0	85	1
	86	0	818	1	0.820212					#NUM!	#NUM!								#NUM!	#NUM!								#NUM!	#NUM!								#NUM!	#NUM!								86	0	86	0
	86	0	817	1	0.820212					#NUM!	#NUM!								#NUM!	#NUM!								#NUM!	#NUM!								#NUM!	#NUM!								86	0	86	0
	86	0	816	1	0.820212					#NUM!	#NUM!								#NUM!	#NUM!								#NUM!	#NUM!								#NUM!	#NUM!								86	0	86	0
	86	0	815	1	0.820212					#NUM!	#NUM!								#NUM!	#NUM!								#NUM!	#NUM!								#NUM!	#NUM!								86	0	86	0
	86	0	814	1	0.820212					#NUM!	#NUM!								#NUM!	#NUM!								#NUM!	#NUM!								#NUM!	#NUM!								86	0	86	1
	87	1	813	0.99877	0.819203					#NUM!	#NUM!								#NUM!	#NUM!								#NUM!	#NUM!								#NUM!	#NUM!								87	1	87	0
	87	0	812	1	0.819203					#NUM!	#NUM!								#NUM!	#NUM!								#NUM!	#NUM!								#NUM!	#NUM!								87	0	87	0
	87	0	811	1	0.819203					#NUM!	#NUM!								#NUM!	#NUM!								#NUM!	#NUM!								#NUM!	#NUM!								87	0	87	0
	87	0	810	1	0.819203					#NUM!	#NUM!								#NUM!	#NUM!								#NUM!	#NUM!								#NUM!	#NUM!								87	0	87	0
	87	0	809	1	0.819203					#NUM!	#NUM!								#NUM!	#NUM!								#NUM!	#NUM!								#NUM!	#NUM!								87	0	87	0
	87	0	808	1	0.819203					#NUM!	#NUM!								#NUM!	#NUM!								#NUM!	#NUM!								#NUM!	#NUM!								87	0	87	0
	87	0	807	1	0.819203					#NUM!	#NUM!								#NUM!	#NUM!								#NUM!	#NUM!								#NUM!	#NUM!								87	0	87	0
	87	0	806	1	0.819203					#NUM!	#NUM!								#NUM!	#NUM!								#NUM!	#NUM!								#NUM!	#NUM!								87	0	87	0
	87	0	805	1	0.819203					#NUM!	#NUM!								#NUM!	#NUM!								#NUM!	#NUM!								#NUM!	#NUM!								87	0	87	2
	89	0	804	1	0.819203					#NUM!	#NUM!								#NUM!	#NUM!								#NUM!	#NUM!								#NUM!	#NUM!								89	0	89	0
	89	0	803	1	0.819203					#NUM!	#NUM!								#NUM!	#NUM!								#NUM!	#NUM!								#NUM!	#NUM!								89	0	89	0
	89	0	802	1	0.819203					#NUM!	#NUM!								#NUM!	#NUM!								#NUM!	#NUM!								#NUM!	#NUM!								89	0	89	0
	89	0	801	1	0.819203					#NUM!	#NUM!								#NUM!	#NUM!								#NUM!	#NUM!								#NUM!	#NUM!								89	0	89	0
	89	0	800	1	0.819203					#NUM!	#NUM!								#NUM!	#NUM!								#NUM!	#NUM!								#NUM!	#NUM!								89	0	89	1
	90	0	799	1	0.819203					#NUM!	#NUM!								#NUM!	#NUM!								#NUM!	#NUM!								#NUM!	#NUM!								90	0	90	0
	90	0	798	1	0.819203					#NUM!	#NUM!								#NUM!	#NUM!								#NUM!	#NUM!								#NUM!	#NUM!								90	0	90	1
	91	0	797	1	0.819203					#NUM!	#NUM!								#NUM!	#NUM!								#NUM!	#NUM!								#NUM!	#NUM!								91	0	91	0
	91	0	796	1	0.819203					#NUM!	#NUM!								#NUM!	#NUM!								#NUM!	#NUM!								#NUM!	#NUM!								91	0	91	0
	91	0	795	1	0.819203					#NUM!	#NUM!								#NUM!	#NUM!								#NUM!	#NUM!								#NUM!	#NUM!								91	0	91	0
	91	0	794	1	0.819203					#NUM!	#NUM!								#NUM!	#NUM!								#NUM!	#NUM!								#NUM!	#NUM!								91	0	91	0
	91	0	793	1	0.819203					#NUM!	#NUM!								#NUM!	#NUM!								#NUM!	#NUM!								#NUM!	#NUM!								91	0	91	1
	92	0	792	1	0.819203					#NUM!	#NUM!								#NUM!	#NUM!								#NUM!	#NUM!								#NUM!	#NUM!								92	0	92	0
	92	0	791	1	0.819203					#NUM!	#NUM!								#NUM!	#NUM!								#NUM!	#NUM!								#NUM!	#NUM!								92	0	92	0
	92	0	790	1	0.819203					#NUM!	#NUM!								#NUM!	#NUM!								#NUM!	#NUM!								#NUM!	#NUM!								92	0	92	1
	93	0	789	1	0.819203					#NUM!	#NUM!								#NUM!	#NUM!								#NUM!	#NUM!								#NUM!	#NUM!								93	0	93	0
	93	0	788	1	0.819203					#NUM!	#NUM!								#NUM!	#NUM!								#NUM!	#NUM!								#NUM!	#NUM!								93	0	93	0
	93	0	787	1	0.819203					#NUM!	#NUM!								#NUM!	#NUM!								#NUM!	#NUM!								#NUM!	#NUM!								93	0	93	0
	93	0	786	1	0.819203					#NUM!	#NUM!								#NUM!	#NUM!								#NUM!	#NUM!								#NUM!	#NUM!								93	0	93	0
	93	0	785	1	0.819203					#NUM!	#NUM!								#NUM!	#NUM!								#NUM!	#NUM!								#NUM!	#NUM!								93	0	93	1
	94	0	784	1	0.819203					#NUM!	#NUM!								#NUM!	#NUM!								#NUM!	#NUM!								#NUM!	#NUM!								94	0	94	0
	94	0	783	1	0.819203					#NUM!	#NUM!								#NUM!	#NUM!								#NUM!	#NUM!								#NUM!	#NUM!								94	0	94	0
	94	0	782	1	0.819203					#NUM!	#NUM!								#NUM!	#NUM!								#NUM!	#NUM!								#NUM!	#NUM!								94	0	94	0
	94	0	781	1	0.819203					#NUM!	#NUM!								#NUM!	#NUM!								#NUM!	#NUM!								#NUM!	#NUM!								94	0	94	0
	94	0	780	1	0.819203					#NUM!	#NUM!								#NUM!	#NUM!								#NUM!	#NUM!								#NUM!	#NUM!								94	0	94	0
	94	0	779	1	0.819203					#NUM!	#NUM!								#NUM!	#NUM!								#NUM!	#NUM!								#NUM!	#NUM!								94	0	94	0
	94	0	778	1	0.819203					#NUM!	#NUM!								#NUM!	#NUM!								#NUM!	#NUM!								#NUM!	#NUM!								94	0	94	1
	95	0	777	1	0.819203					#NUM!	#NUM!								#NUM!	#NUM!								#NUM!	#NUM!								#NUM!	#NUM!								95	0	95	0
	95	0	776	1	0.819203					#NUM!	#NUM!								#NUM!	#NUM!								#NUM!	#NUM!								#NUM!	#NUM!								95	0	95	0
	95	0	775	1	0.819203					#NUM!	#NUM!								#NUM!	#NUM!								#NUM!	#NUM!								#NUM!	#NUM!								95	0	95	1
	96	0	774	1	0.819203					#NUM!	#NUM!								#NUM!	#NUM!								#NUM!	#NUM!								#NUM!	#NUM!								96	0	96	0
	96	0	773	1	0.819203					#NUM!	#NUM!								#NUM!	#NUM!								#NUM!	#NUM!								#NUM!	#NUM!								96	0	96	0
	96	0	772	1	0.819203					#NUM!	#NUM!								#NUM!	#NUM!								#NUM!	#NUM!								#NUM!	#NUM!								96	0	96	1
	97	0	771	1	0.819203					#NUM!	#NUM!								#NUM!	#NUM!								#NUM!	#NUM!								#NUM!	#NUM!								97	0	97	0
	97	0	770	1	0.819203					#NUM!	#NUM!								#NUM!	#NUM!								#NUM!	#NUM!								#NUM!	#NUM!								97	0	97	0
	97	0	769	1	0.819203					#NUM!	#NUM!								#NUM!	#NUM!								#NUM!	#NUM!								#NUM!	#NUM!								97	0	97	0
	97	0	768	1	0.819203					#NUM!	#NUM!								#NUM!	#NUM!								#NUM!	#NUM!								#NUM!	#NUM!								97	0	97	0
	97	0	767	1	0.819203					#NUM!	#NUM!								#NUM!	#NUM!								#NUM!	#NUM!								#NUM!	#NUM!								97	0	97	0
	97	0	766	1	0.819203					#NUM!	#NUM!								#NUM!	#NUM!								#NUM!	#NUM!								#NUM!	#NUM!								97	0	97	1
	98	0	765	1	0.819203					#NUM!	#NUM!								#NUM!	#NUM!								#NUM!	#NUM!								#NUM!	#NUM!								98	0	98	0
	98	0	764	1	0.819203					#NUM!	#NUM!								#NUM!	#NUM!								#NUM!	#NUM!								#NUM!	#NUM!								98	0	98	0
	98	0	763	1	0.819203					#NUM!	#NUM!								#NUM!	#NUM!								#NUM!	#NUM!								#NUM!	#NUM!								98	0	98	0
	98	0	762	1	0.819203					#NUM!	#NUM!								#NUM!	#NUM!								#NUM!	#NUM!								#NUM!	#NUM!								98	0	98	0
	98	0	761	1	0.819203					#NUM!	#NUM!								#NUM!	#NUM!								#NUM!	#NUM!								#NUM!	#NUM!								98	0	98	0
	98	0	760	1	0.819203					#NUM!	#NUM!								#NUM!	#NUM!								#NUM!	#NUM!								#NUM!	#NUM!								98	0	98	0
	98	0	759	1	0.819203					#NUM!	#NUM!								#NUM!	#NUM!								#NUM!	#NUM!								#NUM!	#NUM!								98	0	98	1
	99	0	758	1	0.819203					#NUM!	#NUM!								#NUM!	#NUM!								#NUM!	#NUM!								#NUM!	#NUM!								99	0	99	0
	99	0	757	1	0.819203					#NUM!	#NUM!								#NUM!	#NUM!								#NUM!	#NUM!								#NUM!	#NUM!								99	0	99	0
	99	0	756	1	0.819203					#NUM!	#NUM!								#NUM!	#NUM!								#NUM!	#NUM!								#NUM!	#NUM!								99	0	99	0
	99	0	755	1	0.819203					#NUM!	#NUM!								#NUM!	#NUM!								#NUM!	#NUM!								#NUM!	#NUM!								99	0	99	0
	99	0	754	1	0.819203					#NUM!	#NUM!								#NUM!	#NUM!								#NUM!	#NUM!								#NUM!	#NUM!								99	0	99	1
	100	0	753	1	0.819203					#NUM!	#NUM!								#NUM!	#NUM!								#NUM!	#NUM!								#NUM!	#NUM!								100	0	100	0
	100	0	752	1	0.819203					#NUM!	#NUM!								#NUM!	#NUM!								#NUM!	#NUM!								#NUM!	#NUM!								100	0	100	0
	100	0	751	1	0.819203					#NUM!	#NUM!								#NUM!	#NUM!								#NUM!	#NUM!								#NUM!	#NUM!								100	0	100	0
	100	0	750	1	0.819203					#NUM!	#NUM!								#NUM!	#NUM!								#NUM!	#NUM!								#NUM!	#NUM!								100	0	100	0
	100	0	749	1	0.819203					#NUM!	#NUM!								#NUM!	#NUM!								#NUM!	#NUM!								#NUM!	#NUM!								100	0	100	1
	101	0	748	1	0.819203					#NUM!	#NUM!								#NUM!	#NUM!								#NUM!	#NUM!								#NUM!	#NUM!								101	0	101	0
	101	0	747	1	0.819203					#NUM!	#NUM!								#NUM!	#NUM!								#NUM!	#NUM!								#NUM!	#NUM!								101	0	101	0
	101	0	746	1	0.819203					#NUM!	#NUM!								#NUM!	#NUM!								#NUM!	#NUM!								#NUM!	#NUM!								101	0	101	0
	101	0	745	1	0.819203					#NUM!	#NUM!								#NUM!	#NUM!								#NUM!	#NUM!								#NUM!	#NUM!								101	0	101	0
	101	0	744	1	0.819203					#NUM!	#NUM!								#NUM!	#NUM!								#NUM!	#NUM!								#NUM!	#NUM!								101	0	101	1
	102	0	743	1	0.819203					#NUM!	#NUM!								#NUM!	#NUM!								#NUM!	#NUM!								#NUM!	#NUM!								102	0	102	0
	102	0	742	1	0.819203					#NUM!	#NUM!								#NUM!	#NUM!								#NUM!	#NUM!								#NUM!	#NUM!								102	0	102	0
	102	0	741	1	0.819203					#NUM!	#NUM!								#NUM!	#NUM!								#NUM!	#NUM!								#NUM!	#NUM!								102	0	102	0
	102	0	740	1	0.819203					#NUM!	#NUM!								#NUM!	#NUM!								#NUM!	#NUM!								#NUM!	#NUM!								102	0	102	0
	102	0	739	1	0.819203					#NUM!	#NUM!								#NUM!	#NUM!								#NUM!	#NUM!								#NUM!	#NUM!								102	0	102	1
	103	0	738	1	0.819203					#NUM!	#NUM!								#NUM!	#NUM!								#NUM!	#NUM!								#NUM!	#NUM!								103	0	103	0
	103	0	737	1	0.819203					#NUM!	#NUM!								#NUM!	#NUM!								#NUM!	#NUM!								#NUM!	#NUM!								103	0	103	0
	103	0	736	1	0.819203					#NUM!	#NUM!								#NUM!	#NUM!								#NUM!	#NUM!								#NUM!	#NUM!								103	0	103	1
	104	0	735	1	0.819203					#NUM!	#NUM!								#NUM!	#NUM!								#NUM!	#NUM!								#NUM!	#NUM!								104	0	104	0
	104	0	734	1	0.819203					#NUM!	#NUM!								#NUM!	#NUM!								#NUM!	#NUM!								#NUM!	#NUM!								104	0	104	0
	104	0	733	1	0.819203					#NUM!	#NUM!								#NUM!	#NUM!								#NUM!	#NUM!								#NUM!	#NUM!								104	0	104	0
	104	0	732	1	0.819203					#NUM!	#NUM!								#NUM!	#NUM!								#NUM!	#NUM!								#NUM!	#NUM!								104	0	104	0
	104	0	731	1	0.819203					#NUM!	#NUM!								#NUM!	#NUM!								#NUM!	#NUM!								#NUM!	#NUM!								104	0	104	0
	104	0	730	1	0.819203					#NUM!	#NUM!								#NUM!	#NUM!								#NUM!	#NUM!								#NUM!	#NUM!								104	0	104	0
	104	0	729	1	0.819203					#NUM!	#NUM!								#NUM!	#NUM!								#NUM!	#NUM!								#NUM!	#NUM!								104	0	104	1
	105	0	728	1	0.819203					#NUM!	#NUM!								#NUM!	#NUM!								#NUM!	#NUM!								#NUM!	#NUM!								105	0	105	0
	105	0	727	1	0.819203					#NUM!	#NUM!								#NUM!	#NUM!								#NUM!	#NUM!								#NUM!	#NUM!								105	0	105	0
	105	0	726	1	0.819203					#NUM!	#NUM!								#NUM!	#NUM!								#NUM!	#NUM!								#NUM!	#NUM!								105	0	105	0
	105	0	725	1	0.819203					#NUM!	#NUM!								#NUM!	#NUM!								#NUM!	#NUM!								#NUM!	#NUM!								105	0	105	1
	106	0	724	1	0.819203					#NUM!	#NUM!								#NUM!	#NUM!								#NUM!	#NUM!								#NUM!	#NUM!								106	0	106	0
	106	0	723	1	0.819203					#NUM!	#NUM!								#NUM!	#NUM!								#NUM!	#NUM!								#NUM!	#NUM!								106	0	106	0
	106	0	722	1	0.819203					#NUM!	#NUM!								#NUM!	#NUM!								#NUM!	#NUM!								#NUM!	#NUM!								106	0	106	0
	106	0	721	1	0.819203					#NUM!	#NUM!								#NUM!	#NUM!								#NUM!	#NUM!								#NUM!	#NUM!								106	0	106	0
	106	0	720	1	0.819203					#NUM!	#NUM!								#NUM!	#NUM!								#NUM!	#NUM!								#NUM!	#NUM!								106	0	106	0
	106	0	719	1	0.819203					#NUM!	#NUM!								#NUM!	#NUM!								#NUM!	#NUM!								#NUM!	#NUM!								106	0	106	0
	106	0	718	1	0.819203					#NUM!	#NUM!								#NUM!	#NUM!								#NUM!	#NUM!								#NUM!	#NUM!								106	0	106	0
	106	0	717	1	0.819203					#NUM!	#NUM!								#NUM!	#NUM!								#NUM!	#NUM!								#NUM!	#NUM!								106	0	106	1
	107	1	716	0.998603	0.818059					#NUM!	#NUM!								#NUM!	#NUM!								#NUM!	#NUM!								#NUM!	#NUM!								107	1	107	0
	107	0	715	1	0.818059					#NUM!	#NUM!								#NUM!	#NUM!								#NUM!	#NUM!								#NUM!	#NUM!								107	0	107	0
	107	0	714	1	0.818059					#NUM!	#NUM!								#NUM!	#NUM!								#NUM!	#NUM!								#NUM!	#NUM!								107	0	107	0
	107	0	713	1	0.818059					#NUM!	#NUM!								#NUM!	#NUM!								#NUM!	#NUM!								#NUM!	#NUM!								107	0	107	0
	107	0	712	1	0.818059					#NUM!	#NUM!								#NUM!	#NUM!								#NUM!	#NUM!								#NUM!	#NUM!								107	0	107	0
	107	0	711	1	0.818059					#NUM!	#NUM!								#NUM!	#NUM!								#NUM!	#NUM!								#NUM!	#NUM!								107	0	107	0
	107	0	710	1	0.818059					#NUM!	#NUM!								#NUM!	#NUM!								#NUM!	#NUM!								#NUM!	#NUM!								107	0	107	0
	107	0	709	1	0.818059					#NUM!	#NUM!								#NUM!	#NUM!								#NUM!	#NUM!								#NUM!	#NUM!								107	0	107	0
	107	0	708	1	0.818059					#NUM!	#NUM!								#NUM!	#NUM!								#NUM!	#NUM!								#NUM!	#NUM!								107	0	107	0
	107	0	707	1	0.818059					#NUM!	#NUM!								#NUM!	#NUM!								#NUM!	#NUM!								#NUM!	#NUM!								107	0	107	0
	107	0	706	1	0.818059					#NUM!	#NUM!								#NUM!	#NUM!								#NUM!	#NUM!								#NUM!	#NUM!								107	0	107	0
	107	0	705	1	0.818059					#NUM!	#NUM!								#NUM!	#NUM!								#NUM!	#NUM!								#NUM!	#NUM!								107	0	107	0
	107	0	704	1	0.818059					#NUM!	#NUM!								#NUM!	#NUM!								#NUM!	#NUM!								#NUM!	#NUM!								107	0	107	0
	107	0	703	1	0.818059					#NUM!	#NUM!								#NUM!	#NUM!								#NUM!	#NUM!								#NUM!	#NUM!								107	0	107	0
	107	0	702	1	0.818059					#NUM!	#NUM!								#NUM!	#NUM!								#NUM!	#NUM!								#NUM!	#NUM!								107	0	107	1
	108	0	701	1	0.818059					#NUM!	#NUM!								#NUM!	#NUM!								#NUM!	#NUM!								#NUM!	#NUM!								108	0	108	0
	108	0	700	1	0.818059					#NUM!	#NUM!								#NUM!	#NUM!								#NUM!	#NUM!								#NUM!	#NUM!								108	0	108	0
	108	0	699	1	0.818059					#NUM!	#NUM!								#NUM!	#NUM!								#NUM!	#NUM!								#NUM!	#NUM!								108	0	108	0
	108	0	698	1	0.818059					#NUM!	#NUM!								#NUM!	#NUM!								#NUM!	#NUM!								#NUM!	#NUM!								108	0	108	0
	108	0	697	1	0.818059					#NUM!	#NUM!								#NUM!	#NUM!								#NUM!	#NUM!								#NUM!	#NUM!								108	0	108	0
	108	0	696	1	0.818059					#NUM!	#NUM!								#NUM!	#NUM!								#NUM!	#NUM!								#NUM!	#NUM!								108	0	108	1
	109	0	695	1	0.818059					#NUM!	#NUM!								#NUM!	#NUM!								#NUM!	#NUM!								#NUM!	#NUM!								109	0	109	0
	109	0	694	1	0.818059					#NUM!	#NUM!								#NUM!	#NUM!								#NUM!	#NUM!								#NUM!	#NUM!								109	0	109	0
	109	0	693	1	0.818059					#NUM!	#NUM!								#NUM!	#NUM!								#NUM!	#NUM!								#NUM!	#NUM!								109	0	109	1
	110	0	692	1	0.818059					#NUM!	#NUM!								#NUM!	#NUM!								#NUM!	#NUM!								#NUM!	#NUM!								110	0	110	0
	110	0	691	1	0.818059					#NUM!	#NUM!								#NUM!	#NUM!								#NUM!	#NUM!								#NUM!	#NUM!								110	0	110	0
	110	0	690	1	0.818059					#NUM!	#NUM!								#NUM!	#NUM!								#NUM!	#NUM!								#NUM!	#NUM!								110	0	110	0
	110	0	689	1	0.818059					#NUM!	#NUM!								#NUM!	#NUM!								#NUM!	#NUM!								#NUM!	#NUM!								110	0	110	0
	110	0	688	1	0.818059					#NUM!	#NUM!								#NUM!	#NUM!								#NUM!	#NUM!								#NUM!	#NUM!								110	0	110	1
	111	0	687	1	0.818059					#NUM!	#NUM!								#NUM!	#NUM!								#NUM!	#NUM!								#NUM!	#NUM!								111	0	111	0
	111	0	686	1	0.818059					#NUM!	#NUM!								#NUM!	#NUM!								#NUM!	#NUM!								#NUM!	#NUM!								111	0	111	0
	111	0	685	1	0.818059					#NUM!	#NUM!								#NUM!	#NUM!								#NUM!	#NUM!								#NUM!	#NUM!								111	0	111	0
	111	0	684	1	0.818059					#NUM!	#NUM!								#NUM!	#NUM!								#NUM!	#NUM!								#NUM!	#NUM!								111	0	111	0
	111	0	683	1	0.818059					#NUM!	#NUM!								#NUM!	#NUM!								#NUM!	#NUM!								#NUM!	#NUM!								111	0	111	1
	112	0	682	1	0.818059					#NUM!	#NUM!								#NUM!	#NUM!								#NUM!	#NUM!								#NUM!	#NUM!								112	0	112	0
	112	0	681	1	0.818059					#NUM!	#NUM!								#NUM!	#NUM!								#NUM!	#NUM!								#NUM!	#NUM!								112	0	112	0
	112	0	680	1	0.818059					#NUM!	#NUM!								#NUM!	#NUM!								#NUM!	#NUM!								#NUM!	#NUM!								112	0	112	0
	112	0	679	1	0.818059					#NUM!	#NUM!								#NUM!	#NUM!								#NUM!	#NUM!								#NUM!	#NUM!								112	0	112	0
	112	0	678	1	0.818059					#NUM!	#NUM!								#NUM!	#NUM!								#NUM!	#NUM!								#NUM!	#NUM!								112	0	112	0
	112	0	677	1	0.818059					#NUM!	#NUM!								#NUM!	#NUM!								#NUM!	#NUM!								#NUM!	#NUM!								112	0	112	1
	113	0	676	1	0.818059					#NUM!	#NUM!								#NUM!	#NUM!								#NUM!	#NUM!								#NUM!	#NUM!								113	0	113	0
	113	0	675	1	0.818059					#NUM!	#NUM!								#NUM!	#NUM!								#NUM!	#NUM!								#NUM!	#NUM!								113	0	113	0
	113	0	674	1	0.818059					#NUM!	#NUM!								#NUM!	#NUM!								#NUM!	#NUM!								#NUM!	#NUM!								113	0	113	0
	113	0	673	1	0.818059					#NUM!	#NUM!								#NUM!	#NUM!								#NUM!	#NUM!								#NUM!	#NUM!								113	0	113	0
	113	0	672	1	0.818059					#NUM!	#NUM!								#NUM!	#NUM!								#NUM!	#NUM!								#NUM!	#NUM!								113	0	113	0
	113	0	671	1	0.818059					#NUM!	#NUM!								#NUM!	#NUM!								#NUM!	#NUM!								#NUM!	#NUM!								113	0	113	0
	113	0	670	1	0.818059					#NUM!	#NUM!								#NUM!	#NUM!								#NUM!	#NUM!								#NUM!	#NUM!								113	0	113	0
	113	0	669	1	0.818059					#NUM!	#NUM!								#NUM!	#NUM!								#NUM!	#NUM!								#NUM!	#NUM!								113	0	113	1
	114	0	668	1	0.818059					#NUM!	#NUM!								#NUM!	#NUM!								#NUM!	#NUM!								#NUM!	#NUM!								114	0	114	0
	114	0	667	1	0.818059					#NUM!	#NUM!								#NUM!	#NUM!								#NUM!	#NUM!								#NUM!	#NUM!								114	0	114	0
	114	0	666	1	0.818059					#NUM!	#NUM!								#NUM!	#NUM!								#NUM!	#NUM!								#NUM!	#NUM!								114	0	114	0
	114	0	665	1	0.818059					#NUM!	#NUM!								#NUM!	#NUM!								#NUM!	#NUM!								#NUM!	#NUM!								114	0	114	0
	114	0	664	1	0.818059					#NUM!	#NUM!								#NUM!	#NUM!								#NUM!	#NUM!								#NUM!	#NUM!								114	0	114	1
	115	0	663	1	0.818059					#NUM!	#NUM!								#NUM!	#NUM!								#NUM!	#NUM!								#NUM!	#NUM!								115	0	115	0
	115	0	662	1	0.818059					#NUM!	#NUM!								#NUM!	#NUM!								#NUM!	#NUM!								#NUM!	#NUM!								115	0	115	0
	115	0	661	1	0.818059					#NUM!	#NUM!								#NUM!	#NUM!								#NUM!	#NUM!								#NUM!	#NUM!								115	0	115	0
	115	0	660	1	0.818059					#NUM!	#NUM!								#NUM!	#NUM!								#NUM!	#NUM!								#NUM!	#NUM!								115	0	115	0
	115	0	659	1	0.818059					#NUM!	#NUM!								#NUM!	#NUM!								#NUM!	#NUM!								#NUM!	#NUM!								115	0	115	0
	115	0	658	1	0.818059					#NUM!	#NUM!								#NUM!	#NUM!								#NUM!	#NUM!								#NUM!	#NUM!								115	0	115	0
	115	0	657	1	0.818059					#NUM!	#NUM!								#NUM!	#NUM!								#NUM!	#NUM!								#NUM!	#NUM!								115	0	115	0
	115	0	656	1	0.818059					#NUM!	#NUM!								#NUM!	#NUM!								#NUM!	#NUM!								#NUM!	#NUM!								115	0	115	0
	115	0	655	1	0.818059					#NUM!	#NUM!								#NUM!	#NUM!								#NUM!	#NUM!								#NUM!	#NUM!								115	0	115	0
	115	0	654	1	0.818059					#NUM!	#NUM!								#NUM!	#NUM!								#NUM!	#NUM!								#NUM!	#NUM!								115	0	115	0
	115	0	653	1	0.818059					#NUM!	#NUM!								#NUM!	#NUM!								#NUM!	#NUM!								#NUM!	#NUM!								115	0	115	0
	115	0	652	1	0.818059					#NUM!	#NUM!								#NUM!	#NUM!								#NUM!	#NUM!								#NUM!	#NUM!								115	0	115	0
	115	0	651	1	0.818059					#NUM!	#NUM!								#NUM!	#NUM!								#NUM!	#NUM!								#NUM!	#NUM!								115	0	115	1
	116	0	650	1	0.818059					#NUM!	#NUM!								#NUM!	#NUM!								#NUM!	#NUM!								#NUM!	#NUM!								116	0	116	0
	116	0	649	1	0.818059					#NUM!	#NUM!								#NUM!	#NUM!								#NUM!	#NUM!								#NUM!	#NUM!								116	0	116	0
	116	0	648	1	0.818059					#NUM!	#NUM!								#NUM!	#NUM!								#NUM!	#NUM!								#NUM!	#NUM!								116	0	116	0
	116	0	647	1	0.818059					#NUM!	#NUM!								#NUM!	#NUM!								#NUM!	#NUM!								#NUM!	#NUM!								116	0	116	0
	116	0	646	1	0.818059					#NUM!	#NUM!								#NUM!	#NUM!								#NUM!	#NUM!								#NUM!	#NUM!								116	0	116	1
	117	0	645	1	0.818059					#NUM!	#NUM!								#NUM!	#NUM!								#NUM!	#NUM!								#NUM!	#NUM!								117	0	117	1
	118	0	644	1	0.818059					#NUM!	#NUM!								#NUM!	#NUM!								#NUM!	#NUM!								#NUM!	#NUM!								118	0	118	0
	118	0	643	1	0.818059					#NUM!	#NUM!								#NUM!	#NUM!								#NUM!	#NUM!								#NUM!	#NUM!								118	0	118	0
	118	0	642	1	0.818059					#NUM!	#NUM!								#NUM!	#NUM!								#NUM!	#NUM!								#NUM!	#NUM!								118	0	118	0
	118	0	641	1	0.818059					#NUM!	#NUM!								#NUM!	#NUM!								#NUM!	#NUM!								#NUM!	#NUM!								118	0	118	0
	118	0	640	1	0.818059					#NUM!	#NUM!								#NUM!	#NUM!								#NUM!	#NUM!								#NUM!	#NUM!								118	0	118	0
	118	0	639	1	0.818059					#NUM!	#NUM!								#NUM!	#NUM!								#NUM!	#NUM!								#NUM!	#NUM!								118	0	118	1
	119	0	638	1	0.818059					#NUM!	#NUM!								#NUM!	#NUM!								#NUM!	#NUM!								#NUM!	#NUM!								119	0	119	0
	119	0	637	1	0.818059					#NUM!	#NUM!								#NUM!	#NUM!								#NUM!	#NUM!								#NUM!	#NUM!								119	0	119	0
	119	0	636	1	0.818059					#NUM!	#NUM!								#NUM!	#NUM!								#NUM!	#NUM!								#NUM!	#NUM!								119	0	119	0
	119	0	635	1	0.818059					#NUM!	#NUM!								#NUM!	#NUM!								#NUM!	#NUM!								#NUM!	#NUM!								119	0	119	0
	119	0	634	1	0.818059					#NUM!	#NUM!								#NUM!	#NUM!								#NUM!	#NUM!								#NUM!	#NUM!								119	0	119	0
	119	0	633	1	0.818059					#NUM!	#NUM!								#NUM!	#NUM!								#NUM!	#NUM!								#NUM!	#NUM!								119	0	119	0
	119	0	632	1	0.818059					#NUM!	#NUM!								#NUM!	#NUM!								#NUM!	#NUM!								#NUM!	#NUM!								119	0	119	1
	120	0	631	1	0.818059					#NUM!	#NUM!								#NUM!	#NUM!								#NUM!	#NUM!								#NUM!	#NUM!								120	0	120	0
	120	0	630	1	0.818059					#NUM!	#NUM!								#NUM!	#NUM!								#NUM!	#NUM!								#NUM!	#NUM!								120	0	120	0
	120	0	629	1	0.818059					#NUM!	#NUM!								#NUM!	#NUM!								#NUM!	#NUM!								#NUM!	#NUM!								120	0	120	0
	120	0	628	1	0.818059					#NUM!	#NUM!								#NUM!	#NUM!								#NUM!	#NUM!								#NUM!	#NUM!								120	0	120	0
	120	0	627	1	0.818059					#NUM!	#NUM!								#NUM!	#NUM!								#NUM!	#NUM!								#NUM!	#NUM!								120	0	120	0
	120	0	626	1	0.818059					#NUM!	#NUM!								#NUM!	#NUM!								#NUM!	#NUM!								#NUM!	#NUM!								120	0	120	0
	120	0	625	1	0.818059					#NUM!	#NUM!								#NUM!	#NUM!								#NUM!	#NUM!								#NUM!	#NUM!								120	0	120	0
	120	0	624	1	0.818059					#NUM!	#NUM!								#NUM!	#NUM!								#NUM!	#NUM!								#NUM!	#NUM!								120	0	120	0
	120	0	623	1	0.818059					#NUM!	#NUM!								#NUM!	#NUM!								#NUM!	#NUM!								#NUM!	#NUM!								120	0	120	0
	120	0	622	1	0.818059					#NUM!	#NUM!								#NUM!	#NUM!								#NUM!	#NUM!								#NUM!	#NUM!								120	0	120	0
	120	0	621	1	0.818059					#NUM!	#NUM!								#NUM!	#NUM!								#NUM!	#NUM!								#NUM!	#NUM!								120	0	120	1
	121	0	620	1	0.818059					#NUM!	#NUM!								#NUM!	#NUM!								#NUM!	#NUM!								#NUM!	#NUM!								121	0	121	0
	121	0	619	1	0.818059					#NUM!	#NUM!								#NUM!	#NUM!								#NUM!	#NUM!								#NUM!	#NUM!								121	0	121	0
	121	0	618	1	0.818059					#NUM!	#NUM!								#NUM!	#NUM!								#NUM!	#NUM!								#NUM!	#NUM!								121	0	121	0
	121	0	617	1	0.818059					#NUM!	#NUM!								#NUM!	#NUM!								#NUM!	#NUM!								#NUM!	#NUM!								121	0	121	0
	121	0	616	1	0.818059					#NUM!	#NUM!								#NUM!	#NUM!								#NUM!	#NUM!								#NUM!	#NUM!								121	0	121	0
	121	0	615	1	0.818059					#NUM!	#NUM!								#NUM!	#NUM!								#NUM!	#NUM!								#NUM!	#NUM!								121	0	121	0
	121	0	614	1	0.818059					#NUM!	#NUM!								#NUM!	#NUM!								#NUM!	#NUM!								#NUM!	#NUM!								121	0	121	0
	121	0	613	1	0.818059					#NUM!	#NUM!								#NUM!	#NUM!								#NUM!	#NUM!								#NUM!	#NUM!								121	0	121	0
	121	0	612	1	0.818059					#NUM!	#NUM!								#NUM!	#NUM!								#NUM!	#NUM!								#NUM!	#NUM!								121	0	121	0
	121	0	611	1	0.818059					#NUM!	#NUM!								#NUM!	#NUM!								#NUM!	#NUM!								#NUM!	#NUM!								121	0	121	0
	121	0	610	1	0.818059					#NUM!	#NUM!								#NUM!	#NUM!								#NUM!	#NUM!								#NUM!	#NUM!								121	0	121	1
	122	0	609	1	0.818059					#NUM!	#NUM!								#NUM!	#NUM!								#NUM!	#NUM!								#NUM!	#NUM!								122	0	122	0
	122	0	608	1	0.818059					#NUM!	#NUM!								#NUM!	#NUM!								#NUM!	#NUM!								#NUM!	#NUM!								122	0	122	0
	122	0	607	1	0.818059					#NUM!	#NUM!								#NUM!	#NUM!								#NUM!	#NUM!								#NUM!	#NUM!								122	0	122	0
	122	0	606	1	0.818059					#NUM!	#NUM!								#NUM!	#NUM!								#NUM!	#NUM!								#NUM!	#NUM!								122	0	122	0
	122	0	605	1	0.818059					#NUM!	#NUM!								#NUM!	#NUM!								#NUM!	#NUM!								#NUM!	#NUM!								122	0	122	0
	122	0	604	1	0.818059					#NUM!	#NUM!								#NUM!	#NUM!								#NUM!	#NUM!								#NUM!	#NUM!								122	0	122	0
	122	0	603	1	0.818059					#NUM!	#NUM!								#NUM!	#NUM!								#NUM!	#NUM!								#NUM!	#NUM!								122	0	122	0
	122	0	602	1	0.818059					#NUM!	#NUM!								#NUM!	#NUM!								#NUM!	#NUM!								#NUM!	#NUM!								122	0	122	0
	122	0	601	1	0.818059					#NUM!	#NUM!								#NUM!	#NUM!								#NUM!	#NUM!								#NUM!	#NUM!								122	0	122	0
	122	0	600	1	0.818059					#NUM!	#NUM!								#NUM!	#NUM!								#NUM!	#NUM!								#NUM!	#NUM!								122	0	122	0
	122	0	599	1	0.818059					#NUM!	#NUM!								#NUM!	#NUM!								#NUM!	#NUM!								#NUM!	#NUM!								122	0	122	1
	123	0	598	1	0.818059					#NUM!	#NUM!								#NUM!	#NUM!								#NUM!	#NUM!								#NUM!	#NUM!								123	0	123	0
	123	0	597	1	0.818059					#NUM!	#NUM!								#NUM!	#NUM!								#NUM!	#NUM!								#NUM!	#NUM!								123	0	123	0
	123	0	596	1	0.818059					#NUM!	#NUM!								#NUM!	#NUM!								#NUM!	#NUM!								#NUM!	#NUM!								123	0	123	0
	123	0	595	1	0.818059					#NUM!	#NUM!								#NUM!	#NUM!								#NUM!	#NUM!								#NUM!	#NUM!								123	0	123	0
	123	0	594	1	0.818059					#NUM!	#NUM!								#NUM!	#NUM!								#NUM!	#NUM!								#NUM!	#NUM!								123	0	123	0
	123	0	593	1	0.818059					#NUM!	#NUM!								#NUM!	#NUM!								#NUM!	#NUM!								#NUM!	#NUM!								123	0	123	0
	123	0	592	1	0.818059					#NUM!	#NUM!								#NUM!	#NUM!								#NUM!	#NUM!								#NUM!	#NUM!								123	0	123	0
	123	0	591	1	0.818059					#NUM!	#NUM!								#NUM!	#NUM!								#NUM!	#NUM!								#NUM!	#NUM!								123	0	123	1
	124	0	590	1	0.818059					#NUM!	#NUM!								#NUM!	#NUM!								#NUM!	#NUM!								#NUM!	#NUM!								124	0	124	0
	124	0	589	1	0.818059					#NUM!	#NUM!								#NUM!	#NUM!								#NUM!	#NUM!								#NUM!	#NUM!								124	0	124	0
	124	0	588	1	0.818059					#NUM!	#NUM!								#NUM!	#NUM!								#NUM!	#NUM!								#NUM!	#NUM!								124	0	124	0
	124	0	587	1	0.818059					#NUM!	#NUM!								#NUM!	#NUM!								#NUM!	#NUM!								#NUM!	#NUM!								124	0	124	0
	124	0	586	1	0.818059					#NUM!	#NUM!								#NUM!	#NUM!								#NUM!	#NUM!								#NUM!	#NUM!								124	0	124	0
	124	0	585	1	0.818059					#NUM!	#NUM!								#NUM!	#NUM!								#NUM!	#NUM!								#NUM!	#NUM!								124	0	124	0
	124	0	584	1	0.818059					#NUM!	#NUM!								#NUM!	#NUM!								#NUM!	#NUM!								#NUM!	#NUM!								124	0	124	1
	125	0	583	1	0.818059					#NUM!	#NUM!								#NUM!	#NUM!								#NUM!	#NUM!								#NUM!	#NUM!								125	0	125	0
	125	0	582	1	0.818059					#NUM!	#NUM!								#NUM!	#NUM!								#NUM!	#NUM!								#NUM!	#NUM!								125	0	125	0
	125	0	581	1	0.818059					#NUM!	#NUM!								#NUM!	#NUM!								#NUM!	#NUM!								#NUM!	#NUM!								125	0	125	0
	125	0	580	1	0.818059					#NUM!	#NUM!								#NUM!	#NUM!								#NUM!	#NUM!								#NUM!	#NUM!								125	0	125	0
	125	0	579	1	0.818059					#NUM!	#NUM!								#NUM!	#NUM!								#NUM!	#NUM!								#NUM!	#NUM!								125	0	125	0
	125	0	578	1	0.818059					#NUM!	#NUM!								#NUM!	#NUM!								#NUM!	#NUM!								#NUM!	#NUM!								125	0	125	0
	125	0	577	1	0.818059					#NUM!	#NUM!								#NUM!	#NUM!								#NUM!	#NUM!								#NUM!	#NUM!								125	0	125	0
	125	0	576	1	0.818059					#NUM!	#NUM!								#NUM!	#NUM!								#NUM!	#NUM!								#NUM!	#NUM!								125	0	125	0
	125	0	575	1	0.818059					#NUM!	#NUM!								#NUM!	#NUM!								#NUM!	#NUM!								#NUM!	#NUM!								125	0	125	0
	125	0	574	1	0.818059					#NUM!	#NUM!								#NUM!	#NUM!								#NUM!	#NUM!								#NUM!	#NUM!								125	0	125	1
	126	0	573	1	0.818059					#NUM!	#NUM!								#NUM!	#NUM!								#NUM!	#NUM!								#NUM!	#NUM!								126	0	126	0
	126	0	572	1	0.818059					#NUM!	#NUM!								#NUM!	#NUM!								#NUM!	#NUM!								#NUM!	#NUM!								126	0	126	0
	126	0	571	1	0.818059					#NUM!	#NUM!								#NUM!	#NUM!								#NUM!	#NUM!								#NUM!	#NUM!								126	0	126	0
	126	0	570	1	0.818059					#NUM!	#NUM!								#NUM!	#NUM!								#NUM!	#NUM!								#NUM!	#NUM!								126	0	126	1
	127	0	569	1	0.818059					#NUM!	#NUM!								#NUM!	#NUM!								#NUM!	#NUM!								#NUM!	#NUM!								127	0	127	0
	127	0	568	1	0.818059					#NUM!	#NUM!								#NUM!	#NUM!								#NUM!	#NUM!								#NUM!	#NUM!								127	0	127	0
	127	0	567	1	0.818059					#NUM!	#NUM!								#NUM!	#NUM!								#NUM!	#NUM!								#NUM!	#NUM!								127	0	127	0
	127	0	566	1	0.818059					#NUM!	#NUM!								#NUM!	#NUM!								#NUM!	#NUM!								#NUM!	#NUM!								127	0	127	0
	127	0	565	1	0.818059					#NUM!	#NUM!								#NUM!	#NUM!								#NUM!	#NUM!								#NUM!	#NUM!								127	0	127	0
	127	0	564	1	0.818059					#NUM!	#NUM!								#NUM!	#NUM!								#NUM!	#NUM!								#NUM!	#NUM!								127	0	127	0
	127	0	563	1	0.818059					#NUM!	#NUM!								#NUM!	#NUM!								#NUM!	#NUM!								#NUM!	#NUM!								127	0	127	1
	128	0	562	1	0.818059					#NUM!	#NUM!								#NUM!	#NUM!								#NUM!	#NUM!								#NUM!	#NUM!								128	0	128	0
	128	0	561	1	0.818059					#NUM!	#NUM!								#NUM!	#NUM!								#NUM!	#NUM!								#NUM!	#NUM!								128	0	128	0
	128	0	560	1	0.818059					#NUM!	#NUM!								#NUM!	#NUM!								#NUM!	#NUM!								#NUM!	#NUM!								128	0	128	0
	128	0	559	1	0.818059					#NUM!	#NUM!								#NUM!	#NUM!								#NUM!	#NUM!								#NUM!	#NUM!								128	0	128	0
	128	0	558	1	0.818059					#NUM!	#NUM!								#NUM!	#NUM!								#NUM!	#NUM!								#NUM!	#NUM!								128	0	128	0
	128	0	557	1	0.818059					#NUM!	#NUM!								#NUM!	#NUM!								#NUM!	#NUM!								#NUM!	#NUM!								128	0	128	0
	128	0	556	1	0.818059					#NUM!	#NUM!								#NUM!	#NUM!								#NUM!	#NUM!								#NUM!	#NUM!								128	0	128	0
	128	0	555	1	0.818059					#NUM!	#NUM!								#NUM!	#NUM!								#NUM!	#NUM!								#NUM!	#NUM!								128	0	128	0
	128	0	554	1	0.818059					#NUM!	#NUM!								#NUM!	#NUM!								#NUM!	#NUM!								#NUM!	#NUM!								128	0	128	0
	128	0	553	1	0.818059					#NUM!	#NUM!								#NUM!	#NUM!								#NUM!	#NUM!								#NUM!	#NUM!								128	0	128	1
	129	0	552	1	0.818059					#NUM!	#NUM!								#NUM!	#NUM!								#NUM!	#NUM!								#NUM!	#NUM!								129	0	129	0
	129	0	551	1	0.818059					#NUM!	#NUM!								#NUM!	#NUM!								#NUM!	#NUM!								#NUM!	#NUM!								129	0	129	0
	129	0	550	1	0.818059					#NUM!	#NUM!								#NUM!	#NUM!								#NUM!	#NUM!								#NUM!	#NUM!								129	0	129	0
	129	0	549	1	0.818059					#NUM!	#NUM!								#NUM!	#NUM!								#NUM!	#NUM!								#NUM!	#NUM!								129	0	129	0
	129	0	548	1	0.818059					#NUM!	#NUM!								#NUM!	#NUM!								#NUM!	#NUM!								#NUM!	#NUM!								129	0	129	0
	129	0	547	1	0.818059					#NUM!	#NUM!								#NUM!	#NUM!								#NUM!	#NUM!								#NUM!	#NUM!								129	0	129	0
	129	0	546	1	0.818059					#NUM!	#NUM!								#NUM!	#NUM!								#NUM!	#NUM!								#NUM!	#NUM!								129	0	129	0
	129	0	545	1	0.818059					#NUM!	#NUM!								#NUM!	#NUM!								#NUM!	#NUM!								#NUM!	#NUM!								129	0	129	0
	129	0	544	1	0.818059					#NUM!	#NUM!								#NUM!	#NUM!								#NUM!	#NUM!								#NUM!	#NUM!								129	0	129	0
	129	0	543	1	0.818059					#NUM!	#NUM!								#NUM!	#NUM!								#NUM!	#NUM!								#NUM!	#NUM!								129	0	129	0
	129	0	542	1	0.818059					#NUM!	#NUM!								#NUM!	#NUM!								#NUM!	#NUM!								#NUM!	#NUM!								129	0	129	1
	130	0	541	1	0.818059					#NUM!	#NUM!								#NUM!	#NUM!								#NUM!	#NUM!								#NUM!	#NUM!								130	0	130	0
	130	0	540	1	0.818059					#NUM!	#NUM!								#NUM!	#NUM!								#NUM!	#NUM!								#NUM!	#NUM!								130	0	130	0
	130	0	539	1	0.818059					#NUM!	#NUM!								#NUM!	#NUM!								#NUM!	#NUM!								#NUM!	#NUM!								130	0	130	0
	130	0	538	1	0.818059					#NUM!	#NUM!								#NUM!	#NUM!								#NUM!	#NUM!								#NUM!	#NUM!								130	0	130	0
	130	0	537	1	0.818059					#NUM!	#NUM!								#NUM!	#NUM!								#NUM!	#NUM!								#NUM!	#NUM!								130	0	130	0
	130	0	536	1	0.818059					#NUM!	#NUM!								#NUM!	#NUM!								#NUM!	#NUM!								#NUM!	#NUM!								130	0	130	0
	130	0	535	1	0.818059					#NUM!	#NUM!								#NUM!	#NUM!								#NUM!	#NUM!								#NUM!	#NUM!								130	0	130	1
	131	0	534	1	0.818059					#NUM!	#NUM!								#NUM!	#NUM!								#NUM!	#NUM!								#NUM!	#NUM!								131	0	131	0
	131	0	533	1	0.818059					#NUM!	#NUM!								#NUM!	#NUM!								#NUM!	#NUM!								#NUM!	#NUM!								131	0	131	0
	131	0	532	1	0.818059					#NUM!	#NUM!								#NUM!	#NUM!								#NUM!	#NUM!								#NUM!	#NUM!								131	0	131	0
	131	0	531	1	0.818059					#NUM!	#NUM!								#NUM!	#NUM!								#NUM!	#NUM!								#NUM!	#NUM!								131	0	131	0
	131	0	530	1	0.818059					#NUM!	#NUM!								#NUM!	#NUM!								#NUM!	#NUM!								#NUM!	#NUM!								131	0	131	0
	131	0	529	1	0.818059					#NUM!	#NUM!								#NUM!	#NUM!								#NUM!	#NUM!								#NUM!	#NUM!								131	0	131	0
	131	0	528	1	0.818059					#NUM!	#NUM!								#NUM!	#NUM!								#NUM!	#NUM!								#NUM!	#NUM!								131	0	131	1
	132	0	527	1	0.818059					#NUM!	#NUM!								#NUM!	#NUM!								#NUM!	#NUM!								#NUM!	#NUM!								132	0	132	0
	132	0	526	1	0.818059					#NUM!	#NUM!								#NUM!	#NUM!								#NUM!	#NUM!								#NUM!	#NUM!								132	0	132	0
	132	0	525	1	0.818059					#NUM!	#NUM!								#NUM!	#NUM!								#NUM!	#NUM!								#NUM!	#NUM!								132	0	132	0
	132	0	524	1	0.818059					#NUM!	#NUM!								#NUM!	#NUM!								#NUM!	#NUM!								#NUM!	#NUM!								132	0	132	0
	132	0	523	1	0.818059					#NUM!	#NUM!								#NUM!	#NUM!								#NUM!	#NUM!								#NUM!	#NUM!								132	0	132	0
	132	0	522	1	0.818059					#NUM!	#NUM!								#NUM!	#NUM!								#NUM!	#NUM!								#NUM!	#NUM!								132	0	132	0
	132	0	521	1	0.818059					#NUM!	#NUM!								#NUM!	#NUM!								#NUM!	#NUM!								#NUM!	#NUM!								132	0	132	0
	132	0	520	1	0.818059					#NUM!	#NUM!								#NUM!	#NUM!								#NUM!	#NUM!								#NUM!	#NUM!								132	0	132	1
	133	1	519	0.998073	0.816483					#NUM!	#NUM!								#NUM!	#NUM!								#NUM!	#NUM!								#NUM!	#NUM!								133	1	133	0
	133	0	518	1	0.816483					#NUM!	#NUM!								#NUM!	#NUM!								#NUM!	#NUM!								#NUM!	#NUM!								133	0	133	0
	133	0	517	1	0.816483					#NUM!	#NUM!								#NUM!	#NUM!								#NUM!	#NUM!								#NUM!	#NUM!								133	0	133	0
	133	0	516	1	0.816483					#NUM!	#NUM!								#NUM!	#NUM!								#NUM!	#NUM!								#NUM!	#NUM!								133	0	133	0
	133	0	515	1	0.816483					#NUM!	#NUM!								#NUM!	#NUM!								#NUM!	#NUM!								#NUM!	#NUM!								133	0	133	0
	133	0	514	1	0.816483					#NUM!	#NUM!								#NUM!	#NUM!								#NUM!	#NUM!								#NUM!	#NUM!								133	0	133	0
	133	0	513	1	0.816483					#NUM!	#NUM!								#NUM!	#NUM!								#NUM!	#NUM!								#NUM!	#NUM!								133	0	133	0
	133	0	512	1	0.816483					#NUM!	#NUM!								#NUM!	#NUM!								#NUM!	#NUM!								#NUM!	#NUM!								133	0	133	0
	133	0	511	1	0.816483					#NUM!	#NUM!								#NUM!	#NUM!								#NUM!	#NUM!								#NUM!	#NUM!								133	0	133	0
	133	0	510	1	0.816483					#NUM!	#NUM!								#NUM!	#NUM!								#NUM!	#NUM!								#NUM!	#NUM!								133	0	133	0
	133	0	509	1	0.816483					#NUM!	#NUM!								#NUM!	#NUM!								#NUM!	#NUM!								#NUM!	#NUM!								133	0	133	0
	133	0	508	1	0.816483					#NUM!	#NUM!								#NUM!	#NUM!								#NUM!	#NUM!								#NUM!	#NUM!								133	0	133	0
	133	0	507	1	0.816483					#NUM!	#NUM!								#NUM!	#NUM!								#NUM!	#NUM!								#NUM!	#NUM!								133	0	133	1
	134	0	506	1	0.816483					#NUM!	#NUM!								#NUM!	#NUM!								#NUM!	#NUM!								#NUM!	#NUM!								134	0	134	0
	134	0	505	1	0.816483					#NUM!	#NUM!								#NUM!	#NUM!								#NUM!	#NUM!								#NUM!	#NUM!								134	0	134	0
	134	0	504	1	0.816483					#NUM!	#NUM!								#NUM!	#NUM!								#NUM!	#NUM!								#NUM!	#NUM!								134	0	134	0
	134	0	503	1	0.816483					#NUM!	#NUM!								#NUM!	#NUM!								#NUM!	#NUM!								#NUM!	#NUM!								134	0	134	0
	134	0	502	1	0.816483					#NUM!	#NUM!								#NUM!	#NUM!								#NUM!	#NUM!								#NUM!	#NUM!								134	0	134	0
	134	0	501	1	0.816483					#NUM!	#NUM!								#NUM!	#NUM!								#NUM!	#NUM!								#NUM!	#NUM!								134	0	134	1
	135	0	500	1	0.816483					#NUM!	#NUM!								#NUM!	#NUM!								#NUM!	#NUM!								#NUM!	#NUM!								135	0	135	0
	135	0	499	1	0.816483					#NUM!	#NUM!								#NUM!	#NUM!								#NUM!	#NUM!								#NUM!	#NUM!								135	0	135	0
	135	0	498	1	0.816483					#NUM!	#NUM!								#NUM!	#NUM!								#NUM!	#NUM!								#NUM!	#NUM!								135	0	135	0
	135	0	497	1	0.816483					#NUM!	#NUM!								#NUM!	#NUM!								#NUM!	#NUM!								#NUM!	#NUM!								135	0	135	0
	135	0	496	1	0.816483					#NUM!	#NUM!								#NUM!	#NUM!								#NUM!	#NUM!								#NUM!	#NUM!								135	0	135	0
	135	0	495	1	0.816483					#NUM!	#NUM!								#NUM!	#NUM!								#NUM!	#NUM!								#NUM!	#NUM!								135	0	135	0
	135	0	494	1	0.816483					#NUM!	#NUM!								#NUM!	#NUM!								#NUM!	#NUM!								#NUM!	#NUM!								135	0	135	0
	135	0	493	1	0.816483					#NUM!	#NUM!								#NUM!	#NUM!								#NUM!	#NUM!								#NUM!	#NUM!								135	0	135	0
	135	0	492	1	0.816483					#NUM!	#NUM!								#NUM!	#NUM!								#NUM!	#NUM!								#NUM!	#NUM!								135	0	135	1
	136	0	491	1	0.816483					#NUM!	#NUM!								#NUM!	#NUM!								#NUM!	#NUM!								#NUM!	#NUM!								136	0	136	0
	136	0	490	1	0.816483					#NUM!	#NUM!								#NUM!	#NUM!								#NUM!	#NUM!								#NUM!	#NUM!								136	0	136	0
	136	0	489	1	0.816483					#NUM!	#NUM!								#NUM!	#NUM!								#NUM!	#NUM!								#NUM!	#NUM!								136	0	136	0
	136	0	488	1	0.816483					#NUM!	#NUM!								#NUM!	#NUM!								#NUM!	#NUM!								#NUM!	#NUM!								136	0	136	0
	136	0	487	1	0.816483					#NUM!	#NUM!								#NUM!	#NUM!								#NUM!	#NUM!								#NUM!	#NUM!								136	0	136	0
	136	0	486	1	0.816483					#NUM!	#NUM!								#NUM!	#NUM!								#NUM!	#NUM!								#NUM!	#NUM!								136	0	136	0
	136	0	485	1	0.816483					#NUM!	#NUM!								#NUM!	#NUM!								#NUM!	#NUM!								#NUM!	#NUM!								136	0	136	0
	136	0	484	1	0.816483					#NUM!	#NUM!								#NUM!	#NUM!								#NUM!	#NUM!								#NUM!	#NUM!								136	0	136	0
	136	0	483	1	0.816483					#NUM!	#NUM!								#NUM!	#NUM!								#NUM!	#NUM!								#NUM!	#NUM!								136	0	136	0
	136	0	482	1	0.816483					#NUM!	#NUM!								#NUM!	#NUM!								#NUM!	#NUM!								#NUM!	#NUM!								136	0	136	0
	136	0	481	1	0.816483					#NUM!	#NUM!								#NUM!	#NUM!								#NUM!	#NUM!								#NUM!	#NUM!								136	0	136	0
	136	0	480	1	0.816483					#NUM!	#NUM!								#NUM!	#NUM!								#NUM!	#NUM!								#NUM!	#NUM!								136	0	136	1
	137	0	479	1	0.816483					#NUM!	#NUM!								#NUM!	#NUM!								#NUM!	#NUM!								#NUM!	#NUM!								137	0	137	0
	137	0	478	1	0.816483					#NUM!	#NUM!								#NUM!	#NUM!								#NUM!	#NUM!								#NUM!	#NUM!								137	0	137	0
	137	0	477	1	0.816483					#NUM!	#NUM!								#NUM!	#NUM!								#NUM!	#NUM!								#NUM!	#NUM!								137	0	137	0
	137	0	476	1	0.816483					#NUM!	#NUM!								#NUM!	#NUM!								#NUM!	#NUM!								#NUM!	#NUM!								137	0	137	0
	137	0	475	1	0.816483					#NUM!	#NUM!								#NUM!	#NUM!								#NUM!	#NUM!								#NUM!	#NUM!								137	0	137	0
	137	0	474	1	0.816483					#NUM!	#NUM!								#NUM!	#NUM!								#NUM!	#NUM!								#NUM!	#NUM!								137	0	137	0
	137	0	473	1	0.816483					#NUM!	#NUM!								#NUM!	#NUM!								#NUM!	#NUM!								#NUM!	#NUM!								137	0	137	1
	138	0	472	1	0.816483					#NUM!	#NUM!								#NUM!	#NUM!								#NUM!	#NUM!								#NUM!	#NUM!								138	0	138	0
	138	0	471	1	0.816483					#NUM!	#NUM!								#NUM!	#NUM!								#NUM!	#NUM!								#NUM!	#NUM!								138	0	138	0
	138	0	470	1	0.816483					#NUM!	#NUM!								#NUM!	#NUM!								#NUM!	#NUM!								#NUM!	#NUM!								138	0	138	0
	138	0	469	1	0.816483					#NUM!	#NUM!								#NUM!	#NUM!								#NUM!	#NUM!								#NUM!	#NUM!								138	0	138	0
	138	0	468	1	0.816483					#NUM!	#NUM!								#NUM!	#NUM!								#NUM!	#NUM!								#NUM!	#NUM!								138	0	138	1
	139	0	467	1	0.816483					#NUM!	#NUM!								#NUM!	#NUM!								#NUM!	#NUM!								#NUM!	#NUM!								139	0	139	0
	139	0	466	1	0.816483					#NUM!	#NUM!								#NUM!	#NUM!								#NUM!	#NUM!								#NUM!	#NUM!								139	0	139	0
	139	0	465	1	0.816483					#NUM!	#NUM!								#NUM!	#NUM!								#NUM!	#NUM!								#NUM!	#NUM!								139	0	139	0
	139	0	464	1	0.816483					#NUM!	#NUM!								#NUM!	#NUM!								#NUM!	#NUM!								#NUM!	#NUM!								139	0	139	0
	139	0	463	1	0.816483					#NUM!	#NUM!								#NUM!	#NUM!								#NUM!	#NUM!								#NUM!	#NUM!								139	0	139	0
	139	0	462	1	0.816483					#NUM!	#NUM!								#NUM!	#NUM!								#NUM!	#NUM!								#NUM!	#NUM!								139	0	139	0
	139	0	461	1	0.816483					#NUM!	#NUM!								#NUM!	#NUM!								#NUM!	#NUM!								#NUM!	#NUM!								139	0	139	0
	139	0	460	1	0.816483					#NUM!	#NUM!								#NUM!	#NUM!								#NUM!	#NUM!								#NUM!	#NUM!								139	0	139	0
	139	0	459	1	0.816483					#NUM!	#NUM!								#NUM!	#NUM!								#NUM!	#NUM!								#NUM!	#NUM!								139	0	139	0
	139	0	458	1	0.816483					#NUM!	#NUM!								#NUM!	#NUM!								#NUM!	#NUM!								#NUM!	#NUM!								139	0	139	0
	139	0	457	1	0.816483					#NUM!	#NUM!								#NUM!	#NUM!								#NUM!	#NUM!								#NUM!	#NUM!								139	0	139	0
	139	0	456	1	0.816483					#NUM!	#NUM!								#NUM!	#NUM!								#NUM!	#NUM!								#NUM!	#NUM!								139	0	139	0
	139	0	455	1	0.816483					#NUM!	#NUM!								#NUM!	#NUM!								#NUM!	#NUM!								#NUM!	#NUM!								139	0	139	0
	139	0	454	1	0.816483					#NUM!	#NUM!								#NUM!	#NUM!								#NUM!	#NUM!								#NUM!	#NUM!								139	0	139	0
	139	0	453	1	0.816483					#NUM!	#NUM!								#NUM!	#NUM!								#NUM!	#NUM!								#NUM!	#NUM!								139	0	139	0
	139	0	452	1	0.816483					#NUM!	#NUM!								#NUM!	#NUM!								#NUM!	#NUM!								#NUM!	#NUM!								139	0	139	1
	140	0	451	1	0.816483					#NUM!	#NUM!								#NUM!	#NUM!								#NUM!	#NUM!								#NUM!	#NUM!								140	0	140	0
	140	0	450	1	0.816483					#NUM!	#NUM!								#NUM!	#NUM!								#NUM!	#NUM!								#NUM!	#NUM!								140	0	140	0
	140	0	449	1	0.816483					#NUM!	#NUM!								#NUM!	#NUM!								#NUM!	#NUM!								#NUM!	#NUM!								140	0	140	0
	140	0	448	1	0.816483					#NUM!	#NUM!								#NUM!	#NUM!								#NUM!	#NUM!								#NUM!	#NUM!								140	0	140	0
	140	0	447	1	0.816483					#NUM!	#NUM!								#NUM!	#NUM!								#NUM!	#NUM!								#NUM!	#NUM!								140	0	140	0
	140	0	446	1	0.816483					#NUM!	#NUM!								#NUM!	#NUM!								#NUM!	#NUM!								#NUM!	#NUM!								140	0	140	0
	140	0	445	1	0.816483					#NUM!	#NUM!								#NUM!	#NUM!								#NUM!	#NUM!								#NUM!	#NUM!								140	0	140	0
	140	0	444	1	0.816483					#NUM!	#NUM!								#NUM!	#NUM!								#NUM!	#NUM!								#NUM!	#NUM!								140	0	140	1
	141	0	443	1	0.816483					#NUM!	#NUM!								#NUM!	#NUM!								#NUM!	#NUM!								#NUM!	#NUM!								141	0	141	0
	141	0	442	1	0.816483					#NUM!	#NUM!								#NUM!	#NUM!								#NUM!	#NUM!								#NUM!	#NUM!								141	0	141	0
	141	0	441	1	0.816483					#NUM!	#NUM!								#NUM!	#NUM!								#NUM!	#NUM!								#NUM!	#NUM!								141	0	141	0
	141	0	440	1	0.816483					#NUM!	#NUM!								#NUM!	#NUM!								#NUM!	#NUM!								#NUM!	#NUM!								141	0	141	0
	141	0	439	1	0.816483					#NUM!	#NUM!								#NUM!	#NUM!								#NUM!	#NUM!								#NUM!	#NUM!								141	0	141	0
	141	0	438	1	0.816483					#NUM!	#NUM!								#NUM!	#NUM!								#NUM!	#NUM!								#NUM!	#NUM!								141	0	141	0
	141	0	437	1	0.816483					#NUM!	#NUM!								#NUM!	#NUM!								#NUM!	#NUM!								#NUM!	#NUM!								141	0	141	0
	141	0	436	1	0.816483					#NUM!	#NUM!								#NUM!	#NUM!								#NUM!	#NUM!								#NUM!	#NUM!								141	0	141	0
	141	0	435	1	0.816483					#NUM!	#NUM!								#NUM!	#NUM!								#NUM!	#NUM!								#NUM!	#NUM!								141	0	141	0
	141	0	434	1	0.816483					#NUM!	#NUM!								#NUM!	#NUM!								#NUM!	#NUM!								#NUM!	#NUM!								141	0	141	0
	141	0	433	1	0.816483					#NUM!	#NUM!								#NUM!	#NUM!								#NUM!	#NUM!								#NUM!	#NUM!								141	0	141	0
	141	0	432	1	0.816483					#NUM!	#NUM!								#NUM!	#NUM!								#NUM!	#NUM!								#NUM!	#NUM!								141	0	141	0
	141	0	431	1	0.816483					#NUM!	#NUM!								#NUM!	#NUM!								#NUM!	#NUM!								#NUM!	#NUM!								141	0	141	0
	141	0	430	1	0.816483					#NUM!	#NUM!								#NUM!	#NUM!								#NUM!	#NUM!								#NUM!	#NUM!								141	0	141	1
	142	0	429	1	0.816483					#NUM!	#NUM!								#NUM!	#NUM!								#NUM!	#NUM!								#NUM!	#NUM!								142	0	142	0
	142	0	428	1	0.816483					#NUM!	#NUM!								#NUM!	#NUM!								#NUM!	#NUM!								#NUM!	#NUM!								142	0	142	0
	142	0	427	1	0.816483					#NUM!	#NUM!								#NUM!	#NUM!								#NUM!	#NUM!								#NUM!	#NUM!								142	0	142	0
	142	0	426	1	0.816483					#NUM!	#NUM!								#NUM!	#NUM!								#NUM!	#NUM!								#NUM!	#NUM!								142	0	142	0
	142	0	425	1	0.816483					#NUM!	#NUM!								#NUM!	#NUM!								#NUM!	#NUM!								#NUM!	#NUM!								142	0	142	0
	142	0	424	1	0.816483					#NUM!	#NUM!								#NUM!	#NUM!								#NUM!	#NUM!								#NUM!	#NUM!								142	0	142	0
	142	0	423	1	0.816483					#NUM!	#NUM!								#NUM!	#NUM!								#NUM!	#NUM!								#NUM!	#NUM!								142	0	142	0
	142	0	422	1	0.816483					#NUM!	#NUM!								#NUM!	#NUM!								#NUM!	#NUM!								#NUM!	#NUM!								142	0	142	1
	143	0	421	1	0.816483					#NUM!	#NUM!								#NUM!	#NUM!								#NUM!	#NUM!								#NUM!	#NUM!								143	0	143	0
	143	0	420	1	0.816483					#NUM!	#NUM!								#NUM!	#NUM!								#NUM!	#NUM!								#NUM!	#NUM!								143	0	143	0
	143	0	419	1	0.816483					#NUM!	#NUM!								#NUM!	#NUM!								#NUM!	#NUM!								#NUM!	#NUM!								143	0	143	0
	143	0	418	1	0.816483					#NUM!	#NUM!								#NUM!	#NUM!								#NUM!	#NUM!								#NUM!	#NUM!								143	0	143	0
	143	0	417	1	0.816483					#NUM!	#NUM!								#NUM!	#NUM!								#NUM!	#NUM!								#NUM!	#NUM!								143	0	143	0
	143	0	416	1	0.816483					#NUM!	#NUM!								#NUM!	#NUM!								#NUM!	#NUM!								#NUM!	#NUM!								143	0	143	0
	143	0	415	1	0.816483					#NUM!	#NUM!								#NUM!	#NUM!								#NUM!	#NUM!								#NUM!	#NUM!								143	0	143	0
	143	0	414	1	0.816483					#NUM!	#NUM!								#NUM!	#NUM!								#NUM!	#NUM!								#NUM!	#NUM!								143	0	143	0
	143	0	413	1	0.816483					#NUM!	#NUM!								#NUM!	#NUM!								#NUM!	#NUM!								#NUM!	#NUM!								143	0	143	0
	143	0	412	1	0.816483					#NUM!	#NUM!								#NUM!	#NUM!								#NUM!	#NUM!								#NUM!	#NUM!								143	0	143	1
	144	0	411	1	0.816483					#NUM!	#NUM!								#NUM!	#NUM!								#NUM!	#NUM!								#NUM!	#NUM!								144	0	144	0
	144	0	410	1	0.816483					#NUM!	#NUM!								#NUM!	#NUM!								#NUM!	#NUM!								#NUM!	#NUM!								144	0	144	0
	144	0	409	1	0.816483					#NUM!	#NUM!								#NUM!	#NUM!								#NUM!	#NUM!								#NUM!	#NUM!								144	0	144	0
	144	0	408	1	0.816483					#NUM!	#NUM!								#NUM!	#NUM!								#NUM!	#NUM!								#NUM!	#NUM!								144	0	144	0
	144	0	407	1	0.816483					#NUM!	#NUM!								#NUM!	#NUM!								#NUM!	#NUM!								#NUM!	#NUM!								144	0	144	0
	144	0	406	1	0.816483					#NUM!	#NUM!								#NUM!	#NUM!								#NUM!	#NUM!								#NUM!	#NUM!								144	0	144	0
	144	0	405	1	0.816483					#NUM!	#NUM!								#NUM!	#NUM!								#NUM!	#NUM!								#NUM!	#NUM!								144	0	144	0
	144	0	404	1	0.816483					#NUM!	#NUM!								#NUM!	#NUM!								#NUM!	#NUM!								#NUM!	#NUM!								144	0	144	0
	144	0	403	1	0.816483					#NUM!	#NUM!								#NUM!	#NUM!								#NUM!	#NUM!								#NUM!	#NUM!								144	0	144	0
	144	0	402	1	0.816483					#NUM!	#NUM!								#NUM!	#NUM!								#NUM!	#NUM!								#NUM!	#NUM!								144	0	144	1
	145	0	401	1	0.816483					#NUM!	#NUM!								#NUM!	#NUM!								#NUM!	#NUM!								#NUM!	#NUM!								145	0	145	0
	145	0	400	1	0.816483					#NUM!	#NUM!								#NUM!	#NUM!								#NUM!	#NUM!								#NUM!	#NUM!								145	0	145	0
	145	0	399	1	0.816483					#NUM!	#NUM!								#NUM!	#NUM!								#NUM!	#NUM!								#NUM!	#NUM!								145	0	145	0
	145	0	398	1	0.816483					#NUM!	#NUM!								#NUM!	#NUM!								#NUM!	#NUM!								#NUM!	#NUM!								145	0	145	0
	145	0	397	1	0.816483					#NUM!	#NUM!								#NUM!	#NUM!								#NUM!	#NUM!								#NUM!	#NUM!								145	0	145	0
	145	0	396	1	0.816483					#NUM!	#NUM!								#NUM!	#NUM!								#NUM!	#NUM!								#NUM!	#NUM!								145	0	145	0
	145	0	395	1	0.816483					#NUM!	#NUM!								#NUM!	#NUM!								#NUM!	#NUM!								#NUM!	#NUM!								145	0	145	0
	145	0	394	1	0.816483					#NUM!	#NUM!								#NUM!	#NUM!								#NUM!	#NUM!								#NUM!	#NUM!								145	0	145	0
	145	0	393	1	0.816483					#NUM!	#NUM!								#NUM!	#NUM!								#NUM!	#NUM!								#NUM!	#NUM!								145	0	145	0
	145	0	392	1	0.816483					#NUM!	#NUM!								#NUM!	#NUM!								#NUM!	#NUM!								#NUM!	#NUM!								145	0	145	1
	146	0	391	1	0.816483					#NUM!	#NUM!								#NUM!	#NUM!								#NUM!	#NUM!								#NUM!	#NUM!								146	0	146	0
	146	0	390	1	0.816483					#NUM!	#NUM!								#NUM!	#NUM!								#NUM!	#NUM!								#NUM!	#NUM!								146	0	146	0
	146	0	389	1	0.816483					#NUM!	#NUM!								#NUM!	#NUM!								#NUM!	#NUM!								#NUM!	#NUM!								146	0	146	0
	146	0	388	1	0.816483					#NUM!	#NUM!								#NUM!	#NUM!								#NUM!	#NUM!								#NUM!	#NUM!								146	0	146	0
	146	0	387	1	0.816483					#NUM!	#NUM!								#NUM!	#NUM!								#NUM!	#NUM!								#NUM!	#NUM!								146	0	146	0
	146	0	386	1	0.816483					#NUM!	#NUM!								#NUM!	#NUM!								#NUM!	#NUM!								#NUM!	#NUM!								146	0	146	0
	146	0	385	1	0.816483					#NUM!	#NUM!								#NUM!	#NUM!								#NUM!	#NUM!								#NUM!	#NUM!								146	0	146	0
	146	0	384	1	0.816483					#NUM!	#NUM!								#NUM!	#NUM!								#NUM!	#NUM!								#NUM!	#NUM!								146	0	146	0
	146	0	383	1	0.816483					#NUM!	#NUM!								#NUM!	#NUM!								#NUM!	#NUM!								#NUM!	#NUM!								146	0	146	0
	146	0	382	1	0.816483					#NUM!	#NUM!								#NUM!	#NUM!								#NUM!	#NUM!								#NUM!	#NUM!								146	0	146	0
	146	0	381	1	0.816483					#NUM!	#NUM!								#NUM!	#NUM!								#NUM!	#NUM!								#NUM!	#NUM!								146	0	146	0
	146	0	380	1	0.816483					#NUM!	#NUM!								#NUM!	#NUM!								#NUM!	#NUM!								#NUM!	#NUM!								146	0	146	0
	146	0	379	1	0.816483					#NUM!	#NUM!								#NUM!	#NUM!								#NUM!	#NUM!								#NUM!	#NUM!								146	0	146	1
	147	0	378	1	0.816483					#NUM!	#NUM!								#NUM!	#NUM!								#NUM!	#NUM!								#NUM!	#NUM!								147	0	147	0
	147	0	377	1	0.816483					#NUM!	#NUM!								#NUM!	#NUM!								#NUM!	#NUM!								#NUM!	#NUM!								147	0	147	0
	147	0	376	1	0.816483					#NUM!	#NUM!								#NUM!	#NUM!								#NUM!	#NUM!								#NUM!	#NUM!								147	0	147	0
	147	0	375	1	0.816483					#NUM!	#NUM!								#NUM!	#NUM!								#NUM!	#NUM!								#NUM!	#NUM!								147	0	147	0
	147	0	374	1	0.816483					#NUM!	#NUM!								#NUM!	#NUM!								#NUM!	#NUM!								#NUM!	#NUM!								147	0	147	1
	148	0	373	1	0.816483					#NUM!	#NUM!								#NUM!	#NUM!								#NUM!	#NUM!								#NUM!	#NUM!								148	0	148	0
	148	0	372	1	0.816483					#NUM!	#NUM!								#NUM!	#NUM!								#NUM!	#NUM!								#NUM!	#NUM!								148	0	148	0
	148	0	371	1	0.816483					#NUM!	#NUM!								#NUM!	#NUM!								#NUM!	#NUM!								#NUM!	#NUM!								148	0	148	0
	148	0	370	1	0.816483					#NUM!	#NUM!								#NUM!	#NUM!								#NUM!	#NUM!								#NUM!	#NUM!								148	0	148	0
	148	0	369	1	0.816483					#NUM!	#NUM!								#NUM!	#NUM!								#NUM!	#NUM!								#NUM!	#NUM!								148	0	148	0
	148	0	368	1	0.816483					#NUM!	#NUM!								#NUM!	#NUM!								#NUM!	#NUM!								#NUM!	#NUM!								148	0	148	0
	148	0	367	1	0.816483					#NUM!	#NUM!								#NUM!	#NUM!								#NUM!	#NUM!								#NUM!	#NUM!								148	0	148	0
	148	0	366	1	0.816483					#NUM!	#NUM!								#NUM!	#NUM!								#NUM!	#NUM!								#NUM!	#NUM!								148	0	148	0
	148	0	365	1	0.816483					#NUM!	#NUM!								#NUM!	#NUM!								#NUM!	#NUM!								#NUM!	#NUM!								148	0	148	1
	149	0	364	1	0.816483					#NUM!	#NUM!								#NUM!	#NUM!								#NUM!	#NUM!								#NUM!	#NUM!								149	0	149	0
	149	0	363	1	0.816483					#NUM!	#NUM!								#NUM!	#NUM!								#NUM!	#NUM!								#NUM!	#NUM!								149	0	149	0
	149	0	362	1	0.816483					#NUM!	#NUM!								#NUM!	#NUM!								#NUM!	#NUM!								#NUM!	#NUM!								149	0	149	0
	149	0	361	1	0.816483					#NUM!	#NUM!								#NUM!	#NUM!								#NUM!	#NUM!								#NUM!	#NUM!								149	0	149	0
	149	0	360	1	0.816483					#NUM!	#NUM!								#NUM!	#NUM!								#NUM!	#NUM!								#NUM!	#NUM!								149	0	149	0
	149	0	359	1	0.816483					#NUM!	#NUM!								#NUM!	#NUM!								#NUM!	#NUM!								#NUM!	#NUM!								149	0	149	0
	149	0	358	1	0.816483					#NUM!	#NUM!								#NUM!	#NUM!								#NUM!	#NUM!								#NUM!	#NUM!								149	0	149	0
	149	0	357	1	0.816483					#NUM!	#NUM!								#NUM!	#NUM!								#NUM!	#NUM!								#NUM!	#NUM!								149	0	149	0
	149	0	356	1	0.816483					#NUM!	#NUM!								#NUM!	#NUM!								#NUM!	#NUM!								#NUM!	#NUM!								149	0	149	0
	149	0	355	1	0.816483					#NUM!	#NUM!								#NUM!	#NUM!								#NUM!	#NUM!								#NUM!	#NUM!								149	0	149	0
	149	0	354	1	0.816483					#NUM!	#NUM!								#NUM!	#NUM!								#NUM!	#NUM!								#NUM!	#NUM!								149	0	149	0
	149	0	353	1	0.816483					#NUM!	#NUM!								#NUM!	#NUM!								#NUM!	#NUM!								#NUM!	#NUM!								149	0	149	0
	149	0	352	1	0.816483					#NUM!	#NUM!								#NUM!	#NUM!								#NUM!	#NUM!								#NUM!	#NUM!								149	0	149	1
	150	0	351	1	0.816483					#NUM!	#NUM!								#NUM!	#NUM!								#NUM!	#NUM!								#NUM!	#NUM!								150	0	150	0
	150	0	350	1	0.816483					#NUM!	#NUM!								#NUM!	#NUM!								#NUM!	#NUM!								#NUM!	#NUM!								150	0	150	0
	150	0	349	1	0.816483					#NUM!	#NUM!								#NUM!	#NUM!								#NUM!	#NUM!								#NUM!	#NUM!								150	0	150	0
	150	0	348	1	0.816483					#NUM!	#NUM!								#NUM!	#NUM!								#NUM!	#NUM!								#NUM!	#NUM!								150	0	150	0
	150	0	347	1	0.816483					#NUM!	#NUM!								#NUM!	#NUM!								#NUM!	#NUM!								#NUM!	#NUM!								150	0	150	0
	150	0	346	1	0.816483					#NUM!	#NUM!								#NUM!	#NUM!								#NUM!	#NUM!								#NUM!	#NUM!								150	0	150	0
	150	0	345	1	0.816483					#NUM!	#NUM!								#NUM!	#NUM!								#NUM!	#NUM!								#NUM!	#NUM!								150	0	150	0
	150	0	344	1	0.816483					#NUM!	#NUM!								#NUM!	#NUM!								#NUM!	#NUM!								#NUM!	#NUM!								150	0	150	0
	150	0	343	1	0.816483					#NUM!	#NUM!								#NUM!	#NUM!								#NUM!	#NUM!								#NUM!	#NUM!								150	0	150	0
	150	0	342	1	0.816483					#NUM!	#NUM!								#NUM!	#NUM!								#NUM!	#NUM!								#NUM!	#NUM!								150	0	150	0
	150	0	341	1	0.816483					#NUM!	#NUM!								#NUM!	#NUM!								#NUM!	#NUM!								#NUM!	#NUM!								150	0	150	0
	150	0	340	1	0.816483					#NUM!	#NUM!								#NUM!	#NUM!								#NUM!	#NUM!								#NUM!	#NUM!								150	0	150	0
	150	0	339	1	0.816483					#NUM!	#NUM!								#NUM!	#NUM!								#NUM!	#NUM!								#NUM!	#NUM!								150	0	150	0
	150	0	338	1	0.816483					#NUM!	#NUM!								#NUM!	#NUM!								#NUM!	#NUM!								#NUM!	#NUM!								150	0	150	0
	150	0	337	1	0.816483					#NUM!	#NUM!								#NUM!	#NUM!								#NUM!	#NUM!								#NUM!	#NUM!								150	0	150	1
	151	0	336	1	0.816483					#NUM!	#NUM!								#NUM!	#NUM!								#NUM!	#NUM!								#NUM!	#NUM!								151	0	151	0
	151	0	335	1	0.816483					#NUM!	#NUM!								#NUM!	#NUM!								#NUM!	#NUM!								#NUM!	#NUM!								151	0	151	0
	151	0	334	1	0.816483					#NUM!	#NUM!								#NUM!	#NUM!								#NUM!	#NUM!								#NUM!	#NUM!								151	0	151	0
	151	0	333	1	0.816483					#NUM!	#NUM!								#NUM!	#NUM!								#NUM!	#NUM!								#NUM!	#NUM!								151	0	151	0
	151	0	332	1	0.816483					#NUM!	#NUM!								#NUM!	#NUM!								#NUM!	#NUM!								#NUM!	#NUM!								151	0	151	0
	151	0	331	1	0.816483					#NUM!	#NUM!								#NUM!	#NUM!								#NUM!	#NUM!								#NUM!	#NUM!								151	0	151	1
	152	0	330	1	0.816483					#NUM!	#NUM!								#NUM!	#NUM!								#NUM!	#NUM!								#NUM!	#NUM!								152	0	152	0
	152	0	329	1	0.816483					#NUM!	#NUM!								#NUM!	#NUM!								#NUM!	#NUM!								#NUM!	#NUM!								152	0	152	0
	152	0	328	1	0.816483					#NUM!	#NUM!								#NUM!	#NUM!								#NUM!	#NUM!								#NUM!	#NUM!								152	0	152	0
	152	0	327	1	0.816483					#NUM!	#NUM!								#NUM!	#NUM!								#NUM!	#NUM!								#NUM!	#NUM!								152	0	152	0
	152	0	326	1	0.816483					#NUM!	#NUM!								#NUM!	#NUM!								#NUM!	#NUM!								#NUM!	#NUM!								152	0	152	0
	152	0	325	1	0.816483					#NUM!	#NUM!								#NUM!	#NUM!								#NUM!	#NUM!								#NUM!	#NUM!								152	0	152	0
	152	0	324	1	0.816483					#NUM!	#NUM!								#NUM!	#NUM!								#NUM!	#NUM!								#NUM!	#NUM!								152	0	152	0
	152	0	323	1	0.816483					#NUM!	#NUM!								#NUM!	#NUM!								#NUM!	#NUM!								#NUM!	#NUM!								152	0	152	0
	152	0	322	1	0.816483					#NUM!	#NUM!								#NUM!	#NUM!								#NUM!	#NUM!								#NUM!	#NUM!								152	0	152	0
	152	0	321	1	0.816483					#NUM!	#NUM!								#NUM!	#NUM!								#NUM!	#NUM!								#NUM!	#NUM!								152	0	152	1
	153	0	320	1	0.816483					#NUM!	#NUM!								#NUM!	#NUM!								#NUM!	#NUM!								#NUM!	#NUM!								153	0	153	0
	153	0	319	1	0.816483					#NUM!	#NUM!								#NUM!	#NUM!								#NUM!	#NUM!								#NUM!	#NUM!								153	0	153	0
	153	0	318	1	0.816483					#NUM!	#NUM!								#NUM!	#NUM!								#NUM!	#NUM!								#NUM!	#NUM!								153	0	153	0
	153	0	317	1	0.816483					#NUM!	#NUM!								#NUM!	#NUM!								#NUM!	#NUM!								#NUM!	#NUM!								153	0	153	0
	153	0	316	1	0.816483					#NUM!	#NUM!								#NUM!	#NUM!								#NUM!	#NUM!								#NUM!	#NUM!								153	0	153	0
	153	0	315	1	0.816483					#NUM!	#NUM!								#NUM!	#NUM!								#NUM!	#NUM!								#NUM!	#NUM!								153	0	153	0
	153	0	314	1	0.816483					#NUM!	#NUM!								#NUM!	#NUM!								#NUM!	#NUM!								#NUM!	#NUM!								153	0	153	1
	154	0	313	1	0.816483					#NUM!	#NUM!								#NUM!	#NUM!								#NUM!	#NUM!								#NUM!	#NUM!								154	0	154	0
	154	0	312	1	0.816483					#NUM!	#NUM!								#NUM!	#NUM!								#NUM!	#NUM!								#NUM!	#NUM!								154	0	154	0
	154	0	311	1	0.816483					#NUM!	#NUM!								#NUM!	#NUM!								#NUM!	#NUM!								#NUM!	#NUM!								154	0	154	0
	154	0	310	1	0.816483					#NUM!	#NUM!								#NUM!	#NUM!								#NUM!	#NUM!								#NUM!	#NUM!								154	0	154	0
	154	0	309	1	0.816483					#NUM!	#NUM!								#NUM!	#NUM!								#NUM!	#NUM!								#NUM!	#NUM!								154	0	154	0
	154	0	308	1	0.816483					#NUM!	#NUM!								#NUM!	#NUM!								#NUM!	#NUM!								#NUM!	#NUM!								154	0	154	0
	154	0	307	1	0.816483					#NUM!	#NUM!								#NUM!	#NUM!								#NUM!	#NUM!								#NUM!	#NUM!								154	0	154	0
	154	0	306	1	0.816483					#NUM!	#NUM!								#NUM!	#NUM!								#NUM!	#NUM!								#NUM!	#NUM!								154	0	154	0
	154	0	305	1	0.816483					#NUM!	#NUM!								#NUM!	#NUM!								#NUM!	#NUM!								#NUM!	#NUM!								154	0	154	0
	154	0	304	1	0.816483					#NUM!	#NUM!								#NUM!	#NUM!								#NUM!	#NUM!								#NUM!	#NUM!								154	0	154	0
	154	0	303	1	0.816483					#NUM!	#NUM!								#NUM!	#NUM!								#NUM!	#NUM!								#NUM!	#NUM!								154	0	154	0
	154	0	302	1	0.816483					#NUM!	#NUM!								#NUM!	#NUM!								#NUM!	#NUM!								#NUM!	#NUM!								154	0	154	0
	154	0	301	1	0.816483					#NUM!	#NUM!								#NUM!	#NUM!								#NUM!	#NUM!								#NUM!	#NUM!								154	0	154	0
	154	0	300	1	0.816483					#NUM!	#NUM!								#NUM!	#NUM!								#NUM!	#NUM!								#NUM!	#NUM!								154	0	154	1
	155	0	299	1	0.816483					#NUM!	#NUM!								#NUM!	#NUM!								#NUM!	#NUM!								#NUM!	#NUM!								155	0	155	0
	155	0	298	1	0.816483					#NUM!	#NUM!								#NUM!	#NUM!								#NUM!	#NUM!								#NUM!	#NUM!								155	0	155	0
	155	0	297	1	0.816483					#NUM!	#NUM!								#NUM!	#NUM!								#NUM!	#NUM!								#NUM!	#NUM!								155	0	155	0
	155	0	296	1	0.816483					#NUM!	#NUM!								#NUM!	#NUM!								#NUM!	#NUM!								#NUM!	#NUM!								155	0	155	0
	155	0	295	1	0.816483					#NUM!	#NUM!								#NUM!	#NUM!								#NUM!	#NUM!								#NUM!	#NUM!								155	0	155	1
	156	0	294	1	0.816483					#NUM!	#NUM!								#NUM!	#NUM!								#NUM!	#NUM!								#NUM!	#NUM!								156	0	156	0
	156	0	293	1	0.816483					#NUM!	#NUM!								#NUM!	#NUM!								#NUM!	#NUM!								#NUM!	#NUM!								156	0	156	0
	156	0	292	1	0.816483					#NUM!	#NUM!								#NUM!	#NUM!								#NUM!	#NUM!								#NUM!	#NUM!								156	0	156	0
	156	0	291	1	0.816483					#NUM!	#NUM!								#NUM!	#NUM!								#NUM!	#NUM!								#NUM!	#NUM!								156	0	156	0
	156	0	290	1	0.816483					#NUM!	#NUM!								#NUM!	#NUM!								#NUM!	#NUM!								#NUM!	#NUM!								156	0	156	0
	156	0	289	1	0.816483					#NUM!	#NUM!								#NUM!	#NUM!								#NUM!	#NUM!								#NUM!	#NUM!								156	0	156	0
	156	0	288	1	0.816483					#NUM!	#NUM!								#NUM!	#NUM!								#NUM!	#NUM!								#NUM!	#NUM!								156	0	156	0
	156	0	287	1	0.816483					#NUM!	#NUM!								#NUM!	#NUM!								#NUM!	#NUM!								#NUM!	#NUM!								156	0	156	0
	156	0	286	1	0.816483					#NUM!	#NUM!								#NUM!	#NUM!								#NUM!	#NUM!								#NUM!	#NUM!								156	0	156	0
	156	0	285	1	0.816483					#NUM!	#NUM!								#NUM!	#NUM!								#NUM!	#NUM!								#NUM!	#NUM!								156	0	156	0
	156	0	284	1	0.816483					#NUM!	#NUM!								#NUM!	#NUM!								#NUM!	#NUM!								#NUM!	#NUM!								156	0	156	1
	157	0	283	1	0.816483					#NUM!	#NUM!								#NUM!	#NUM!								#NUM!	#NUM!								#NUM!	#NUM!								157	0	157	0
	157	0	282	1	0.816483					#NUM!	#NUM!								#NUM!	#NUM!								#NUM!	#NUM!								#NUM!	#NUM!								157	0	157	1
	158	0	281	1	0.816483					#NUM!	#NUM!								#NUM!	#NUM!								#NUM!	#NUM!								#NUM!	#NUM!								158	0	158	0
	158	0	280	1	0.816483					#NUM!	#NUM!								#NUM!	#NUM!								#NUM!	#NUM!								#NUM!	#NUM!								158	0	158	0
	158	0	279	1	0.816483					#NUM!	#NUM!								#NUM!	#NUM!								#NUM!	#NUM!								#NUM!	#NUM!								158	0	158	0
	158	0	278	1	0.816483					#NUM!	#NUM!								#NUM!	#NUM!								#NUM!	#NUM!								#NUM!	#NUM!								158	0	158	0
	158	0	277	1	0.816483					#NUM!	#NUM!								#NUM!	#NUM!								#NUM!	#NUM!								#NUM!	#NUM!								158	0	158	1
	159	0	276	1	0.816483					#NUM!	#NUM!								#NUM!	#NUM!								#NUM!	#NUM!								#NUM!	#NUM!								159	0	159	0
	159	0	275	1	0.816483					#NUM!	#NUM!								#NUM!	#NUM!								#NUM!	#NUM!								#NUM!	#NUM!								159	0	159	0
	159	0	274	1	0.816483					#NUM!	#NUM!								#NUM!	#NUM!								#NUM!	#NUM!								#NUM!	#NUM!								159	0	159	0
	159	0	273	1	0.816483					#NUM!	#NUM!								#NUM!	#NUM!								#NUM!	#NUM!								#NUM!	#NUM!								159	0	159	0
	159	0	272	1	0.816483					#NUM!	#NUM!								#NUM!	#NUM!								#NUM!	#NUM!								#NUM!	#NUM!								159	0	159	0
	159	0	271	1	0.816483					#NUM!	#NUM!								#NUM!	#NUM!								#NUM!	#NUM!								#NUM!	#NUM!								159	0	159	0
	159	0	270	1	0.816483					#NUM!	#NUM!								#NUM!	#NUM!								#NUM!	#NUM!								#NUM!	#NUM!								159	0	159	0
	159	0	269	1	0.816483					#NUM!	#NUM!								#NUM!	#NUM!								#NUM!	#NUM!								#NUM!	#NUM!								159	0	159	0
	159	0	268	1	0.816483					#NUM!	#NUM!								#NUM!	#NUM!								#NUM!	#NUM!								#NUM!	#NUM!								159	0	159	0
	159	0	267	1	0.816483					#NUM!	#NUM!								#NUM!	#NUM!								#NUM!	#NUM!								#NUM!	#NUM!								159	0	159	1
	160	0	266	1	0.816483					#NUM!	#NUM!								#NUM!	#NUM!								#NUM!	#NUM!								#NUM!	#NUM!								160	0	160	0
	160	0	265	1	0.816483					#NUM!	#NUM!								#NUM!	#NUM!								#NUM!	#NUM!								#NUM!	#NUM!								160	0	160	0
	160	0	264	1	0.816483					#NUM!	#NUM!								#NUM!	#NUM!								#NUM!	#NUM!								#NUM!	#NUM!								160	0	160	0
	160	0	263	1	0.816483					#NUM!	#NUM!								#NUM!	#NUM!								#NUM!	#NUM!								#NUM!	#NUM!								160	0	160	1
	161	0	262	1	0.816483					#NUM!	#NUM!								#NUM!	#NUM!								#NUM!	#NUM!								#NUM!	#NUM!								161	0	161	0
	161	0	261	1	0.816483					#NUM!	#NUM!								#NUM!	#NUM!								#NUM!	#NUM!								#NUM!	#NUM!								161	0	161	0
	161	0	260	1	0.816483					#NUM!	#NUM!								#NUM!	#NUM!								#NUM!	#NUM!								#NUM!	#NUM!								161	0	161	0
	161	0	259	1	0.816483					#NUM!	#NUM!								#NUM!	#NUM!								#NUM!	#NUM!								#NUM!	#NUM!								161	0	161	0
	161	0	258	1	0.816483					#NUM!	#NUM!								#NUM!	#NUM!								#NUM!	#NUM!								#NUM!	#NUM!								161	0	161	0
	161	0	257	1	0.816483					#NUM!	#NUM!								#NUM!	#NUM!								#NUM!	#NUM!								#NUM!	#NUM!								161	0	161	0
	161	0	256	1	0.816483					#NUM!	#NUM!								#NUM!	#NUM!								#NUM!	#NUM!								#NUM!	#NUM!								161	0	161	1
	162	0	255	1	0.816483					#NUM!	#NUM!								#NUM!	#NUM!								#NUM!	#NUM!								#NUM!	#NUM!								162	0	162	0
	162	0	254	1	0.816483					#NUM!	#NUM!								#NUM!	#NUM!								#NUM!	#NUM!								#NUM!	#NUM!								162	0	162	0
	162	0	253	1	0.816483					#NUM!	#NUM!								#NUM!	#NUM!								#NUM!	#NUM!								#NUM!	#NUM!								162	0	162	0
	162	0	252	1	0.816483					#NUM!	#NUM!								#NUM!	#NUM!								#NUM!	#NUM!								#NUM!	#NUM!								162	0	162	0
	162	0	251	1	0.816483					#NUM!	#NUM!								#NUM!	#NUM!								#NUM!	#NUM!								#NUM!	#NUM!								162	0	162	0
	162	0	250	1	0.816483					#NUM!	#NUM!								#NUM!	#NUM!								#NUM!	#NUM!								#NUM!	#NUM!								162	0	162	1
	163	0	249	1	0.816483					#NUM!	#NUM!								#NUM!	#NUM!								#NUM!	#NUM!								#NUM!	#NUM!								163	0	163	0
	163	0	248	1	0.816483					#NUM!	#NUM!								#NUM!	#NUM!								#NUM!	#NUM!								#NUM!	#NUM!								163	0	163	0
	163	0	247	1	0.816483					#NUM!	#NUM!								#NUM!	#NUM!								#NUM!	#NUM!								#NUM!	#NUM!								163	0	163	0
	163	0	246	1	0.816483					#NUM!	#NUM!								#NUM!	#NUM!								#NUM!	#NUM!								#NUM!	#NUM!								163	0	163	0
	163	0	245	1	0.816483					#NUM!	#NUM!								#NUM!	#NUM!								#NUM!	#NUM!								#NUM!	#NUM!								163	0	163	0
	163	0	244	1	0.816483					#NUM!	#NUM!								#NUM!	#NUM!								#NUM!	#NUM!								#NUM!	#NUM!								163	0	163	0
	163	0	243	1	0.816483					#NUM!	#NUM!								#NUM!	#NUM!								#NUM!	#NUM!								#NUM!	#NUM!								163	0	163	1
	164	0	242	1	0.816483					#NUM!	#NUM!								#NUM!	#NUM!								#NUM!	#NUM!								#NUM!	#NUM!								164	0	164	0
	164	0	241	1	0.816483					#NUM!	#NUM!								#NUM!	#NUM!								#NUM!	#NUM!								#NUM!	#NUM!								164	0	164	0
	164	0	240	1	0.816483					#NUM!	#NUM!								#NUM!	#NUM!								#NUM!	#NUM!								#NUM!	#NUM!								164	0	164	0
	164	0	239	1	0.816483					#NUM!	#NUM!								#NUM!	#NUM!								#NUM!	#NUM!								#NUM!	#NUM!								164	0	164	0
	164	0	238	1	0.816483					#NUM!	#NUM!								#NUM!	#NUM!								#NUM!	#NUM!								#NUM!	#NUM!								164	0	164	1
	165	0	237	1	0.816483					#NUM!	#NUM!								#NUM!	#NUM!								#NUM!	#NUM!								#NUM!	#NUM!								165	0	165	0
	165	0	236	1	0.816483					#NUM!	#NUM!								#NUM!	#NUM!								#NUM!	#NUM!								#NUM!	#NUM!								165	0	165	0
	165	0	235	1	0.816483					#NUM!	#NUM!								#NUM!	#NUM!								#NUM!	#NUM!								#NUM!	#NUM!								165	0	165	0
	165	0	234	1	0.816483					#NUM!	#NUM!								#NUM!	#NUM!								#NUM!	#NUM!								#NUM!	#NUM!								165	0	165	0
	165	0	233	1	0.816483					#NUM!	#NUM!								#NUM!	#NUM!								#NUM!	#NUM!								#NUM!	#NUM!								165	0	165	0
	165	0	232	1	0.816483					#NUM!	#NUM!								#NUM!	#NUM!								#NUM!	#NUM!								#NUM!	#NUM!								165	0	165	0
	165	0	231	1	0.816483					#NUM!	#NUM!								#NUM!	#NUM!								#NUM!	#NUM!								#NUM!	#NUM!								165	0	165	0
	165	0	230	1	0.816483					#NUM!	#NUM!								#NUM!	#NUM!								#NUM!	#NUM!								#NUM!	#NUM!								165	0	165	1
	166	0	229	1	0.816483					#NUM!	#NUM!								#NUM!	#NUM!								#NUM!	#NUM!								#NUM!	#NUM!								166	0	166	0
	166	0	228	1	0.816483					#NUM!	#NUM!								#NUM!	#NUM!								#NUM!	#NUM!								#NUM!	#NUM!								166	0	166	0
	166	0	227	1	0.816483					#NUM!	#NUM!								#NUM!	#NUM!								#NUM!	#NUM!								#NUM!	#NUM!								166	0	166	0
	166	0	226	1	0.816483					#NUM!	#NUM!								#NUM!	#NUM!								#NUM!	#NUM!								#NUM!	#NUM!								166	0	166	1
	167	0	225	1	0.816483					#NUM!	#NUM!								#NUM!	#NUM!								#NUM!	#NUM!								#NUM!	#NUM!								167	0	167	0
	167	0	224	1	0.816483					#NUM!	#NUM!								#NUM!	#NUM!								#NUM!	#NUM!								#NUM!	#NUM!								167	0	167	0
	167	0	223	1	0.816483					#NUM!	#NUM!								#NUM!	#NUM!								#NUM!	#NUM!								#NUM!	#NUM!								167	0	167	1
	168	0	222	1	0.816483					#NUM!	#NUM!								#NUM!	#NUM!								#NUM!	#NUM!								#NUM!	#NUM!								168	0	168	0
	168	0	221	1	0.816483					#NUM!	#NUM!								#NUM!	#NUM!								#NUM!	#NUM!								#NUM!	#NUM!								168	0	168	0
	168	0	220	1	0.816483					#NUM!	#NUM!								#NUM!	#NUM!								#NUM!	#NUM!								#NUM!	#NUM!								168	0	168	0
	168	0	219	1	0.816483					#NUM!	#NUM!								#NUM!	#NUM!								#NUM!	#NUM!								#NUM!	#NUM!								168	0	168	0
	168	0	218	1	0.816483					#NUM!	#NUM!								#NUM!	#NUM!								#NUM!	#NUM!								#NUM!	#NUM!								168	0	168	0
	168	0	217	1	0.816483					#NUM!	#NUM!								#NUM!	#NUM!								#NUM!	#NUM!								#NUM!	#NUM!								168	0	168	0
	168	0	216	1	0.816483					#NUM!	#NUM!								#NUM!	#NUM!								#NUM!	#NUM!								#NUM!	#NUM!								168	0	168	1
	169	0	215	1	0.816483					#NUM!	#NUM!								#NUM!	#NUM!								#NUM!	#NUM!								#NUM!	#NUM!								169	0	169	0
	169	0	214	1	0.816483					#NUM!	#NUM!								#NUM!	#NUM!								#NUM!	#NUM!								#NUM!	#NUM!								169	0	169	0
	169	0	213	1	0.816483					#NUM!	#NUM!								#NUM!	#NUM!								#NUM!	#NUM!								#NUM!	#NUM!								169	0	169	0
	169	0	212	1	0.816483					#NUM!	#NUM!								#NUM!	#NUM!								#NUM!	#NUM!								#NUM!	#NUM!								169	0	169	0
	169	0	211	1	0.816483					#NUM!	#NUM!								#NUM!	#NUM!								#NUM!	#NUM!								#NUM!	#NUM!								169	0	169	0
	169	0	210	1	0.816483					#NUM!	#NUM!								#NUM!	#NUM!								#NUM!	#NUM!								#NUM!	#NUM!								169	0	169	0
	169	0	209	1	0.816483					#NUM!	#NUM!								#NUM!	#NUM!								#NUM!	#NUM!								#NUM!	#NUM!								169	0	169	0
	169	0	208	1	0.816483					#NUM!	#NUM!								#NUM!	#NUM!								#NUM!	#NUM!								#NUM!	#NUM!								169	0	169	0
	169	0	207	1	0.816483					#NUM!	#NUM!								#NUM!	#NUM!								#NUM!	#NUM!								#NUM!	#NUM!								169	0	169	0
	169	0	206	1	0.816483					#NUM!	#NUM!								#NUM!	#NUM!								#NUM!	#NUM!								#NUM!	#NUM!								169	0	169	0
	169	0	205	1	0.816483					#NUM!	#NUM!								#NUM!	#NUM!								#NUM!	#NUM!								#NUM!	#NUM!								169	0	169	0
	169	0	204	1	0.816483					#NUM!	#NUM!								#NUM!	#NUM!								#NUM!	#NUM!								#NUM!	#NUM!								169	0	169	1
	170	0	203	1	0.816483					#NUM!	#NUM!								#NUM!	#NUM!								#NUM!	#NUM!								#NUM!	#NUM!								170	0	170	0
	170	0	202	1	0.816483					#NUM!	#NUM!								#NUM!	#NUM!								#NUM!	#NUM!								#NUM!	#NUM!								170	0	170	0
	170	0	201	1	0.816483					#NUM!	#NUM!								#NUM!	#NUM!								#NUM!	#NUM!								#NUM!	#NUM!								170	0	170	0
	170	0	200	1	0.816483					#NUM!	#NUM!								#NUM!	#NUM!								#NUM!	#NUM!								#NUM!	#NUM!								170	0	170	0
	170	0	199	1	0.816483					#NUM!	#NUM!								#NUM!	#NUM!								#NUM!	#NUM!								#NUM!	#NUM!								170	0	170	0
	170	0	198	1	0.816483					#NUM!	#NUM!								#NUM!	#NUM!								#NUM!	#NUM!								#NUM!	#NUM!								170	0	170	0
	170	0	197	1	0.816483					#NUM!	#NUM!								#NUM!	#NUM!								#NUM!	#NUM!								#NUM!	#NUM!								170	0	170	0
	170	0	196	1	0.816483					#NUM!	#NUM!								#NUM!	#NUM!								#NUM!	#NUM!								#NUM!	#NUM!								170	0	170	0
	170	0	195	1	0.816483					#NUM!	#NUM!								#NUM!	#NUM!								#NUM!	#NUM!								#NUM!	#NUM!								170	0	170	0
	170	0	194	1	0.816483					#NUM!	#NUM!								#NUM!	#NUM!								#NUM!	#NUM!								#NUM!	#NUM!								170	0	170	1
	171	0	193	1	0.816483					#NUM!	#NUM!								#NUM!	#NUM!								#NUM!	#NUM!								#NUM!	#NUM!								171	0	171	0
	171	0	192	1	0.816483					#NUM!	#NUM!								#NUM!	#NUM!								#NUM!	#NUM!								#NUM!	#NUM!								171	0	171	0
	171	0	191	1	0.816483					#NUM!	#NUM!								#NUM!	#NUM!								#NUM!	#NUM!								#NUM!	#NUM!								171	0	171	0
	171	0	190	1	0.816483					#NUM!	#NUM!								#NUM!	#NUM!								#NUM!	#NUM!								#NUM!	#NUM!								171	0	171	0
	171	0	189	1	0.816483					#NUM!	#NUM!								#NUM!	#NUM!								#NUM!	#NUM!								#NUM!	#NUM!								171	0	171	0
	171	0	188	1	0.816483					#NUM!	#NUM!								#NUM!	#NUM!								#NUM!	#NUM!								#NUM!	#NUM!								171	0	171	0
	171	0	187	1	0.816483					#NUM!	#NUM!								#NUM!	#NUM!								#NUM!	#NUM!								#NUM!	#NUM!								171	0	171	0
	171	0	186	1	0.816483					#NUM!	#NUM!								#NUM!	#NUM!								#NUM!	#NUM!								#NUM!	#NUM!								171	0	171	0
	171	0	185	1	0.816483					#NUM!	#NUM!								#NUM!	#NUM!								#NUM!	#NUM!								#NUM!	#NUM!								171	0	171	1
	172	0	184	1	0.816483					#NUM!	#NUM!								#NUM!	#NUM!								#NUM!	#NUM!								#NUM!	#NUM!								172	0	172	0
	172	0	183	1	0.816483					#NUM!	#NUM!								#NUM!	#NUM!								#NUM!	#NUM!								#NUM!	#NUM!								172	0	172	0
	172	0	182	1	0.816483					#NUM!	#NUM!								#NUM!	#NUM!								#NUM!	#NUM!								#NUM!	#NUM!								172	0	172	0
	172	0	181	1	0.816483					#NUM!	#NUM!								#NUM!	#NUM!								#NUM!	#NUM!								#NUM!	#NUM!								172	0	172	0
	172	0	180	1	0.816483					#NUM!	#NUM!								#NUM!	#NUM!								#NUM!	#NUM!								#NUM!	#NUM!								172	0	172	0
	172	0	179	1	0.816483					#NUM!	#NUM!								#NUM!	#NUM!								#NUM!	#NUM!								#NUM!	#NUM!								172	0	172	0
	172	0	178	1	0.816483					#NUM!	#NUM!								#NUM!	#NUM!								#NUM!	#NUM!								#NUM!	#NUM!								172	0	172	0
	172	0	177	1	0.816483					#NUM!	#NUM!								#NUM!	#NUM!								#NUM!	#NUM!								#NUM!	#NUM!								172	0	172	0
	172	0	176	1	0.816483					#NUM!	#NUM!								#NUM!	#NUM!								#NUM!	#NUM!								#NUM!	#NUM!								172	0	172	0
	172	0	175	1	0.816483					#NUM!	#NUM!								#NUM!	#NUM!								#NUM!	#NUM!								#NUM!	#NUM!								172	0	172	0
	172	0	174	1	0.816483					#NUM!	#NUM!								#NUM!	#NUM!								#NUM!	#NUM!								#NUM!	#NUM!								172	0	172	0
	172	0	173	1	0.816483					#NUM!	#NUM!								#NUM!	#NUM!								#NUM!	#NUM!								#NUM!	#NUM!								172	0	172	0
	172	0	172	1	0.816483					#NUM!	#NUM!								#NUM!	#NUM!								#NUM!	#NUM!								#NUM!	#NUM!								172	0	172	0
	172	0	171	1	0.816483					#NUM!	#NUM!								#NUM!	#NUM!								#NUM!	#NUM!								#NUM!	#NUM!								172	0	172	0
	172	0	170	1	0.816483					#NUM!	#NUM!								#NUM!	#NUM!								#NUM!	#NUM!								#NUM!	#NUM!								172	0	172	0
	172	0	169	1	0.816483					#NUM!	#NUM!								#NUM!	#NUM!								#NUM!	#NUM!								#NUM!	#NUM!								172	0	172	0
	172	0	168	1	0.816483					#NUM!	#NUM!								#NUM!	#NUM!								#NUM!	#NUM!								#NUM!	#NUM!								172	0	172	1
	173	0	167	1	0.816483					#NUM!	#NUM!								#NUM!	#NUM!								#NUM!	#NUM!								#NUM!	#NUM!								173	0	173	0
	173	0	166	1	0.816483					#NUM!	#NUM!								#NUM!	#NUM!								#NUM!	#NUM!								#NUM!	#NUM!								173	0	173	0
	173	0	165	1	0.816483					#NUM!	#NUM!								#NUM!	#NUM!								#NUM!	#NUM!								#NUM!	#NUM!								173	0	173	0
	173	0	164	1	0.816483					#NUM!	#NUM!								#NUM!	#NUM!								#NUM!	#NUM!								#NUM!	#NUM!								173	0	173	0
	173	0	163	1	0.816483					#NUM!	#NUM!								#NUM!	#NUM!								#NUM!	#NUM!								#NUM!	#NUM!								173	0	173	0
	173	0	162	1	0.816483					#NUM!	#NUM!								#NUM!	#NUM!								#NUM!	#NUM!								#NUM!	#NUM!								173	0	173	0
	173	0	161	1	0.816483					#NUM!	#NUM!								#NUM!	#NUM!								#NUM!	#NUM!								#NUM!	#NUM!								173	0	173	0
	173	0	160	1	0.816483					#NUM!	#NUM!								#NUM!	#NUM!								#NUM!	#NUM!								#NUM!	#NUM!								173	0	173	0
	173	0	159	1	0.816483					#NUM!	#NUM!								#NUM!	#NUM!								#NUM!	#NUM!								#NUM!	#NUM!								173	0	173	0
	173	0	158	1	0.816483					#NUM!	#NUM!								#NUM!	#NUM!								#NUM!	#NUM!								#NUM!	#NUM!								173	0	173	0
	173	0	157	1	0.816483					#NUM!	#NUM!								#NUM!	#NUM!								#NUM!	#NUM!								#NUM!	#NUM!								173	0	173	1
	174	0	156	1	0.816483					#NUM!	#NUM!								#NUM!	#NUM!								#NUM!	#NUM!								#NUM!	#NUM!								174	0	174	0
	174	0	155	1	0.816483					#NUM!	#NUM!								#NUM!	#NUM!								#NUM!	#NUM!								#NUM!	#NUM!								174	0	174	0
	174	0	154	1	0.816483					#NUM!	#NUM!								#NUM!	#NUM!								#NUM!	#NUM!								#NUM!	#NUM!								174	0	174	0
	174	0	153	1	0.816483					#NUM!	#NUM!								#NUM!	#NUM!								#NUM!	#NUM!								#NUM!	#NUM!								174	0	174	0
	174	0	152	1	0.816483					#NUM!	#NUM!								#NUM!	#NUM!								#NUM!	#NUM!								#NUM!	#NUM!								174	0	174	0
	174	0	151	1	0.816483					#NUM!	#NUM!								#NUM!	#NUM!								#NUM!	#NUM!								#NUM!	#NUM!								174	0	174	0
	174	0	150	1	0.816483					#NUM!	#NUM!								#NUM!	#NUM!								#NUM!	#NUM!								#NUM!	#NUM!								174	0	174	0
	174	0	149	1	0.816483					#NUM!	#NUM!								#NUM!	#NUM!								#NUM!	#NUM!								#NUM!	#NUM!								174	0	174	0
	174	0	148	1	0.816483					#NUM!	#NUM!								#NUM!	#NUM!								#NUM!	#NUM!								#NUM!	#NUM!								174	0	174	0
	174	0	147	1	0.816483					#NUM!	#NUM!								#NUM!	#NUM!								#NUM!	#NUM!								#NUM!	#NUM!								174	0	174	0
	174	0	146	1	0.816483					#NUM!	#NUM!								#NUM!	#NUM!								#NUM!	#NUM!								#NUM!	#NUM!								174	0	174	0
	174	0	145	1	0.816483					#NUM!	#NUM!								#NUM!	#NUM!								#NUM!	#NUM!								#NUM!	#NUM!								174	0	174	1
	175	0	144	1	0.816483					#NUM!	#NUM!								#NUM!	#NUM!								#NUM!	#NUM!								#NUM!	#NUM!								175	0	175	0
	175	0	143	1	0.816483					#NUM!	#NUM!								#NUM!	#NUM!								#NUM!	#NUM!								#NUM!	#NUM!								175	0	175	0
	175	0	142	1	0.816483					#NUM!	#NUM!								#NUM!	#NUM!								#NUM!	#NUM!								#NUM!	#NUM!								175	0	175	0
	175	0	141	1	0.816483					#NUM!	#NUM!								#NUM!	#NUM!								#NUM!	#NUM!								#NUM!	#NUM!								175	0	175	0
	175	0	140	1	0.816483					#NUM!	#NUM!								#NUM!	#NUM!								#NUM!	#NUM!								#NUM!	#NUM!								175	0	175	0
	175	0	139	1	0.816483					#NUM!	#NUM!								#NUM!	#NUM!								#NUM!	#NUM!								#NUM!	#NUM!								175	0	175	0
	175	0	138	1	0.816483					#NUM!	#NUM!								#NUM!	#NUM!								#NUM!	#NUM!								#NUM!	#NUM!								175	0	175	0
	175	0	137	1	0.816483					#NUM!	#NUM!								#NUM!	#NUM!								#NUM!	#NUM!								#NUM!	#NUM!								175	0	175	0
	175	0	136	1	0.816483					#NUM!	#NUM!								#NUM!	#NUM!								#NUM!	#NUM!								#NUM!	#NUM!								175	0	175	0
	175	0	135	1	0.816483					#NUM!	#NUM!								#NUM!	#NUM!								#NUM!	#NUM!								#NUM!	#NUM!								175	0	175	0
	175	0	134	1	0.816483					#NUM!	#NUM!								#NUM!	#NUM!								#NUM!	#NUM!								#NUM!	#NUM!								175	0	175	1
	176	0	133	1	0.816483					#NUM!	#NUM!								#NUM!	#NUM!								#NUM!	#NUM!								#NUM!	#NUM!								176	0	176	0
	176	0	132	1	0.816483					#NUM!	#NUM!								#NUM!	#NUM!								#NUM!	#NUM!								#NUM!	#NUM!								176	0	176	0
	176	0	131	1	0.816483					#NUM!	#NUM!								#NUM!	#NUM!								#NUM!	#NUM!								#NUM!	#NUM!								176	0	176	1
	177	0	130	1	0.816483					#NUM!	#NUM!								#NUM!	#NUM!								#NUM!	#NUM!								#NUM!	#NUM!								177	0	177	0
	177	0	129	1	0.816483					#NUM!	#NUM!								#NUM!	#NUM!								#NUM!	#NUM!								#NUM!	#NUM!								177	0	177	0
	177	0	128	1	0.816483					#NUM!	#NUM!								#NUM!	#NUM!								#NUM!	#NUM!								#NUM!	#NUM!								177	0	177	0
	177	0	127	1	0.816483					#NUM!	#NUM!								#NUM!	#NUM!								#NUM!	#NUM!								#NUM!	#NUM!								177	0	177	0
	177	0	126	1	0.816483					#NUM!	#NUM!								#NUM!	#NUM!								#NUM!	#NUM!								#NUM!	#NUM!								177	0	177	0
	177	0	125	1	0.816483					#NUM!	#NUM!								#NUM!	#NUM!								#NUM!	#NUM!								#NUM!	#NUM!								177	0	177	0
	177	0	124	1	0.816483					#NUM!	#NUM!								#NUM!	#NUM!								#NUM!	#NUM!								#NUM!	#NUM!								177	0	177	0
	177	0	123	1	0.816483					#NUM!	#NUM!								#NUM!	#NUM!								#NUM!	#NUM!								#NUM!	#NUM!								177	0	177	0
	177	0	122	1	0.816483					#NUM!	#NUM!								#NUM!	#NUM!								#NUM!	#NUM!								#NUM!	#NUM!								177	0	177	0
	177	0	121	1	0.816483					#NUM!	#NUM!								#NUM!	#NUM!								#NUM!	#NUM!								#NUM!	#NUM!								177	0	177	1
	178	0	120	1	0.816483					#NUM!	#NUM!								#NUM!	#NUM!								#NUM!	#NUM!								#NUM!	#NUM!								178	0	178	0
	178	0	119	1	0.816483					#NUM!	#NUM!								#NUM!	#NUM!								#NUM!	#NUM!								#NUM!	#NUM!								178	0	178	0
	178	0	118	1	0.816483					#NUM!	#NUM!								#NUM!	#NUM!								#NUM!	#NUM!								#NUM!	#NUM!								178	0	178	0
	178	0	117	1	0.816483					#NUM!	#NUM!								#NUM!	#NUM!								#NUM!	#NUM!								#NUM!	#NUM!								178	0	178	0
	178	0	116	1	0.816483					#NUM!	#NUM!								#NUM!	#NUM!								#NUM!	#NUM!								#NUM!	#NUM!								178	0	178	1
	179	0	115	1	0.816483					#NUM!	#NUM!								#NUM!	#NUM!								#NUM!	#NUM!								#NUM!	#NUM!								179	0	179	0
	179	0	114	1	0.816483					#NUM!	#NUM!								#NUM!	#NUM!								#NUM!	#NUM!								#NUM!	#NUM!								179	0	179	0
	179	0	113	1	0.816483					#NUM!	#NUM!								#NUM!	#NUM!								#NUM!	#NUM!								#NUM!	#NUM!								179	0	179	0
	179	0	112	1	0.816483					#NUM!	#NUM!								#NUM!	#NUM!								#NUM!	#NUM!								#NUM!	#NUM!								179	0	179	0
	179	0	111	1	0.816483					#NUM!	#NUM!								#NUM!	#NUM!								#NUM!	#NUM!								#NUM!	#NUM!								179	0	179	0
	179	0	110	1	0.816483					#NUM!	#NUM!								#NUM!	#NUM!								#NUM!	#NUM!								#NUM!	#NUM!								179	0	179	1
	180	0	109	1	0.816483					#NUM!	#NUM!								#NUM!	#NUM!								#NUM!	#NUM!								#NUM!	#NUM!								180	0	180	0
	180	0	108	1	0.816483					#NUM!	#NUM!								#NUM!	#NUM!								#NUM!	#NUM!								#NUM!	#NUM!								180	0	180	0
	180	0	107	1	0.816483					#NUM!	#NUM!								#NUM!	#NUM!								#NUM!	#NUM!								#NUM!	#NUM!								180	0	180	0
	180	0	106	1	0.816483					#NUM!	#NUM!								#NUM!	#NUM!								#NUM!	#NUM!								#NUM!	#NUM!								180	0	180	0
	180	0	105	1	0.816483					#NUM!	#NUM!								#NUM!	#NUM!								#NUM!	#NUM!								#NUM!	#NUM!								180	0	180	0
	180	0	104	1	0.816483					#NUM!	#NUM!								#NUM!	#NUM!								#NUM!	#NUM!								#NUM!	#NUM!								180	0	180	0
	180	0	103	1	0.816483					#NUM!	#NUM!								#NUM!	#NUM!								#NUM!	#NUM!								#NUM!	#NUM!								180	0	180	0
	180	0	102	1	0.816483					#NUM!	#NUM!								#NUM!	#NUM!								#NUM!	#NUM!								#NUM!	#NUM!								180	0	180	0
	180	0	101	1	0.816483					#NUM!	#NUM!								#NUM!	#NUM!								#NUM!	#NUM!								#NUM!	#NUM!								180	0	180	0
	180	0	100	1	0.816483					#NUM!	#NUM!								#NUM!	#NUM!								#NUM!	#NUM!								#NUM!	#NUM!								180	0	180	0
	180	0	99	1	0.816483					#NUM!	#NUM!								#NUM!	#NUM!								#NUM!	#NUM!								#NUM!	#NUM!								180	0	180	0
	180	0	98	1	0.816483					#NUM!	#NUM!								#NUM!	#NUM!								#NUM!	#NUM!								#NUM!	#NUM!								180	0	180	0
	180	0	97	1	0.816483					#NUM!	#NUM!								#NUM!	#NUM!								#NUM!	#NUM!								#NUM!	#NUM!								180	0	180	0
	180	0	96	1	0.816483					#NUM!	#NUM!								#NUM!	#NUM!								#NUM!	#NUM!								#NUM!	#NUM!								180	0	180	0
	180	0	95	1	0.816483					#NUM!	#NUM!								#NUM!	#NUM!								#NUM!	#NUM!								#NUM!	#NUM!								180	0	180	0
	180	0	94	1	0.816483					#NUM!	#NUM!								#NUM!	#NUM!								#NUM!	#NUM!								#NUM!	#NUM!								180	0	180	0
	180	0	93	1	0.816483					#NUM!	#NUM!								#NUM!	#NUM!								#NUM!	#NUM!								#NUM!	#NUM!								180	0	180	0
	180	0	92	1	0.816483					#NUM!	#NUM!								#NUM!	#NUM!								#NUM!	#NUM!								#NUM!	#NUM!								180	0	180	0
	180	0	91	1	0.816483					#NUM!	#NUM!								#NUM!	#NUM!								#NUM!	#NUM!								#NUM!	#NUM!								180	0	180	0
	180	0	90	1	0.816483					#NUM!	#NUM!								#NUM!	#NUM!								#NUM!	#NUM!								#NUM!	#NUM!								180	0	180	0
	180	0	89	1	0.816483					#NUM!	#NUM!								#NUM!	#NUM!								#NUM!	#NUM!								#NUM!	#NUM!								180	0	180	0
	180	0	88	1	0.816483					#NUM!	#NUM!								#NUM!	#NUM!								#NUM!	#NUM!								#NUM!	#NUM!								180	0	180	0
	180	0	87	1	0.816483					#NUM!	#NUM!								#NUM!	#NUM!								#NUM!	#NUM!								#NUM!	#NUM!								180	0	180	0
	180	0	86	1	0.816483					#NUM!	#NUM!								#NUM!	#NUM!								#NUM!	#NUM!								#NUM!	#NUM!								180	0	180	0
	180	0	85	1	0.816483					#NUM!	#NUM!								#NUM!	#NUM!								#NUM!	#NUM!								#NUM!	#NUM!								180	0	180	0
	180	0	84	1	0.816483					#NUM!	#NUM!								#NUM!	#NUM!								#NUM!	#NUM!								#NUM!	#NUM!								180	0	180	0
	180	0	83	1	0.816483					#NUM!	#NUM!								#NUM!	#NUM!								#NUM!	#NUM!								#NUM!	#NUM!								180	0	180	0
	180	0	82	1	0.816483					#NUM!	#NUM!								#NUM!	#NUM!								#NUM!	#NUM!								#NUM!	#NUM!								180	0	180	0
	180	0	81	1	0.816483					#NUM!	#NUM!								#NUM!	#NUM!								#NUM!	#NUM!								#NUM!	#NUM!								180	0	180	0
	180	0	80	1	0.816483					#NUM!	#NUM!								#NUM!	#NUM!								#NUM!	#NUM!								#NUM!	#NUM!								180	0	180	0
	180	0	79	1	0.816483					#NUM!	#NUM!								#NUM!	#NUM!								#NUM!	#NUM!								#NUM!	#NUM!								180	0	180	0
	180	0	78	1	0.816483					#NUM!	#NUM!								#NUM!	#NUM!								#NUM!	#NUM!								#NUM!	#NUM!								180	0	180	0
	180	0	77	1	0.816483					#NUM!	#NUM!								#NUM!	#NUM!								#NUM!	#NUM!								#NUM!	#NUM!								180	0	180	0
	180	0	76	1	0.816483					#NUM!	#NUM!								#NUM!	#NUM!								#NUM!	#NUM!								#NUM!	#NUM!								180	0	180	0
	180	0	75	1	0.816483					#NUM!	#NUM!								#NUM!	#NUM!								#NUM!	#NUM!								#NUM!	#NUM!								180	0	180	0
	180	0	74	1	0.816483					#NUM!	#NUM!								#NUM!	#NUM!								#NUM!	#NUM!								#NUM!	#NUM!								180	0	180	0
	180	0	73	1	0.816483					#NUM!	#NUM!								#NUM!	#NUM!								#NUM!	#NUM!								#NUM!	#NUM!								180	0	180	0
	180	0	72	1	0.816483					#NUM!	#NUM!								#NUM!	#NUM!								#NUM!	#NUM!								#NUM!	#NUM!								180	0	180	0
	180	0	71	1	0.816483					#NUM!	#NUM!								#NUM!	#NUM!								#NUM!	#NUM!								#NUM!	#NUM!								180	0	180	0
	180	0	70	1	0.816483					#NUM!	#NUM!								#NUM!	#NUM!								#NUM!	#NUM!								#NUM!	#NUM!								180	0	180	0
	180	0	69	1	0.816483					#NUM!	#NUM!								#NUM!	#NUM!								#NUM!	#NUM!								#NUM!	#NUM!								180	0	180	0
	180	0	68	1	0.816483					#NUM!	#NUM!								#NUM!	#NUM!								#NUM!	#NUM!								#NUM!	#NUM!								180	0	180	0
	180	0	67	1	0.816483					#NUM!	#NUM!								#NUM!	#NUM!								#NUM!	#NUM!								#NUM!	#NUM!								180	0	180	0
	180	0	66	1	0.816483					#NUM!	#NUM!								#NUM!	#NUM!								#NUM!	#NUM!								#NUM!	#NUM!								180	0	180	0
	180	0	65	1	0.816483					#NUM!	#NUM!								#NUM!	#NUM!								#NUM!	#NUM!								#NUM!	#NUM!								180	0	180	0
	180	0	64	1	0.816483					#NUM!	#NUM!								#NUM!	#NUM!								#NUM!	#NUM!								#NUM!	#NUM!								180	0	180	0
	180	0	63	1	0.816483					#NUM!	#NUM!								#NUM!	#NUM!								#NUM!	#NUM!								#NUM!	#NUM!								180	0	180	0
	180	0	62	1	0.816483					#NUM!	#NUM!								#NUM!	#NUM!								#NUM!	#NUM!								#NUM!	#NUM!								180	0	180	0
	180	0	61	1	0.816483					#NUM!	#NUM!								#NUM!	#NUM!								#NUM!	#NUM!								#NUM!	#NUM!								180	0	180	0
	180	0	60	1	0.816483					#NUM!	#NUM!								#NUM!	#NUM!								#NUM!	#NUM!								#NUM!	#NUM!								180	0	180	0
	180	0	59	1	0.816483					#NUM!	#NUM!								#NUM!	#NUM!								#NUM!	#NUM!								#NUM!	#NUM!								180	0	180	0
	180	0	58	1	0.816483					#NUM!	#NUM!								#NUM!	#NUM!								#NUM!	#NUM!								#NUM!	#NUM!								180	0	180	0
	180	0	57	1	0.816483					#NUM!	#NUM!								#NUM!	#NUM!								#NUM!	#NUM!								#NUM!	#NUM!								180	0	180	0
	180	0	56	1	0.816483					#NUM!	#NUM!								#NUM!	#NUM!								#NUM!	#NUM!								#NUM!	#NUM!								180	0	180	0
	180	0	55	1	0.816483					#NUM!	#NUM!								#NUM!	#NUM!								#NUM!	#NUM!								#NUM!	#NUM!								180	0	180	0
	180	0	54	1	0.816483					#NUM!	#NUM!								#NUM!	#NUM!								#NUM!	#NUM!								#NUM!	#NUM!								180	0	180	0
	180	0	53	1	0.816483					#NUM!	#NUM!								#NUM!	#NUM!								#NUM!	#NUM!								#NUM!	#NUM!								180	0	180	0
	180	0	52	1	0.816483					#NUM!	#NUM!								#NUM!	#NUM!								#NUM!	#NUM!								#NUM!	#NUM!								180	0	180	0
	180	0	51	1	0.816483					#NUM!	#NUM!								#NUM!	#NUM!								#NUM!	#NUM!								#NUM!	#NUM!								180	0	180	0
	180	0	50	1	0.816483					#NUM!	#NUM!								#NUM!	#NUM!								#NUM!	#NUM!								#NUM!	#NUM!								180	0	180	0
	180	0	49	1	0.816483					#NUM!	#NUM!								#NUM!	#NUM!								#NUM!	#NUM!								#NUM!	#NUM!								180	0	180	0
	180	0	48	1	0.816483					#NUM!	#NUM!								#NUM!	#NUM!								#NUM!	#NUM!								#NUM!	#NUM!								180	0	180	0
	180	0	47	1	0.816483					#NUM!	#NUM!								#NUM!	#NUM!								#NUM!	#NUM!								#NUM!	#NUM!								180	0	180	0
	180	0	46	1	0.816483					#NUM!	#NUM!								#NUM!	#NUM!								#NUM!	#NUM!								#NUM!	#NUM!								180	0	180	0
	180	0	45	1	0.816483					#NUM!	#NUM!								#NUM!	#NUM!								#NUM!	#NUM!								#NUM!	#NUM!								180	0	180	0
	180	0	44	1	0.816483					#NUM!	#NUM!								#NUM!	#NUM!								#NUM!	#NUM!								#NUM!	#NUM!								180	0	180	0
	180	0	43	1	0.816483					#NUM!	#NUM!								#NUM!	#NUM!								#NUM!	#NUM!								#NUM!	#NUM!								180	0	180	0
	180	0	42	1	0.816483					#NUM!	#NUM!								#NUM!	#NUM!								#NUM!	#NUM!								#NUM!	#NUM!								180	0	180	0
	180	0	41	1	0.816483					#NUM!	#NUM!								#NUM!	#NUM!								#NUM!	#NUM!								#NUM!	#NUM!								180	0	180	0
	180	0	40	1	0.816483					#NUM!	#NUM!								#NUM!	#NUM!								#NUM!	#NUM!								#NUM!	#NUM!								180	0	180	0
	180	0	39	1	0.816483					#NUM!	#NUM!								#NUM!	#NUM!								#NUM!	#NUM!								#NUM!	#NUM!								180	0	180	0
	180	0	38	1	0.816483					#NUM!	#NUM!								#NUM!	#NUM!								#NUM!	#NUM!								#NUM!	#NUM!								180	0	180	0
	180	0	37	1	0.816483					#NUM!	#NUM!								#NUM!	#NUM!								#NUM!	#NUM!								#NUM!	#NUM!								180	0	180	0
	180	0	36	1	0.816483					#NUM!	#NUM!								#NUM!	#NUM!								#NUM!	#NUM!								#NUM!	#NUM!								180	0	180	0
	180	0	35	1	0.816483					#NUM!	#NUM!								#NUM!	#NUM!								#NUM!	#NUM!								#NUM!	#NUM!								180	0	180	0
	180	0	34	1	0.816483					#NUM!	#NUM!								#NUM!	#NUM!								#NUM!	#NUM!								#NUM!	#NUM!								180	0	180	0
	180	0	33	1	0.816483					#NUM!	#NUM!								#NUM!	#NUM!								#NUM!	#NUM!								#NUM!	#NUM!								180	0	180	0
	180	0	32	1	0.816483					#NUM!	#NUM!								#NUM!	#NUM!								#NUM!	#NUM!								#NUM!	#NUM!								180	0	180	0
	180	0	31	1	0.816483					#NUM!	#NUM!								#NUM!	#NUM!								#NUM!	#NUM!								#NUM!	#NUM!								180	0	180	0
	180	0	30	1	0.816483					#NUM!	#NUM!								#NUM!	#NUM!								#NUM!	#NUM!								#NUM!	#NUM!								180	0	180	0
	180	0	29	1	0.816483					#NUM!	#NUM!								#NUM!	#NUM!								#NUM!	#NUM!								#NUM!	#NUM!								180	0	180	0
	180	0	28	1	0.816483					#NUM!	#NUM!								#NUM!	#NUM!								#NUM!	#NUM!								#NUM!	#NUM!								180	0	180	0
	180	0	27	1	0.816483					#NUM!	#NUM!								#NUM!	#NUM!								#NUM!	#NUM!								#NUM!	#NUM!								180	0	180	0
	180	0	26	1	0.816483					#NUM!	#NUM!								#NUM!	#NUM!								#NUM!	#NUM!								#NUM!	#NUM!								180	0	180	0
	180	0	25	1	0.816483					#NUM!	#NUM!								#NUM!	#NUM!								#NUM!	#NUM!								#NUM!	#NUM!								180	0	180	0
	180	0	24	1	0.816483					#NUM!	#NUM!								#NUM!	#NUM!								#NUM!	#NUM!								#NUM!	#NUM!								180	0	180	0
	180	0	23	1	0.816483					#NUM!	#NUM!								#NUM!	#NUM!								#NUM!	#NUM!								#NUM!	#NUM!								180	0	180	0
	180	0	22	1	0.816483					#NUM!	#NUM!								#NUM!	#NUM!								#NUM!	#NUM!								#NUM!	#NUM!								180	0	180	0
	180	0	21	1	0.816483					#NUM!	#NUM!								#NUM!	#NUM!								#NUM!	#NUM!								#NUM!	#NUM!								180	0	180	0
	180	0	20	1	0.816483					#NUM!	#NUM!								#NUM!	#NUM!								#NUM!	#NUM!								#NUM!	#NUM!								180	0	180	0
	180	0	19	1	0.816483					#NUM!	#NUM!								#NUM!	#NUM!								#NUM!	#NUM!								#NUM!	#NUM!								180	0	180	0
	180	0	18	1	0.816483					#NUM!	#NUM!								#NUM!	#NUM!								#NUM!	#NUM!								#NUM!	#NUM!								180	0	180	0
	180	0	17	1	0.816483					#NUM!	#NUM!								#NUM!	#NUM!								#NUM!	#NUM!								#NUM!	#NUM!								180	0	180	0
	180	0	16	1	0.816483					#NUM!	#NUM!								#NUM!	#NUM!								#NUM!	#NUM!								#NUM!	#NUM!								180	0	180	0
	180	0	15	1	0.816483					#NUM!	#NUM!								#NUM!	#NUM!								#NUM!	#NUM!								#NUM!	#NUM!								180	0	180	0
	180	0	14	1	0.816483					#NUM!	#NUM!								#NUM!	#NUM!								#NUM!	#NUM!								#NUM!	#NUM!								180	0	180	0
	180	0	13	1	0.816483					#NUM!	#NUM!								#NUM!	#NUM!								#NUM!	#NUM!								#NUM!	#NUM!								180	0	180	0
	180	0	12	1	0.816483					#NUM!	#NUM!								#NUM!	#NUM!								#NUM!	#NUM!								#NUM!	#NUM!								180	0	180	0
	180	0	11	1	0.816483					#NUM!	#NUM!								#NUM!	#NUM!								#NUM!	#NUM!								#NUM!	#NUM!								180	0	180	0
	180	0	10	1	0.816483					#NUM!	#NUM!								#NUM!	#NUM!								#NUM!	#NUM!								#NUM!	#NUM!								180	0	180	0
	180	0	9	1	0.816483					#NUM!	#NUM!								#NUM!	#NUM!								#NUM!	#NUM!								#NUM!	#NUM!								180	0	180	0
	180	0	8	1	0.816483					#NUM!	#NUM!								#NUM!	#NUM!								#NUM!	#NUM!								#NUM!	#NUM!								180	0	180	0
	180	0	7	1	0.816483					#NUM!	#NUM!								#NUM!	#NUM!								#NUM!	#NUM!								#NUM!	#NUM!								180	0	180	0
	180	0	6	1	0.816483					#NUM!	#NUM!								#NUM!	#NUM!								#NUM!	#NUM!								#NUM!	#NUM!								180	0	180	0
	180	0	5	1	0.816483					#NUM!	#NUM!								#NUM!	#NUM!								#NUM!	#NUM!								#NUM!	#NUM!								180	0	180	0
	180	0	4	1	0.816483					#NUM!	#NUM!								#NUM!	#NUM!								#NUM!	#NUM!								#NUM!	#NUM!								180	0	180	0
	180	0	3	1	0.816483					#NUM!	#NUM!								#NUM!	#NUM!								#NUM!	#NUM!								#NUM!	#NUM!								180	0	180	0
	180	0	2	1	0.816483					#NUM!	#NUM!								#NUM!	#NUM!								#NUM!	#NUM!								#NUM!	#NUM!								180	0	180	0
	180	0	1	1	0.816483					#NUM!	#NUM!								#NUM!	#NUM!								#NUM!	#NUM!								#NUM!	#NUM!								180	0	180	0
	#NUM!	#NUM!								#NUM!	#NUM!								#NUM!	#NUM!								#NUM!	#NUM!								#NUM!	#NUM!										0
	#NUM!	#NUM!								#NUM!	#NUM!								#NUM!	#NUM!								#NUM!	#NUM!								#NUM!	#NUM!										0
	#NUM!	#NUM!								#NUM!	#NUM!								#NUM!	#NUM!								#NUM!	#NUM!								#NUM!	#NUM!										0
	#NUM!	#NUM!								#NUM!	#NUM!								#NUM!	#NUM!								#NUM!	#NUM!								#NUM!	#NUM!										0
	#NUM!	#NUM!								#NUM!	#NUM!								#NUM!	#NUM!								#NUM!	#NUM!								#NUM!	#NUM!										0
	#NUM!	#NUM!								#NUM!	#NUM!								#NUM!	#NUM!								#NUM!	#NUM!								#NUM!	#NUM!										0
	#NUM!	#NUM!								#NUM!	#NUM!								#NUM!	#NUM!								#NUM!	#NUM!								#NUM!	#NUM!										0
	#NUM!	#NUM!								#NUM!	#NUM!								#NUM!	#NUM!								#NUM!	#NUM!								#NUM!	#NUM!										0
	#NUM!	#NUM!								#NUM!	#NUM!								#NUM!	#NUM!								#NUM!	#NUM!								#NUM!	#NUM!										0
	#NUM!	#NUM!								#NUM!	#NUM!								#NUM!	#NUM!								#NUM!	#NUM!								#NUM!	#NUM!										0
	#NUM!	#NUM!								#NUM!	#NUM!								#NUM!	#NUM!								#NUM!	#NUM!								#NUM!	#NUM!										0
	#NUM!	#NUM!								#NUM!	#NUM!								#NUM!	#NUM!								#NUM!	#NUM!								#NUM!	#NUM!										0
	#NUM!	#NUM!								#NUM!	#NUM!								#NUM!	#NUM!								#NUM!	#NUM!								#NUM!	#NUM!										0
	#NUM!	#NUM!								#NUM!	#NUM!								#NUM!	#NUM!								#NUM!	#NUM!								#NUM!	#NUM!										0
	#NUM!	#NUM!								#NUM!	#NUM!								#NUM!	#NUM!								#NUM!	#NUM!								#NUM!	#NUM!										0
	#NUM!	#NUM!								#NUM!	#NUM!								#NUM!	#NUM!								#NUM!	#NUM!								#NUM!	#NUM!										0
	#NUM!	#NUM!								#NUM!	#NUM!								#NUM!	#NUM!								#NUM!	#NUM!								#NUM!	#NUM!										0
	#NUM!	#NUM!								#NUM!	#NUM!								#NUM!	#NUM!								#NUM!	#NUM!								#NUM!	#NUM!										0
	#NUM!	#NUM!								#NUM!	#NUM!								#NUM!	#NUM!								#NUM!	#NUM!								#NUM!	#NUM!										0
	#NUM!	#NUM!								#NUM!	#NUM!								#NUM!	#NUM!								#NUM!	#NUM!								#NUM!	#NUM!										0
	#NUM!	#NUM!								#NUM!	#NUM!								#NUM!	#NUM!								#NUM!	#NUM!								#NUM!	#NUM!										0
[truncated: 96 more columns]

## Sheet: Log-rank
1st comparison		Time sort	Cenz sort	Group sort		1	2			Count down	Interval	D tot	N tot	D 1	N 1		D 2	N 2		E	V		2nd comparison		Time sort	Cenz sort	Group sort		1	3			Count down	interval	D tot	N tot	D 1	N 1		D 2	N 2		E	V		3rd comparison		Time sort	Cenz sort
	0	0		asdfsadgdfasdf		N total	524			N	1	0	200	0	256	0	0	268	0	0	0			0	0		asdfsadgdfasdf		N total	568			N	1	0	200	0	256	0	0	312	0	0	0			0	0
	0	0	1	2		D total	55			524	2	3	524	1	256	1	2	268	2	1.46565	0.74674			0	0	1	3		D total	79			568	2	3	568	1	256	1	2	312	2	1.35211	0.74009			0	0	1
	0	0	1	2		N gr1	256			523	2	3	524	1	256	1	2	268	2					0	0	1	3		N gr1	256			567	2	3	568	1	256	1	2	312	2					1	1	1
	0	0	1	1		Ngr2	268			522	2	3	524	1	256	1	2	268	2					0	0	1	1		Ngr2	312			566	2	3	568	1	256	1	2	312	2					1	1	1
	1	1	1	2		D gr1	20			521	3	3	521	0	255	0	3	266	3	1.46833	0.746782			1	1	1	3		D gr1	20			565	3	3	565	0	255	0	3	310	3	1.35398	0.740259			1	1	1
	1	1	1	2		D gr2	35			520	3	3	521	0	255	0	3	266	3					1	1	1	3		D gr2	59			564	3	3	565	0	255	0	3	310	3					1	1	1
	1	1	1	2		E gr1	27.2685			519	3	3	521	0	255	0	3	266	3					1	1	1	3		E gr1	36.903			563	3	3	565	0	255	0	3	310	3					1	1	1
	2	2	1	2		E gr2	27.7315			518	4	1	518	0	255	0	1	263	1	0.492278	0.24994			3	3	1	3		E gr2	42.097			562	4	2	562	1	255	1	1	307	1	0.907473	0.494836			1	1	1
	3	3	1	1						517	5	1	517	1	255	1	0	262	0	0.49323	0.249954			3	3	1	1						561	4	2	562	1	255	1	1	307	1					2	2	1
Log-rank	4	4	1	1		Cox-Mantel log-rank				516	6	1	516	1	254	1	0	262	0	0.492248	0.24994			4	4	1	3		Cox-Mantel log-rank				560	5	5	560	1	254	1	4	306	4	2.26786	1.23035			2	2	1
test	7	7	1	1		UL	-7.2685			515	7	1	515	1	253	1	0	262	0	0.491262	0.249924			4	4	1	3		UL	-16.903			559	5	5	560	1	254	1	4	306	4					3	3	1
method	9	9	1	1		VL	13.7127			514	8	1	514	1	252	1	0	262	0	0.490272	0.249905			4	4	1	3		VL	19.5832			558	5	5	560	1	254	1	4	306	4					3	3	1
	10	10	1	2		WL	3.85272			513	9	1	513	0	251	0	1	262	1	0.489279	0.249885			4	4	1	3		WL	14.5896			557	5	5	560	1	254	1	4	306	4					3	3	1
	11	11	1	2						512	10	4	512	1	251	1	3	261	3	1.96094	0.99375			4	4	1	1						556	5	5	560	1	254	1	4	306	4					3	3	1
	11	11	1	2		p=	0.0496653			511	10	4	512	1	251	1	3	261	3					5	5	1	3		p=	<0,001			555	6	3	555	0	253	0	3	302	3	1.36757	0.741467			3	3	1
	11	11	1	2						510	10	4	512	1	251	1	3	261	3					5	5	1	3						554	6	3	555	0	253	0	3	302	3					3	3	1
	11	11	1	1		Log-rank haz. ratio				509	10	4	512	1	251	1	3	261	3					5	5	1	3		Log-rank haz. ratio				553	6	3	555	0	253	0	3	302	3					3	3	1
	12	12	1	2		haz rat	0.581131	1/2		508	11	1	508	0	250	0	1	258	1	0.492126	0.249938			7	7	1	3		haz rat	0.386694	1/2		552	7	5	552	1	253	1	4	299	4	2.29167	1.23231			3	3	1
	13	13	1	2			1.72078	2/1		507	12	3	507	0	250	0	3	257	3	1.47929	0.746893			7	7	1	3			2.58602	2/1		551	7	5	552	1	253	1	4	299	4					3	3	1
	13	13	1	2			0.58 / 1.72			506	12	3	507	0	250	0	3	257	3					7	7	1	3			0.39 / 2.59			550	7	5	552	1	253	1	4	299	4					3	3	1
	13	13	1	2						505	12	3	507	0	250	0	3	257	3					7	7	1	3						549	7	5	552	1	253	1	4	299	4					4	4	1
	14	14	1	1						504	13	3	504	3	250	3	0	254	0	1.4881	0.746971			7	7	1	1						548	7	5	552	1	253	1	4	299	4					4	4	1
	14	14	1	1						503	13	3	504	3	250	3	0	254	0					8	8	1	3						547	8	1	547	0	252	0	1	295	1	0.460695	0.248455			5	5	1
	14	14	1	1		Mantel-Haenszel haz. ratio				502	13	3	504	3	250	3	0	254	0					9	9	1	3		Mantel-Haenszel haz. ratio				546	9	6	546	1	252	1	5	294	5	2.76923	1.47744			5	5	1
	15	15	1	1		haz rat	0.588571	1/2		501	14	4	501	2	247	2	2	254	2	1.97206	0.993806			9	9	1	3		haz rat	0.421837	1/2		545	9	6	546	1	252	1	5	294	5					6	6	1
	15	15	1	2			1.69903	2/1		500	14	4	501	2	247	2	2	254	2					9	9	1	3			2.37058	2/1		544	9	6	546	1	252	1	5	294	5					6	6	1
	15	15	1	2						499	14	4	501	2	247	2	2	254	2					9	9	1	3						543	9	6	546	1	252	1	5	294	5					6	6	1
	15	15	1	1						498	14	4	501	2	247	2	2	254	2					9	9	1	3						542	9	6	546	1	252	1	5	294	5					7	7	1
	16	16	1	2						497	15	2	497	0	245	0	2	252	2	0.985915	0.498893			9	9	1	1						541	9	6	546	1	252	1	5	294	5					7	7	1
	16	16	1	2						496	15	2	497	0	245	0	2	252	2					10	10	1	3						540	10	2	540	0	251	0	2	289	2	0.92963	0.496601			7	7	1
	17	17	1	2						495	16	2	495	0	245	0	2	250	2	0.989899	0.498937			10	10	1	3						539	10	2	540	0	251	0	2	289	2					7	7	1
	17	17	1	2						494	16	2	495	0	245	0	2	250	2					11	11	1	3						538	11	3	538	1	251	1	2	287	2	1.39963	0.743861			7	7	1
	18	18	1	2						493	17	3	493	1	245	1	2	248	2	1.49087	0.746924			11	11	1	3						537	11	3	538	1	251	1	2	287	2					7	7	1
	18	18	1	2						492	17	3	493	1	245	1	2	248	2					11	11	1	1						536	11	3	538	1	251	1	2	287	2					7	7	1
	18	18	1	1						491	17	3	493	1	245	1	2	248	2					12	12	1	3						535	12	2	535	0	250	0	2	285	2	0.934579	0.496928			8	8	1
	20	20	1	1						490	18	1	490	1	244	1	0	246	0	0.497959	0.249996			12	12	1	3						534	12	2	535	0	250	0	2	285	2					8	8	1
	21	21	1	2						489	19	1	489	0	243	0	1	246	1	0.496933	0.249991			13	13	1	3						533	13	2	533	0	250	0	2	283	2	0.938086	0.497147			8	8	1
	22	22	1	2						488	20	1	488	0	243	0	1	245	1	0.497951	0.249996			13	13	1	3						532	13	2	533	0	250	0	2	283	2					8	8	1
	23	23	1	2						487	21	1	487	0	243	0	1	244	1	0.498973	0.249999			14	14	1	1						531	14	3	531	3	250	3	0	281	0	1.41243	0.744623			9	9	1
	25	25	1	2						486	22	1	486	0	243	0	1	243	1	0.5	0.25			14	14	1	1						530	14	3	531	3	250	3	0	281	0					9	9	1
	27	27	1	1						485	23	1	485	1	243	1	0	242	0	0.501031	0.249999			14	14	1	1						529	14	3	531	3	250	3	0	281	0					9	9	1
	28	28	1	2						484	24	2	484	0	242	0	2	242	2	1	0.498965			15	15	1	1						528	15	2	528	2	247	2	0	281	0	0.935606	0.496982			9	9	1
	28	28	1	2						483	24	2	484	0	242	0	2	242	2					15	15	1	1						527	15	2	528	2	247	2	0	281	0					9	9	1
	29	29	1	2						482	25	3	482	1	242	1	2	240	2	1.50622	0.746869			16	16	1	3						526	16	1	526	0	245	0	1	281	1	0.465779	0.248829			9	9	1
	29	29	1	2						481	25	3	482	1	242	1	2	240	2					17	17	1	3						525	17	2	525	0	245	0	2	280	2	0.933333	0.496828			9	9	1
	29	29	1	1						480	25	3	482	1	242	1	2	240	2					17	17	1	3						524	17	2	525	0	245	0	2	280	2					9	9	1
	30	30	1	2						479	26	2	479	0	241	0	2	238	2	1.00626	0.498934			18	18	1	3						523	18	5	523	1	245	1	4	278	4	2.34226	1.23548			10	10	1
	30	30	1	2						478	26	2	479	0	241	0	2	238	2					18	18	1	3						522	18	5	523	1	245	1	4	278	4					10	10	1
	31	31	1	2						477	27	1	477	0	241	0	1	236	1	0.505241	0.249973			18	18	1	3						521	18	5	523	1	245	1	4	278	4					10	10	1
	32	32	1	2						476	28	1	476	0	241	6	1	235	5	0.506303	0.24996			18	18	1	3						520	18	5	523	1	245	1	4	278	4					10	10	1
	39	39	0	2						475	28	1	476	0	241	6	1	235	5					18	18	1	1						519	18	5	523	1	245	1	4	278	4					10	10	1
	39	39	0	1						474	28	1	476	0	241	6	1	235	5					19	19	1	3						518	19	1	518	0	244	0	1	274	1	0.471042	0.249161			10	10	1
	40	40	0	2						473	28	1	476	0	241	6	1	235	5					20	20	1	3						517	20	4	517	1	244	1	3	273	3	1.88781	0.991058			11	11	1
	40	40	0	2						472	28	1	476	0	241	6	1	235	5					20	20	1	3						516	20	4	517	1	244	1	3	273	3					11	11	1
	42	42	0	2						471	28	1	476	0	241	6	1	235	5					20	20	1	3						515	20	4	517	1	244	1	3	273	3					11	11	1
	43	43	0	1						470	28	1	476	0	241	6	1	235	5					20	20	1	1						514	20	4	517	1	244	1	3	273	3					11	11	1
	44	44	0	1						469	28	1	476	0	241	6	1	235	5					23	23	1	3						513	21	2	513	0	243	0	2	270	2	0.947368	0.497641			11	11	1
	44	44	0	1						468	28	1	476	0	241	6	1	235	5					23	23	1	3						512	21	2	513	0	243	0	2	270	2					12	12	1
	48	48	0	1						467	28	1	476	0	241	6	1	235	5					24	24	1	3						511	22	2	511	0	243	0	2	268	2	0.951076	0.497825			12	12	1
	49	49	0	1						466	28	1	476	0	241	6	1	235	5					24	24	1	3						510	22	2	511	0	243	0	2	268	2					12	12	1
	51	51	1	1						465	29	1	465	1	235	6	0	230	4	0.505376	0.249971			27	27	1	3						509	23	3	509	1	243	1	2	266	2	1.43222	0.745522			12	12	1
	51	51	0	1						464	29	1	465	1	235	6	0	230	4					27	27	1	3						508	23	3	509	1	243	1	2	266	2					12	12	1
	51	51	0	2						463	29	1	465	1	235	6	0	230	4					27	27	1	1						507	23	3	509	1	243	1	2	266	2					13	13	1
	51	51	0	2						462	29	1	465	1	235	6	0	230	4					28	28	1	3						506	24	2	506	0	242	0	2	264	2	0.956522	0.498067			13	13	1
	51	51	0	1						461	29	1	465	1	235	6	0	230	4					28	28	1	3						505	24	2	506	0	242	0	2	264	2					13	13	1
	52	52	0	2						460	29	1	465	1	235	6	0	230	4					29	29	1	1						504	25	1	504	1	242	1	0	262	0	0.480159	0.249606			14	14	1
	53	53	0	1						459	29	1	465	1	235	6	0	230	4					32	32	1	3						503	26	1	503	0	241	0	1	262	1	0.479125	0.249564			14	14	1
	54	54	0	1						458	29	1	465	1	235	6	0	230	4					33	33	1	3						502	27	1	502	0	241	0	1	261	1	0.48008	0.249603			14	14	1
	54	54	0	2						457	29	1	465	1	235	6	0	230	4					35	35	1	3						501	28	1	501	0	241	0	1	260	1	0.481038	0.24964			14	14	1
	54	54	0	1						456	29	1	465	1	235	6	0	230	4					38	38	1	3						500	29	1	500	0	241	2	1	259	5	0.482	0.249676			15	15	1
	55	55	1	1						455	30	1	455	1	229	2	0	226	0	0.503297	0.249989			39	39	0	1						499	29	1	500	0	241	2	1	259	5					15	15	1
	55	55	0	1						454	30	1	455	1	229	2	0	226	0					42	42	0	3						498	29	1	500	0	241	2	1	259	5					15	15	1
	56	56	1	2						453	31	2	453	1	227	22	1	226	17	1.00221	0.498891			42	42	0	3						497	29	1	500	0	241	2	1	259	5					15	15	1
	56	56	1	1						452	31	2	453	1	227	22	1	226	17					42	42	0	3						496	29	1	500	0	241	2	1	259	5					15	15	1
	56	56	0	2						451	31	2	453	1	227	22	1	226	17					43	43	0	3						495	29	1	500	0	241	2	1	259	5					15	15	1
	56	56	0	1						450	31	2	453	1	227	22	1	226	17					43	43	0	1						494	29	1	500	0	241	2	1	259	5					15	15	1
	57	57	0	1						449	31	2	453	1	227	22	1	226	17					44	44	1	3						493	30	2	493	0	239	2	2	254	2	0.969574	0.498522			17	17	1
	57	57	0	1						448	31	2	453	1	227	22	1	226	17					44	44	1	3						492	30	2	493	0	239	2	2	254	2					17	17	1
	59	59	0	1						447	31	2	453	1	227	22	1	226	17					44	44	0	1						491	30	2	493	0	239	2	2	254	2					18	18	1
	59	59	0	1						446	31	2	453	1	227	22	1	226	17					44	44	0	1						490	30	2	493	0	239	2	2	254	2					19	19	1
	60	60	0	1						445	31	2	453	1	227	22	1	226	17					47	47	1	3						489	31	1	489	0	237	2	1	252	2	0.484663	0.249765			20	20	1
	60	60	0	2						444	31	2	453	1	227	22	1	226	17					47	47	0	3						488	31	1	489	0	237	2	1	252	2					21	21	1
	60	60	0	2						443	31	2	453	1	227	22	1	226	17					48	48	0	1						487	31	1	489	0	237	2	1	252	2					22	22	1
	60	60	0	1						442	31	2	453	1	227	22	1	226	17					49	49	0	1						486	31	1	489	0	237	2	1	252	2					22	22	1
	61	61	0	2						441	31	2	453	1	227	22	1	226	17					51	51	1	1						485	32	1	485	1	235	6	0	250	2	0.484536	0.249761			22	22	1
	61	61	0	1						440	31	2	453	1	227	22	1	226	17					51	51	0	1						484	32	1	485	1	235	6	0	250	2					23	23	1
	62	62	0	1						439	31	2	453	1	227	22	1	226	17					51	51	0	1						483	32	1	485	1	235	6	0	250	2					23	23	1
	63	63	0	2						438	31	2	453	1	227	22	1	226	17					52	52	0	3						482	32	1	485	1	235	6	0	250	2					23	23	1
	63	63	0	1						437	31	2	453	1	227	22	1	226	17					53	53	0	3						481	32	1	485	1	235	6	0	250	2					24	24	1
	64	64	0	2						436	31	2	453	1	227	22	1	226	17					53	53	0	1						480	32	1	485	1	235	6	0	250	2					25	25	1
	65	65	0	2						435	31	2	453	1	227	22	1	226	17					54	54	0	1						479	32	1	485	1	235	6	0	250	2					27	27	1
	65	65	0	1						434	31	2	453	1	227	22	1	226	17					54	54	0	1						478	32	1	485	1	235	6	0	250	2					28	28	1
	66	66	0	1						433	31	2	453	1	227	22	1	226	17					55	55	1	1						477	33	1	477	1	229	2	0	248	0	0.480084	0.249603			28	28	1
	68	68	0	2						432	31	2	453	1	227	22	1	226	17					55	55	0	1						476	33	1	477	1	229	2	0	248	0					29	29	1
	68	68	0	2						431	31	2	453	1	227	22	1	226	17					56	56	1	3						475	34	2	475	1	227	6	1	248	3	0.955789	0.49797			29	29	1
	69	69	0	1						430	31	2	453	1	227	22	1	226	17					56	56	1	1						474	34	2	475	1	227	6	1	248	3					29	29	1
	69	69	0	1						429	31	2	453	1	227	22	1	226	17					56	56	0	1						473	34	2	475	1	227	6	1	248	3					31	31	1
	69	69	0	2						428	31	2	453	1	227	22	1	226	17					57	57	0	1						472	34	2	475	1	227	6	1	248	3					31	31	1
	69	69	0	1						427	31	2	453	1	227	22	1	226	17					57	57	0	3						471	34	2	475	1	227	6	1	248	3					32	32	1
	70	70	0	2						426	31	2	453	1	227	22	1	226	17					57	57	0	3						470	34	2	475	1	227	6	1	248	3					33	33	1
	70	70	0	2						425	31	2	453	1	227	22	1	226	17					57	57	0	1						469	34	2	475	1	227	6	1	248	3					37	37	1
	70	70	0	1						424	31	2	453	1	227	22	1	226	17					59	59	0	1						468	34	2	475	1	227	6	1	248	3					37	37	1
	72	72	0	1						423	31	2	453	1	227	22	1	226	17					59	59	0	1						467	34	2	475	1	227	6	1	248	3					38	38	1
	72	72	0	1						422	31	2	453	1	227	22	1	226	17					60	60	1	3						466	35	1	466	0	221	16	1	245	14	0.474249	0.249337			39	39	0
	72	72	0	2						421	31	2	453	1	227	22	1	226	17					60	60	0	1						465	35	1	466	0	221	16	1	245	14					39	39	0
	72	72	0	2						420	31	2	453	1	227	22	1	226	17					60	60	0	1						464	35	1	466	0	221	16	1	245	14					39	39	0
	72	72	0	1						419	31	2	453	1	227	22	1	226	17					61	61	0	1						463	35	1	466	0	221	16	1	245	14					40	40	0
	73	73	0	1						418	31	2	453	1	227	22	1	226	17					62	62	0	1						462	35	1	466	0	221	16	1	245	14					41	41	1
	75	75	0	2						417	31	2	453	1	227	22	1	226	17					63	63	0	3						461	35	1	466	0	221	16	1	245	14					41	41	1
	75	75	0	2						416	31	2	453	1	227	22	1	226	17					63	63	0	3						460	35	1	466	0	221	16	1	245	14					42	42	1
	76	76	0	1						415	31	2	453	1	227	22	1	226	17					63	63	0	1						459	35	1	466	0	221	16	1	245	14					42	42	0
	77	77	1	1						414	32	1	414	1	205	8	0	209	15	0.495169	0.249977			65	65	0	1						458	35	1	466	0	221	16	1	245	14					43	43	0
	77	77	0	2						413	32	1	414	1	205	8	0	209	15					66	66	0	1						457	35	1	466	0	221	16	1	245	14					44	44	0
	78	78	0	2						412	32	1	414	1	205	8	0	209	15					69	69	0	1						456	35	1	466	0	221	16	1	245	14					44	44	0
	78	78	0	2						411	32	1	414	1	205	8	0	209	15					69	69	0	1						455	35	1	466	0	221	16	1	245	14					44	44	0
	79	79	0	1						410	32	1	414	1	205	8	0	209	15					69	69	0	3						454	35	1	466	0	221	16	1	245	14					47	47	0
	80	80	0	1						409	32	1	414	1	205	8	0	209	15					69	69	0	3						453	35	1	466	0	221	16	1	245	14					48	48	0
	80	80	0	1						408	32	1	414	1	205	8	0	209	15					69	69	0	1						452	35	1	466	0	221	16	1	245	14					48	48	0
	80	80	0	2						407	32	1	414	1	205	8	0	209	15					70	70	0	3						451	35	1	466	0	221	16	1	245	14					48	48	0
	80	80	0	2						406	32	1	414	1	205	8	0	209	15					70	70	0	1						450	35	1	466	0	221	16	1	245	14					49	49	0
	80	80	0	1						405	32	1	414	1	205	8	0	209	15					71	71	0	3						449	35	1	466	0	221	16	1	245	14					51	51	1
	82	82	0	2						404	32	1	414	1	205	8	0	209	15					71	71	0	3						448	35	1	466	0	221	16	1	245	14					51	51	0
	82	82	0	2						403	32	1	414	1	205	8	0	209	15					72	72	0	1						447	35	1	466	0	221	16	1	245	14					51	51	0
	82	82	0	2						402	32	1	414	1	205	8	0	209	15					72	72	0	1						446	35	1	466	0	221	16	1	245	14					51	51	0
	82	82	0	1						401	32	1	414	1	205	8	0	209	15					72	72	0	3						445	35	1	466	0	221	16	1	245	14					53	53	1
	83	83	0	2						400	32	1	414	1	205	8	0	209	15					72	72	0	3						444	35	1	466	0	221	16	1	245	14					53	53	0
	83	83	0	1						399	32	1	414	1	205	8	0	209	15					72	72	0	1						443	35	1	466	0	221	16	1	245	14					53	53	0
	84	84	0	2						398	32	1	414	1	205	8	0	209	15					73	73	0	3						442	35	1	466	0	221	16	1	245	14					53	53	0
	85	85	0	2						397	32	1	414	1	205	8	0	209	15					73	73	0	1						441	35	1	466	0	221	16	1	245	14					54	54	0
	85	85	0	2						396	32	1	414	1	205	8	0	209	15					74	74	0	3						440	35	1	466	0	221	16	1	245	14					54	54	0
	85	85	0	2						395	32	1	414	1	205	8	0	209	15					76	76	0	3						439	35	1	466	0	221	16	1	245	14					54	54	0
	86	86	0	2						394	32	1	414	1	205	8	0	209	15					76	76	0	3						438	35	1	466	0	221	16	1	245	14					55	55	1
	86	86	0	2						393	32	1	414	1	205	8	0	209	15					76	76	0	1						437	35	1	466	0	221	16	1	245	14					55	55	0
	86	86	0	1						392	32	1	414	1	205	8	0	209	15					77	77	1	1						436	36	1	436	1	205	8	0	231	12	0.470183	0.249111			56	56	1
	87	87	1	1						391	33	1	391	1	197	197	0	194	194	0.503836	0.249985			78	78	0	3						435	36	1	436	1	205	8	0	231	12					56	56	0
	87	87	0	1						390	33	1	391	1	197	197	0	194	194					78	78	0	3						434	36	1	436	1	205	8	0	231	12					56	56	0
	87	87	0	1						389	33	1	391	1	197	197	0	194	194					79	79	0	3						433	36	1	436	1	205	8	0	231	12					57	57	1
	87	87	0	1						388	33	1	391	1	197	197	0	194	194					79	79	0	3						432	36	1	436	1	205	8	0	231	12					57	57	0
	89	89	0	1						387	33	1	391	1	197	197	0	194	194					79	79	0	1						431	36	1	436	1	205	8	0	231	12					57	57	0
	89	89	0	1						386	33	1	391	1	197	197	0	194	194					80	80	0	1						430	36	1	436	1	205	8	0	231	12					57	57	0
	90	90	0	2						385	33	1	391	1	197	197	0	194	194					80	80	0	1						429	36	1	436	1	205	8	0	231	12					57	57	0
	90	90	0	1						384	33	1	391	1	197	197	0	194	194					80	80	0	1						428	36	1	436	1	205	8	0	231	12					58	58	0
	92	92	0	1						383	33	1	391	1	197	197	0	194	194					81	81	0	3						427	36	1	436	1	205	8	0	231	12					59	59	1
	92	92	0	1						382	33	1	391	1	197	197	0	194	194					82	82	0	3						426	36	1	436	1	205	8	0	231	12					59	59	0
	93	93	0	1						381	33	1	391	1	197	197	0	194	194					82	82	0	3						425	36	1	436	1	205	8	0	231	12					59	59	0
	93	93	0	2						380	33	1	391	1	197	197	0	194	194					82	82	0	1						424	36	1	436	1	205	8	0	231	12					59	59	0
	93	93	0	1						379	33	1	391	1	197	197	0	194	194					83	83	0	3						423	36	1	436	1	205	8	0	231	12					60	60	1
	94	94	0	2						378	33	1	391	1	197	197	0	194	194					83	83	0	1						422	36	1	436	1	205	8	0	231	12					60	60	0
	94	94	0	2						377	33	1	391	1	197	197	0	194	194					84	84	0	3						421	36	1	436	1	205	8	0	231	12					60	60	0
	94	94	0	2						376	33	1	391	1	197	197	0	194	194					85	85	0	3						420	36	1	436	1	205	8	0	231	12					61	61	1
	94	94	0	1						375	33	1	391	1	197	197	0	194	194					86	86	0	3						419	36	1	436	1	205	8	0	231	12					61	61	0
	95	95	0	2						374	33	1	391	1	197	197	0	194	194					86	86	0	3						418	36	1	436	1	205	8	0	231	12					61	61	0
	95	95	0	1						373	33	1	391	1	197	197	0	194	194					86	86	0	1						417	36	1	436	1	205	8	0	231	12					62	62	0
	97	97	0	1						372	33	1	391	1	197	197	0	194	194					87	87	1	1						416	37	1	416	1	197	197	0	219	219	0.473558	0.249301			62	62	0
	97	97	0	2						371	33	1	391	1	197	197	0	194	194					87	87	0	1						415	37	1	416	1	197	197	0	219	219					63	63	0
	97	97	0	2						370	33	1	391	1	197	197	0	194	194					87	87	0	1						414	37	1	416	1	197	197	0	219	219					65	65	0
	97	97	0	1						369	33	1	391	1	197	197	0	194	194					87	87	0	3						413	37	1	416	1	197	197	0	219	219					65	65	0
	99	99	0	2						368	33	1	391	1	197	197	0	194	194					87	87	0	3						412	37	1	416	1	197	197	0	219	219					66	66	1
	100	100	0	1						367	33	1	391	1	197	197	0	194	194					87	87	0	3						411	37	1	416	1	197	197	0	219	219					66	66	0
	100	100	0	1						366	33	1	391	1	197	197	0	194	194					87	87	0	3						410	37	1	416	1	197	197	0	219	219					67	67	1
	100	100	0	1						365	33	1	391	1	197	197	0	194	194					87	87	0	1						409	37	1	416	1	197	197	0	219	219					69	69	0
	101	101	0	2						364	33	1	391	1	197	197	0	194	194					89	89	0	1						408	37	1	416	1	197	197	0	219	219					69	69	0
	102	102	0	2						363	33	1	391	1	197	197	0	194	194					89	89	0	3						407	37	1	416	1	197	197	0	219	219					69	69	0
	102	102	0	2						362	33	1	391	1	197	197	0	194	194					89	89	0	1						406	37	1	416	1	197	197	0	219	219					69	69	0
	102	102	0	2						361	33	1	391	1	197	197	0	194	194					90	90	0	1						405	37	1	416	1	197	197	0	219	219					70	70	0
	103	103	0	2						360	33	1	391	1	197	197	0	194	194					91	91	0	3						404	37	1	416	1	197	197	0	219	219					70	70	0
	103	103	0	2						359	33	1	391	1	197	197	0	194	194					91	91	0	3						403	37	1	416	1	197	197	0	219	219					70	70	0
	104	104	0	2						358	33	1	391	1	197	197	0	194	194					91	91	0	3						402	37	1	416	1	197	197	0	219	219					70	70	0
	104	104	0	2						357	33	1	391	1	197	197	0	194	194					91	91	0	3						401	37	1	416	1	197	197	0	219	219					70	70	0
	104	104	0	2						356	33	1	391	1	197	197	0	194	194					92	92	0	1						400	37	1	416	1	197	197	0	219	219					70	70	0
	104	104	0	2						355	33	1	391	1	197	197	0	194	194					92	92	0	1						399	37	1	416	1	197	197	0	219	219					70	70	0
	105	105	0	1						354	33	1	391	1	197	197	0	194	194					93	93	0	1						398	37	1	416	1	197	197	0	219	219					71	71	0
	105	105	0	2						353	33	1	391	1	197	197	0	194	194					93	93	0	3						397	37	1	416	1	197	197	0	219	219					72	72	0
	105	105	0	1						352	33	1	391	1	197	197	0	194	194					93	93	0	1						396	37	1	416	1	197	197	0	219	219					72	72	0
	106	106	0	1						351	33	1	391	1	197	197	0	194	194					94	94	0	3						395	37	1	416	1	197	197	0	219	219					72	72	0
	106	106	0	1						350	33	1	391	1	197	197	0	194	194					94	94	0	3						394	37	1	416	1	197	197	0	219	219					73	73	0
	106	106	0	1						349	33	1	391	1	197	197	0	194	194					94	94	0	3						393	37	1	416	1	197	197	0	219	219					73	73	0
	107	107	0	1						348	33	1	391	1	197	197	0	194	194					94	94	0	1						392	37	1	416	1	197	197	0	219	219					73	73	0
	107	107	0	1						347	33	1	391	1	197	197	0	194	194					95	95	0	1						391	37	1	416	1	197	197	0	219	219					73	73	0
	107	107	0	2						346	33	1	391	1	197	197	0	194	194					96	96	0	3						390	37	1	416	1	197	197	0	219	219					73	73	0
	107	107	0	2						345	33	1	391	1	197	197	0	194	194					97	97	0	1						389	37	1	416	1	197	197	0	219	219					74	74	0
	107	107	0	2						344	33	1	391	1	197	197	0	194	194					97	97	0	3						388	37	1	416	1	197	197	0	219	219					75	75	0
	107	107	0	1						343	33	1	391	1	197	197	0	194	194					97	97	0	1						387	37	1	416	1	197	197	0	219	219					76	76	1
	108	108	0	2						342	33	1	391	1	197	197	0	194	194					98	98	0	3						386	37	1	416	1	197	197	0	219	219					76	76	0
	108	108	0	2						341	33	1	391	1	197	197	0	194	194					98	98	0	3						385	37	1	416	1	197	197	0	219	219					76	76	0
	109	109	0	2						340	33	1	391	1	197	197	0	194	194					98	98	0	3						384	37	1	416	1	197	197	0	219	219					76	76	0
	110	110	0	2						339	33	1	391	1	197	197	0	194	194					100	100	0	1						383	37	1	416	1	197	197	0	219	219					77	77	1
	110	110	0	2						338	33	1	391	1	197	197	0	194	194					100	100	0	1						382	37	1	416	1	197	197	0	219	219					77	77	0
	110	110	0	2						337	33	1	391	1	197	197	0	194	194					100	100	0	1						381	37	1	416	1	197	197	0	219	219					79	79	0
	111	111	0	1						336	33	1	391	1	197	197	0	194	194					101	101	0	3						380	37	1	416	1	197	197	0	219	219					80	80	0
	111	111	0	1						335	33	1	391	1	197	197	0	194	194					103	103	0	3						379	37	1	416	1	197	197	0	219	219					80	80	0
	112	112	0	1						334	33	1	391	1	197	197	0	194	194					104	104	0	3						378	37	1	416	1	197	197	0	219	219					80	80	0
	112	112	0	2						333	33	1	391	1	197	197	0	194	194					104	104	0	3						377	37	1	416	1	197	197	0	219	219					82	82	0
	112	112	0	1						332	33	1	391	1	197	197	0	194	194					105	105	0	1						376	37	1	416	1	197	197	0	219	219					82	82	0
	113	113	0	2						331	33	1	391	1	197	197	0	194	194					105	105	0	1						375	37	1	416	1	197	197	0	219	219					82	82	0
	113	113	0	2						330	33	1	391	1	197	197	0	194	194					106	106	0	1						374	37	1	416	1	197	197	0	219	219					83	83	0
	113	113	0	1						329	33	1	391	1	197	197	0	194	194					106	106	0	1						373	37	1	416	1	197	197	0	219	219					83	83	0
	114	114	0	2						328	33	1	391	1	197	197	0	194	194					106	106	0	3						372	37	1	416	1	197	197	0	219	219					83	83	0
	114	114	0	2						327	33	1	391	1	197	197	0	194	194					106	106	0	1						371	37	1	416	1	197	197	0	219	219					83	83	0
	115	115	0	2						326	33	1	391	1	197	197	0	194	194					107	107	0	1						370	37	1	416	1	197	197	0	219	219					86	86	0
	115	115	0	2						325	33	1	391	1	197	197	0	194	194					107	107	0	1						369	37	1	416	1	197	197	0	219	219					87	87	1
	115	115	0	2						324	33	1	391	1	197	197	0	194	194					107	107	0	3						368	37	1	416	1	197	197	0	219	219					87	87	0
	115	115	0	1						323	33	1	391	1	197	197	0	194	194					107	107	0	3						367	37	1	416	1	197	197	0	219	219					87	87	0
	116	116	0	2						322	33	1	391	1	197	197	0	194	194					107	107	0	3						366	37	1	416	1	197	197	0	219	219					87	87	0
	116	116	0	2						321	33	1	391	1	197	197	0	194	194					107	107	0	1						365	37	1	416	1	197	197	0	219	219					87	87	0
	116	116	0	1						320	33	1	391	1	197	197	0	194	194					108	108	0	3						364	37	1	416	1	197	197	0	219	219					89	89	0
	117	117	0	2						319	33	1	391	1	197	197	0	194	194					108	108	0	3						363	37	1	416	1	197	197	0	219	219					89	89	0
	118	118	0	2						318	33	1	391	1	197	197	0	194	194					109	109	0	3						362	37	1	416	1	197	197	0	219	219					89	89	0
	118	118	0	1						317	33	1	391	1	197	197	0	194	194					110	110	0	3						361	37	1	416	1	197	197	0	219	219					89	89	0
	119	119	0	2						316	33	1	391	1	197	197	0	194	194					110	110	0	3						360	37	1	416	1	197	197	0	219	219					90	90	0
	119	119	0	2						315	33	1	391	1	197	197	0	194	194					111	111	0	1						359	37	1	416	1	197	197	0	219	219					91	91	0
	119	119	0	2						314	33	1	391	1	197	197	0	194	194					111	111	0	3						358	37	1	416	1	197	197	0	219	219					92	92	0
	119	119	0	1						313	33	1	391	1	197	197	0	194	194					111	111	0	1						357	37	1	416	1	197	197	0	219	219					92	92	0
	120	120	0	1						312	33	1	391	1	197	197	0	194	194					112	112	0	1						356	37	1	416	1	197	197	0	219	219					92	92	0
	120	120	0	1						311	33	1	391	1	197	197	0	194	194					112	112	0	3						355	37	1	416	1	197	197	0	219	219					93	93	0
	120	120	0	1						310	33	1	391	1	197	197	0	194	194					112	112	0	3						354	37	1	416	1	197	197	0	219	219					93	93	0
	120	120	0	2						309	33	1	391	1	197	197	0	194	194					112	112	0	3						353	37	1	416	1	197	197	0	219	219					93	93	0
	120	120	0	1						308	33	1	391	1	197	197	0	194	194					112	112	0	1						352	37	1	416	1	197	197	0	219	219					94	94	0
	121	121	0	1						307	33	1	391	1	197	197	0	194	194					113	113	0	3						351	37	1	416	1	197	197	0	219	219					95	95	0
	121	121	0	1						306	33	1	391	1	197	197	0	194	194					113	113	0	3						350	37	1	416	1	197	197	0	219	219					95	95	0
	121	121	0	2						305	33	1	391	1	197	197	0	194	194					113	113	0	3						349	37	1	416	1	197	197	0	219	219					96	96	0
	121	121	0	2						304	33	1	391	1	197	197	0	194	194					113	113	0	3						348	37	1	416	1	197	197	0	219	219					96	96	0
	121	121	0	1						303	33	1	391	1	197	197	0	194	194					113	113	0	3						347	37	1	416	1	197	197	0	219	219					97	97	0
	122	122	0	1						302	33	1	391	1	197	197	0	194	194					113	113	0	1						346	37	1	416	1	197	197	0	219	219					97	97	0
	122	122	0	1						301	33	1	391	1	197	197	0	194	194					115	115	0	3						345	37	1	416	1	197	197	0	219	219					97	97	0
	122	122	0	2						300	33	1	391	1	197	197	0	194	194					115	115	0	3						344	37	1	416	1	197	197	0	219	219					98	98	0
	122	122	0	1						299	33	1	391	1	197	197	0	194	194					115	115	0	1						343	37	1	416	1	197	197	0	219	219					98	98	0
	123	123	0	2						298	33	1	391	1	197	197	0	194	194					116	116	0	3						342	37	1	416	1	197	197	0	219	219					98	98	0
	123	123	0	1						297	33	1	391	1	197	197	0	194	194					116	116	0	1						341	37	1	416	1	197	197	0	219	219					98	98	0
	124	124	0	1						296	33	1	391	1	197	197	0	194	194					118	118	0	3						340	37	1	416	1	197	197	0	219	219					99	99	0
	124	124	0	1						295	33	1	391	1	197	197	0	194	194					118	118	0	3						339	37	1	416	1	197	197	0	219	219					99	99	0
	124	124	0	2						294	33	1	391	1	197	197	0	194	194					118	118	0	3						338	37	1	416	1	197	197	0	219	219					99	99	0
	124	124	0	2						293	33	1	391	1	197	197	0	194	194					118	118	0	1						337	37	1	416	1	197	197	0	219	219					99	99	0
	124	124	0	1						292	33	1	391	1	197	197	0	194	194					119	119	0	3						336	37	1	416	1	197	197	0	219	219					100	100	0
	125	125	0	1						291	33	1	391	1	197	197	0	194	194					119	119	0	3						335	37	1	416	1	197	197	0	219	219					100	100	0
	125	125	0	2						290	33	1	391	1	197	197	0	194	194					119	119	0	1						334	37	1	416	1	197	197	0	219	219					100	100	0
	125	125	0	1						289	33	1	391	1	197	197	0	194	194					120	120	0	1						333	37	1	416	1	197	197	0	219	219					100	100	0
	126	126	0	2						288	33	1	391	1	197	197	0	194	194					120	120	0	1						332	37	1	416	1	197	197	0	219	219					100	100	0
	127	127	0	2						287	33	1	391	1	197	197	0	194	194					120	120	0	1						331	37	1	416	1	197	197	0	219	219					101	101	0
	127	127	0	2						286	33	1	391	1	197	197	0	194	194					120	120	0	3						330	37	1	416	1	197	197	0	219	219					101	101	0
	127	127	0	1						285	33	1	391	1	197	197	0	194	194					120	120	0	3						329	37	1	416	1	197	197	0	219	219					101	101	0
	128	128	0	1						284	33	1	391	1	197	197	0	194	194					120	120	0	3						328	37	1	416	1	197	197	0	219	219					102	102	0
	128	128	0	1						283	33	1	391	1	197	197	0	194	194					120	120	0	1						327	37	1	416	1	197	197	0	219	219					102	102	0
	128	128	0	2						282	33	1	391	1	197	197	0	194	194					121	121	0	1						326	37	1	416	1	197	197	0	219	219					104	104	0
	128	128	0	2						281	33	1	391	1	197	197	0	194	194					121	121	0	1						325	37	1	416	1	197	197	0	219	219					105	105	0
	128	128	0	2						280	33	1	391	1	197	197	0	194	194					121	121	0	3						324	37	1	416	1	197	197	0	219	219					105	105	0
	128	128	0	1						279	33	1	391	1	197	197	0	194	194					121	121	0	3						323	37	1	416	1	197	197	0	219	219					105	105	0
	129	129	0	1						278	33	1	391	1	197	197	0	194	194					121	121	0	3						322	37	1	416	1	197	197	0	219	219					106	106	0
	129	129	0	1						277	33	1	391	1	197	197	0	194	194					121	121	0	3						321	37	1	416	1	197	197	0	219	219					106	106	0
	129	129	0	2						276	33	1	391	1	197	197	0	194	194					121	121	0	1						320	37	1	416	1	197	197	0	219	219					106	106	0
	129	129	0	2						275	33	1	391	1	197	197	0	194	194					122	122	0	1						319	37	1	416	1	197	197	0	219	219					106	106	0
	129	129	0	2						274	33	1	391	1	197	197	0	194	194					122	122	0	1						318	37	1	416	1	197	197	0	219	219					106	106	0
	129	129	0	1						273	33	1	391	1	197	197	0	194	194					122	122	0	3						317	37	1	416	1	197	197	0	219	219					106	106	0
	130	130	0	2						272	33	1	391	1	197	197	0	194	194					122	122	0	3						316	37	1	416	1	197	197	0	219	219					106	106	0
	130	130	0	2						271	33	1	391	1	197	197	0	194	194					122	122	0	1						315	37	1	416	1	197	197	0	219	219					107	107	1
	131	131	0	2						270	33	1	391	1	197	197	0	194	194					123	123	0	3						314	37	1	416	1	197	197	0	219	219					107	107	0
	131	131	0	2						269	33	1	391	1	197	197	0	194	194					123	123	0	3						313	37	1	416	1	197	197	0	219	219					107	107	0
	131	131	0	2						268	33	1	391	1	197	197	0	194	194					123	123	0	3						312	37	1	416	1	197	197	0	219	219					107	107	0
	131	131	0	1						267	33	1	391	1	197	197	0	194	194					123	123	0	1						311	37	1	416	1	197	197	0	219	219					107	107	0
	132	132	0	2						266	33	1	391	1	197	197	0	194	194					124	124	0	1						310	37	1	416	1	197	197	0	219	219					107	107	0
	132	132	0	2						265	33	1	391	1	197	197	0	194	194					124	124	0	1						309	37	1	416	1	197	197	0	219	219					107	107	0
	133	133	0	1						264	33	1	391	1	197	197	0	194	194					124	124	0	3						308	37	1	416	1	197	197	0	219	219					107	107	0
	133	133	0	1						263	33	1	391	1	197	197	0	194	194					124	124	0	3						307	37	1	416	1	197	197	0	219	219					107	107	0
	133	133	0	1						262	33	1	391	1	197	197	0	194	194					124	124	0	1						306	37	1	416	1	197	197	0	219	219					108	108	0
	133	133	0	2						261	33	1	391	1	197	197	0	194	194					125	125	0	1						305	37	1	416	1	197	197	0	219	219					108	108	0
	133	133	0	2						260	33	1	391	1	197	197	0	194	194					125	125	0	3						304	37	1	416	1	197	197	0	219	219					109	109	0
	133	133	0	1						259	33	1	391	1	197	197	0	194	194					125	125	0	3						303	37	1	416	1	197	197	0	219	219					111	111	0
	134	134	0	2						258	33	1	391	1	197	197	0	194	194					125	125	0	3						302	37	1	416	1	197	197	0	219	219					111	111	0
	135	135	0	1						257	33	1	391	1	197	197	0	194	194					125	125	0	3						301	37	1	416	1	197	197	0	219	219					111	111	0
	135	135	0	1						256	33	1	391	1	197	197	0	194	194					125	125	0	1						300	37	1	416	1	197	197	0	219	219					111	111	0
	135	135	0	1						255	33	1	391	1	197	197	0	194	194					126	126	0	3						299	37	1	416	1	197	197	0	219	219					112	112	0
	135	135	0	2						254	33	1	391	1	197	197	0	194	194					126	126	0	3						298	37	1	416	1	197	197	0	219	219					112	112	0
	135	135	0	2						253	33	1	391	1	197	197	0	194	194					127	127	0	3						297	37	1	416	1	197	197	0	219	219					113	113	0
	135	135	0	1						252	33	1	391	1	197	197	0	194	194					127	127	0	3						296	37	1	416	1	197	197	0	219	219					114	114	0
	136	136	0	1						251	33	1	391	1	197	197	0	194	194					127	127	0	1						295	37	1	416	1	197	197	0	219	219					114	114	0
	136	136	0	2						250	33	1	391	1	197	197	0	194	194					128	128	0	1						294	37	1	416	1	197	197	0	219	219					114	114	0
	136	136	0	2						249	33	1	391	1	197	197	0	194	194					128	128	0	1						293	37	1	416	1	197	197	0	219	219					115	115	0
	136	136	0	2						248	33	1	391	1	197	197	0	194	194					128	128	0	1						292	37	1	416	1	197	197	0	219	219					115	115	0
	136	136	0	2						247	33	1	391	1	197	197	0	194	194					129	129	0	1						291	37	1	416	1	197	197	0	219	219					115	115	0
	136	136	0	1						246	33	1	391	1	197	197	0	194	194					129	129	0	1						290	37	1	416	1	197	197	0	219	219					115	115	0
	137	137	0	1						245	33	1	391	1	197	197	0	194	194					129	129	0	3						289	37	1	416	1	197	197	0	219	219					115	115	0
	137	137	0	2						244	33	1	391	1	197	197	0	194	194					129	129	0	3						288	37	1	416	1	197	197	0	219	219					115	115	0
	137	137	0	2						243	33	1	391	1	197	197	0	194	194					129	129	0	1						287	37	1	416	1	197	197	0	219	219					115	115	0
	137	137	0	1						242	33	1	391	1	197	197	0	194	194					130	130	0	3						286	37	1	416	1	197	197	0	219	219					115	115	0
	138	138	0	1						241	33	1	391	1	197	197	0	194	194					130	130	0	3						285	37	1	416	1	197	197	0	219	219					116	116	0
	138	138	0	2						240	33	1	391	1	197	197	0	194	194					131	131	0	3						284	37	1	416	1	197	197	0	219	219					116	116	0
	138	138	0	2						239	33	1	391	1	197	197	0	194	194					131	131	0	3						283	37	1	416	1	197	197	0	219	219					118	118	0
	138	138	0	1						238	33	1	391	1	197	197	0	194	194					131	131	0	3						282	37	1	416	1	197	197	0	219	219					118	118	0
	139	139	0	1						237	33	1	391	1	197	197	0	194	194					131	131	0	1						281	37	1	416	1	197	197	0	219	219					119	119	0
	139	139	0	1						236	33	1	391	1	197	197	0	194	194					132	132	0	3						280	37	1	416	1	197	197	0	219	219					119	119	0
	139	139	0	1						235	33	1	391	1	197	197	0	194	194					132	132	0	3						279	37	1	416	1	197	197	0	219	219					120	120	0
	139	139	0	1						234	33	1	391	1	197	197	0	194	194					132	132	0	3						278	37	1	416	1	197	197	0	219	219					120	120	0
	139	139	0	1						233	33	1	391	1	197	197	0	194	194					132	132	0	3						277	37	1	416	1	197	197	0	219	219					120	120	0
	139	139	0	1						232	33	1	391	1	197	197	0	194	194					133	133	0	1						276	37	1	416	1	197	197	0	219	219					120	120	0
	139	139	0	1						231	33	1	391	1	197	197	0	194	194					133	133	0	1						275	37	1	416	1	197	197	0	219	219					120	120	0
	139	139	0	2						230	33	1	391	1	197	197	0	194	194					133	133	0	1						274	37	1	416	1	197	197	0	219	219					120	120	0
	139	139	0	2						229	33	1	391	1	197	197	0	194	194					133	133	0	3						273	37	1	416	1	197	197	0	219	219					120	120	0
	139	139	0	1						228	33	1	391	1	197	197	0	194	194					133	133	0	3						272	37	1	416	1	197	197	0	219	219					121	121	0
	140	140	0	2						227	33	1	391	1	197	197	0	194	194					133	133	0	3						271	37	1	416	1	197	197	0	219	219					121	121	0
	140	140	0	2						226	33	1	391	1	197	197	0	194	194					133	133	0	1						270	37	1	416	1	197	197	0	219	219					121	121	0
	140	140	0	1						225	33	1	391	1	197	197	0	194	194					134	134	0	3						269	37	1	416	1	197	197	0	219	219					121	121	0
	141	141	0	2						224	33	1	391	1	197	197	0	194	194					134	134	0	3						268	37	1	416	1	197	197	0	219	219					121	121	0
	141	141	0	1						223	33	1	391	1	197	197	0	194	194					134	134	0	3						267	37	1	416	1	197	197	0	219	219					122	122	0
	142	142	0	1						222	33	1	391	1	197	197	0	194	194					134	134	0	3						266	37	1	416	1	197	197	0	219	219					122	122	0
	142	142	0	2						221	33	1	391	1	197	197	0	194	194					135	135	0	1						265	37	1	416	1	197	197	0	219	219					122	122	0
	142	142	0	1						220	33	1	391	1	197	197	0	194	194					135	135	0	1						264	37	1	416	1	197	197	0	219	219					122	122	0
	143	143	0	1						219	33	1	391	1	197	197	0	194	194					135	135	0	1						263	37	1	416	1	197	197	0	219	219					122	122	0
	143	143	0	1						218	33	1	391	1	197	197	0	194	194					135	135	0	3						262	37	1	416	1	197	197	0	219	219					122	122	0
	143	143	0	2						217	33	1	391	1	197	197	0	194	194					135	135	0	3						261	37	1	416	1	197	197	0	219	219					122	122	0
	143	143	0	2						216	33	1	391	1	197	197	0	194	194					135	135	0	1						260	37	1	416	1	197	197	0	219	219					122	122	0
	143	143	0	1						215	33	1	391	1	197	197	0	194	194					136	136	0	1						259	37	1	416	1	197	197	0	219	219					123	123	0
	144	144	0	2						214	33	1	391	1	197	197	0	194	194					136	136	0	3						258	37	1	416	1	197	197	0	219	219					123	123	0
	144	144	0	2						213	33	1	391	1	197	197	0	194	194					136	136	0	3						257	37	1	416	1	197	197	0	219	219					123	123	0
	144	144	0	1						212	33	1	391	1	197	197	0	194	194					136	136	0	3						256	37	1	416	1	197	197	0	219	219					123	123	0
	145	145	0	1						211	33	1	391	1	197	197	0	194	194					136	136	0	1						255	37	1	416	1	197	197	0	219	219					124	124	0
	145	145	0	1						210	33	1	391	1	197	197	0	194	194					137	137	0	1						254	37	1	416	1	197	197	0	219	219					124	124	0
	145	145	0	1						209	33	1	391	1	197	197	0	194	194					137	137	0	3						253	37	1	416	1	197	197	0	219	219					124	124	0
	145	145	0	2						208	33	1	391	1	197	197	0	194	194					137	137	0	1						252	37	1	416	1	197	197	0	219	219					125	125	0
	145	145	0	1						207	33	1	391	1	197	197	0	194	194					138	138	0	1						251	37	1	416	1	197	197	0	219	219					125	125	0
	146	146	0	1						206	33	1	391	1	197	197	0	194	194					138	138	0	1						250	37	1	416	1	197	197	0	219	219					125	125	0
	146	146	0	1						205	33	1	391	1	197	197	0	194	194					139	139	0	1						249	37	1	416	1	197	197	0	219	219					125	125	0
	146	146	0	1						204	33	1	391	1	197	197	0	194	194					139	139	0	1						248	37	1	416	1	197	197	0	219	219					125	125	0
	146	146	0	1						203	33	1	391	1	197	197	0	194	194					139	139	0	1						247	37	1	416	1	197	197	0	219	219					126	126	0
	146	146	0	1						202	33	1	391	1	197	197	0	194	194					139	139	0	1						246	37	1	416	1	197	197	0	219	219					127	127	0
	147	147	0	1						201	33	1	391	1	197	197	0	194	194					139	139	0	1						245	37	1	416	1	197	197	0	219	219					127	127	0
	148	148	0	1						200	33	1	391	1	197	197	0	194	194					139	139	0	1						244	37	1	416	1	197	197	0	219	219					127	127	0
	149	149	0	1						199	33	1	391	1	197	197	0	194	194					139	139	0	1						243	37	1	416	1	197	197	0	219	219					128	128	0
	149	149	0	2						198	33	1	391	1	197	197	0	194	194					139	139	0	3						242	37	1	416	1	197	197	0	219	219					128	128	0
	149	149	0	2						197	33	1	391	1	197	197	0	194	194					139	139	0	3						241	37	1	416	1	197	197	0	219	219					128	128	0
	149	149	0	2						196	33	1	391	1	197	197	0	194	194					139	139	0	3						240	37	1	416	1	197	197	0	219	219					128	128	0
	149	149	0	2						195	33	1	391	1	197	197	0	194	194					139	139	0	1						239	37	1	416	1	197	197	0	219	219					128	128	0
	149	149	0	1						194	33	1	391	1	197	197	0	194	194					140	140	0	3						238	37	1	416	1	197	197	0	219	219					128	128	0
	150	150	0	2						193	33	1	391	1	197	197	0	194	194					140	140	0	3						237	37	1	416	1	197	197	0	219	219					128	128	0
	150	150	0	2						192	33	1	391	1	197	197	0	194	194					140	140	0	3						236	37	1	416	1	197	197	0	219	219					129	129	0
	150	150	0	2						191	33	1	391	1	197	197	0	194	194					140	140	0	3						235	37	1	416	1	197	197	0	219	219					129	129	0
	150	150	0	2						190	33	1	391	1	197	197	0	194	194					140	140	0	1						234	37	1	416	1	197	197	0	219	219					129	129	0
	150	150	0	2						189	33	1	391	1	197	197	0	194	194					141	141	0	3						233	37	1	416	1	197	197	0	219	219					129	129	0
	150	150	0	1						188	33	1	391	1	197	197	0	194	194					141	141	0	3						232	37	1	416	1	197	197	0	219	219					129	129	0
	151	151	0	2						187	33	1	391	1	197	197	0	194	194					141	141	0	3						231	37	1	416	1	197	197	0	219	219					129	129	0
	151	151	0	2						186	33	1	391	1	197	197	0	194	194					141	141	0	3						230	37	1	416	1	197	197	0	219	219					130	130	0
	151	151	0	1						185	33	1	391	1	197	197	0	194	194					141	141	0	3						229	37	1	416	1	197	197	0	219	219					130	130	0
	152	152	0	2						184	33	1	391	1	197	197	0	194	194					141	141	0	1						228	37	1	416	1	197	197	0	219	219					130	130	0
	152	152	0	2						183	33	1	391	1	197	197	0	194	194					142	142	0	1						227	37	1	416	1	197	197	0	219	219					131	131	0
	152	152	0	2						182	33	1	391	1	197	197	0	194	194					142	142	0	3						226	37	1	416	1	197	197	0	219	219					132	132	0
	152	152	0	2						181	33	1	391	1	197	197	0	194	194					142	142	0	1						225	37	1	416	1	197	197	0	219	219					132	132	0
	152	152	0	2						180	33	1	391	1	197	197	0	194	194					143	143	0	1						224	37	1	416	1	197	197	0	219	219					133	133	1
	152	152	0	1						179	33	1	391	1	197	197	0	194	194					143	143	0	1						223	37	1	416	1	197	197	0	219	219					133	133	0
	153	153	0	2						178	33	1	391	1	197	197	0	194	194					143	143	0	3						222	37	1	416	1	197	197	0	219	219					133	133	0
	153	153	0	2						177	33	1	391	1	197	197	0	194	194					143	143	0	3						221	37	1	416	1	197	197	0	219	219					133	133	0
	153	153	0	2						176	33	1	391	1	197	197	0	194	194					143	143	0	3						220	37	1	416	1	197	197	0	219	219					133	133	0
	153	153	0	1						175	33	1	391	1	197	197	0	194	194					143	143	0	1						219	37	1	416	1	197	197	0	219	219					133	133	0
	154	154	0	1						174	33	1	391	1	197	197	0	194	194					144	144	0	3						218	37	1	416	1	197	197	0	219	219					133	133	0
	154	154	0	1						173	33	1	391	1	197	197	0	194	194					144	144	0	3						217	37	1	416	1	197	197	0	219	219					133	133	0
	154	154	0	1						172	33	1	391	1	197	197	0	194	194					144	144	0	3						216	37	1	416	1	197	197	0	219	219					134	134	0
	154	154	0	2						171	33	1	391	1	197	197	0	194	194					144	144	0	1						215	37	1	416	1	197	197	0	219	219					135	135	0
	154	154	0	2						170	33	1	391	1	197	197	0	194	194					145	145	0	1						214	37	1	416	1	197	197	0	219	219					135	135	0
	154	154	0	2						169	33	1	391	1	197	197	0	194	194					145	145	0	1						213	37	1	416	1	197	197	0	219	219					135	135	0
	154	154	0	1						168	33	1	391	1	197	197	0	194	194					145	145	0	1						212	37	1	416	1	197	197	0	219	219					135	135	0
	155	155	0	1						167	33	1	391	1	197	197	0	194	194					145	145	0	3						211	37	1	416	1	197	197	0	219	219					135	135	0
	155	155	0	2						166	33	1	391	1	197	197	0	194	194					145	145	0	3						210	37	1	416	1	197	197	0	219	219					136	136	0
	155	155	0	1						165	33	1	391	1	197	197	0	194	194					145	145	0	3						209	37	1	416	1	197	197	0	219	219					136	136	0
	156	156	0	1						164	33	1	391	1	197	197	0	194	194					145	145	0	3						208	37	1	416	1	197	197	0	219	219					136	136	0
	156	156	0	1						163	33	1	391	1	197	197	0	194	194					145	145	0	1						207	37	1	416	1	197	197	0	219	219					136	136	0
	156	156	0	1						162	33	1	391	1	197	197	0	194	194					146	146	0	1						206	37	1	416	1	197	197	0	219	219					136	136	0
	156	156	0	1						161	33	1	391	1	197	197	0	194	194					146	146	0	1						205	37	1	416	1	197	197	0	219	219					137	137	0
	156	156	0	1						160	33	1	391	1	197	197	0	194	194					146	146	0	1						204	37	1	416	1	197	197	0	219	219					137	137	0
	156	156	0	1						159	33	1	391	1	197	197	0	194	194					146	146	0	1						203	37	1	416	1	197	197	0	219	219					137	137	0
	157	157	0	1						158	33	1	391	1	197	197	0	194	194					146	146	0	3						202	37	1	416	1	197	197	0	219	219					137	137	0
	157	157	0	1						157	33	1	391	1	197	197	0	194	194					146	146	0	3						201	37	1	416	1	197	197	0	219	219					138	138	0
	158	158	0	1						156	33	1	391	1	197	197	0	194	194					146	146	0	3						200	37	1	416	1	197	197	0	219	219					138	138	0
	158	158	0	2						155	33	1	391	1	197	197	0	194	194					146	146	0	3						199	37	1	416	1	197	197	0	219	219					138	138	0
	158	158	0	1						154	33	1	391	1	197	197	0	194	194					146	146	0	1						198	37	1	416	1	197	197	0	219	219					139	139	0
	159	159	0	1						153	33	1	391	1	197	197	0	194	194					147	147	0	3						197	37	1	416	1	197	197	0	219	219					139	139	0
	159	159	0	1						152	33	1	391	1	197	197	0	194	194					147	147	0	1						196	37	1	416	1	197	197	0	219	219					139	139	0
	159	159	0	2						151	33	1	391	1	197	197	0	194	194					148	148	0	3						195	37	1	416	1	197	197	0	219	219					139	139	0
	159	159	0	2						150	33	1	391	1	197	197	0	194	194					148	148	0	3						194	37	1	416	1	197	197	0	219	219					139	139	0
	159	159	0	2						149	33	1	391	1	197	197	0	194	194					148	148	0	1						193	37	1	416	1	197	197	0	219	219					139	139	0
	159	159	0	2						148	33	1	391	1	197	197	0	194	194					149	149	0	1						192	37	1	416	1	197	197	0	219	219					139	139	0
	159	159	0	2						147	33	1	391	1	197	197	0	194	194					149	149	0	3						191	37	1	416	1	197	197	0	219	219					139	139	0
	159	159	0	1						146	33	1	391	1	197	197	0	194	194					149	149	0	3						190	37	1	416	1	197	197	0	219	219					139	139	0
	160	160	0	2						145	33	1	391	1	197	197	0	194	194					149	149	0	3						189	37	1	416	1	197	197	0	219	219					139	139	0
	160	160	0	1						144	33	1	391	1	197	197	0	194	194					149	149	0	3						188	37	1	416	1	197	197	0	219	219					139	139	0
	161	161	0	2						143	33	1	391	1	197	197	0	194	194					149	149	0	1						187	37	1	416	1	197	197	0	219	219					140	140	0
	161	161	0	2						142	33	1	391	1	197	197	0	194	194					150	150	0	3						186	37	1	416	1	197	197	0	219	219					140	140	0
	161	161	0	2						141	33	1	391	1	197	197	0	194	194					150	150	0	3						185	37	1	416	1	197	197	0	219	219					141	141	0
	161	161	0	1						140	33	1	391	1	197	197	0	194	194					150	150	0	3						184	37	1	416	1	197	197	0	219	219					141	141	0
	162	162	0	1						139	33	1	391	1	197	197	0	194	194					150	150	0	3						183	37	1	416	1	197	197	0	219	219					141	141	0
	162	162	0	2						138	33	1	391	1	197	197	0	194	194					150	150	0	1						182	37	1	416	1	197	197	0	219	219					141	141	0
	162	162	0	2						137	33	1	391	1	197	197	0	194	194					151	151	0	3						181	37	1	416	1	197	197	0	219	219					141	141	0
	162	162	0	1						136	33	1	391	1	197	197	0	194	194					151	151	0	1						180	37	1	416	1	197	197	0	219	219					141	141	0
	163	163	0	1						135	33	1	391	1	197	197	0	194	194					152	152	0	3						179	37	1	416	1	197	197	0	219	219					141	141	0
	163	163	0	1						134	33	1	391	1	197	197	0	194	194					152	152	0	3						178	37	1	416	1	197	197	0	219	219					141	141	0
	164	164	0	1						133	33	1	391	1	197	197	0	194	194					152	152	0	1						177	37	1	416	1	197	197	0	219	219					142	142	0
	164	164	0	2						132	33	1	391	1	197	197	0	194	194					153	153	0	3						176	37	1	416	1	197	197	0	219	219					142	142	0
	164	164	0	2						131	33	1	391	1	197	197	0	194	194					153	153	0	3						175	37	1	416	1	197	197	0	219	219					142	142	0
	164	164	0	1						130	33	1	391	1	197	197	0	194	194					153	153	0	1						174	37	1	416	1	197	197	0	219	219					142	142	0
	165	165	0	1						129	33	1	391	1	197	197	0	194	194					154	154	0	1						173	37	1	416	1	197	197	0	219	219					142	142	0
	165	165	0	2						128	33	1	391	1	197	197	0	194	194					154	154	0	1						172	37	1	416	1	197	197	0	219	219					142	142	0
	165	165	0	2						127	33	1	391	1	197	197	0	194	194					154	154	0	1						171	37	1	416	1	197	197	0	219	219					143	143	0
	165	165	0	2						126	33	1	391	1	197	197	0	194	194					154	154	0	3						170	37	1	416	1	197	197	0	219	219					143	143	0
	165	165	0	1						125	33	1	391	1	197	197	0	194	194					154	154	0	3						169	37	1	416	1	197	197	0	219	219					143	143	0
	166	166	0	2						124	33	1	391	1	197	197	0	194	194					154	154	0	3						168	37	1	416	1	197	197	0	219	219					143	143	0
	166	166	0	1						123	33	1	391	1	197	197	0	194	194					154	154	0	3						167	37	1	416	1	197	197	0	219	219					143	143	0
	167	167	0	2						122	33	1	391	1	197	197	0	194	194					154	154	0	1						166	37	1	416	1	197	197	0	219	219					144	144	0
	168	168	0	1						121	33	1	391	1	197	197	0	194	194					155	155	0	1						165	37	1	416	1	197	197	0	219	219					144	144	0
	168	168	0	2						120	33	1	391	1	197	197	0	194	194					155	155	0	3						164	37	1	416	1	197	197	0	219	219					144	144	0
	168	168	0	1						119	33	1	391	1	197	197	0	194	194					155	155	0	1						163	37	1	416	1	197	197	0	219	219					144	144	0
	169	169	0	2						118	33	1	391	1	197	197	0	194	194					156	156	0	1						162	37	1	416	1	197	197	0	219	219					144	144	0
	169	169	0	2						117	33	1	391	1	197	197	0	194	194					156	156	0	1						161	37	1	416	1	197	197	0	219	219					145	145	0
	169	169	0	2						116	33	1	391	1	197	197	0	194	194					156	156	0	1						160	37	1	416	1	197	197	0	219	219					145	145	0
	169	169	0	1						115	33	1	391	1	197	197	0	194	194					156	156	0	1						159	37	1	416	1	197	197	0	219	219					145	145	0
	170	170	0	1						114	33	1	391	1	197	197	0	194	194					156	156	0	1						158	37	1	416	1	197	197	0	219	219					145	145	0
	170	170	0	2						113	33	1	391	1	197	197	0	194	194					156	156	0	3						157	37	1	416	1	197	197	0	219	219					145	145	0
	170	170	0	2						112	33	1	391	1	197	197	0	194	194					156	156	0	3						156	37	1	416	1	197	197	0	219	219					146	146	0
	170	170	0	2						111	33	1	391	1	197	197	0	194	194					156	156	0	1						155	37	1	416	1	197	197	0	219	219					146	146	0
	170	170	0	1						110	33	1	391	1	197	197	0	194	194					157	157	0	1						154	37	1	416	1	197	197	0	219	219					146	146	0
	171	171	0	2						109	33	1	391	1	197	197	0	194	194					157	157	0	1						153	37	1	416	1	197	197	0	219	219					146	146	0
	171	171	0	2						108	33	1	391	1	197	197	0	194	194					158	158	0	1						152	37	1	416	1	197	197	0	219	219					146	146	0
	171	171	0	2						107	33	1	391	1	197	197	0	194	194					158	158	0	3						151	37	1	416	1	197	197	0	219	219					146	146	0
	171	171	0	1						106	33	1	391	1	197	197	0	194	194					158	158	0	3						150	37	1	416	1	197	197	0	219	219					146	146	0
	172	172	0	1						105	33	1	391	1	197	197	0	194	194					158	158	0	1						149	37	1	416	1	197	197	0	219	219					146	146	0
	172	172	0	1						104	33	1	391	1	197	197	0	194	194					159	159	0	1						148	37	1	416	1	197	197	0	219	219					146	146	0
	172	172	0	1						103	33	1	391	1	197	197	0	194	194					159	159	0	1						147	37	1	416	1	197	197	0	219	219					147	147	0
	172	172	0	1						102	33	1	391	1	197	197	0	194	194					159	159	0	3						146	37	1	416	1	197	197	0	219	219					147	147	0
	172	172	0	1						101	33	1	391	1	197	197	0	194	194					159	159	0	1						145	37	1	416	1	197	197	0	219	219					147	147	0
	172	172	0	1						100	33	1	391	1	197	197	0	194	194					160	160	0	3						144	37	1	416	1	197	197	0	219	219					147	147	0
	172	172	0	2						99	33	1	391	1	197	197	0	194	194					160	160	0	1						143	37	1	416	1	197	197	0	219	219					148	148	0
	172	172	0	2						98	33	1	391	1	197	197	0	194	194					161	161	0	3						142	37	1	416	1	197	197	0	219	219					148	148	0
	172	172	0	1						97	33	1	391	1	197	197	0	194	194					161	161	0	1						141	37	1	416	1	197	197	0	219	219					148	148	0
	173	173	0	2						96	33	1	391	1	197	197	0	194	194					162	162	0	1						140	37	1	416	1	197	197	0	219	219					148	148	0
	173	173	0	2						95	33	1	391	1	197	197	0	194	194					162	162	0	3						139	37	1	416	1	197	197	0	219	219					148	148	0
	173	173	0	2						94	33	1	391	1	197	197	0	194	194					162	162	0	3						138	37	1	416	1	197	197	0	219	219					148	148	0
	173	173	0	2						93	33	1	391	1	197	197	0	194	194					162	162	0	1						137	37	1	416	1	197	197	0	219	219					148	148	0
	173	173	0	1						92	33	1	391	1	197	197	0	194	194					163	163	0	1						136	37	1	416	1	197	197	0	219	219					149	149	0
	174	174	0	1						91	33	1	391	1	197	197	0	194	194					163	163	0	3						135	37	1	416	1	197	197	0	219	219					149	149	0
	174	174	0	1						90	33	1	391	1	197	197	0	194	194					163	163	0	3						134	37	1	416	1	197	197	0	219	219					149	149	0
	174	174	0	2						89	33	1	391	1	197	197	0	194	194					163	163	0	3						133	37	1	416	1	197	197	0	219	219					149	149	0
	174	174	0	2						88	33	1	391	1	197	197	0	194	194					163	163	0	1						132	37	1	416	1	197	197	0	219	219					149	149	0
	174	174	0	2						87	33	1	391	1	197	197	0	194	194					164	164	0	1						131	37	1	416	1	197	197	0	219	219					150	150	0
	174	174	0	2						86	33	1	391	1	197	197	0	194	194					164	164	0	3						130	37	1	416	1	197	197	0	219	219					150	150	0
	174	174	0	2						85	33	1	391	1	197	197	0	194	194					164	164	0	1						129	37	1	416	1	197	197	0	219	219					150	150	0
	174	174	0	2						84	33	1	391	1	197	197	0	194	194					165	165	0	1						128	37	1	416	1	197	197	0	219	219					150	150	0
	174	174	0	2						83	33	1	391	1	197	197	0	194	194					165	165	0	3						127	37	1	416	1	197	197	0	219	219					150	150	0
	174	174	0	1						82	33	1	391	1	197	197	0	194	194					165	165	0	1						126	37	1	416	1	197	197	0	219	219					150	150	0
	175	175	0	1						81	33	1	391	1	197	197	0	194	194					166	166	0	3						125	37	1	416	1	197	197	0	219	219					151	151	0
	175	175	0	1						80	33	1	391	1	197	197	0	194	194					166	166	0	3						124	37	1	416	1	197	197	0	219	219					151	151	0
	175	175	0	1						79	33	1	391	1	197	197	0	194	194					166	166	0	1						123	37	1	416	1	197	197	0	219	219					151	151	0
	175	175	0	1						78	33	1	391	1	197	197	0	194	194					167	167	0	3						122	37	1	416	1	197	197	0	219	219					152	152	0
	175	175	0	1						77	33	1	391	1	197	197	0	194	194					167	167	0	3						121	37	1	416	1	197	197	0	219	219					152	152	0
	175	175	0	2						76	33	1	391	1	197	197	0	194	194					168	168	0	1						120	37	1	416	1	197	197	0	219	219					152	152	0
	175	175	0	2						75	33	1	391	1	197	197	0	194	194					168	168	0	3						119	37	1	416	1	197	197	0	219	219					153	153	0
	175	175	0	2						74	33	1	391	1	197	197	0	194	194					168	168	0	3						118	37	1	416	1	197	197	0	219	219					153	153	0
	175	175	0	1						73	33	1	391	1	197	197	0	194	194					168	168	0	3						117	37	1	416	1	197	197	0	219	219					154	154	0
	177	177	0	2						72	33	1	391	1	197	197	0	194	194					168	168	0	1						116	37	1	416	1	197	197	0	219	219					154	154	0
	177	177	0	2						71	33	1	391	1	197	197	0	194	194					169	169	0	3						115	37	1	416	1	197	197	0	219	219					154	154	0
	177	177	0	2						70	33	1	391	1	197	197	0	194	194					169	169	0	3						114	37	1	416	1	197	197	0	219	219					154	154	0
	177	177	0	1						69	33	1	391	1	197	197	0	194	194					169	169	0	3						113	37	1	416	1	197	197	0	219	219					154	154	0
	178	178	0	2						68	33	1	391	1	197	197	0	194	194					169	169	0	3						112	37	1	416	1	197	197	0	219	219					154	154	0
	178	178	0	2						67	33	1	391	1	197	197	0	194	194					169	169	0	3						111	37	1	416	1	197	197	0	219	219					154	154	0
	179	179	0	2						66	33	1	391	1	197	197	0	194	194					169	169	0	1						110	37	1	416	1	197	197	0	219	219					155	155	0
	179	179	0	2						65	33	1	391	1	197	197	0	194	194					170	170	0	1						109	37	1	416	1	197	197	0	219	219					155	155	0
	179	179	0	2						64	33	1	391	1	197	197	0	194	194					170	170	0	3						108	37	1	416	1	197	197	0	219	219					155	155	0
	179	179	0	1						63	33	1	391	1	197	197	0	194	194					170	170	0	3						107	37	1	416	1	197	197	0	219	219					156	156	0
	180	180	0	1						62	33	1	391	1	197	197	0	194	194					170	170	0	3						106	37	1	416	1	197	197	0	219	219					156	156	0
	180	180	0	1						61	33	1	391	1	197	197	0	194	194					170	170	0	1						105	37	1	416	1	197	197	0	219	219					156	156	0
	180	180	0	1						60	33	1	391	1	197	197	0	194	194					171	171	0	3						104	37	1	416	1	197	197	0	219	219					156	156	0
	180	180	0	1						59	33	1	391	1	197	197	0	194	194					171	171	0	3						103	37	1	416	1	197	197	0	219	219					156	156	0
	180	180	0	1						58	33	1	391	1	197	197	0	194	194					171	171	0	3						102	37	1	416	1	197	197	0	219	219					156	156	0
	180	180	0	1						57	33	1	391	1	197	197	0	194	194					171	171	0	1						101	37	1	416	1	197	197	0	219	219					156	156	0
	180	180	0	1						56	33	1	391	1	197	197	0	194	194					172	172	0	1						100	37	1	416	1	197	197	0	219	219					156	156	0
	180	180	0	1						55	33	1	391	1	197	197	0	194	194					172	172	0	1						99	37	1	416	1	197	197	0	219	219					156	156	0
	180	180	0	1						54	33	1	391	1	197	197	0	194	194					172	172	0	1						98	37	1	416	1	197	197	0	219	219					157	157	0
	180	180	0	1						53	33	1	391	1	197	197	0	194	194					172	172	0	1						97	37	1	416	1	197	197	0	219	219					157	157	0
	180	180	0	1						52	33	1	391	1	197	197	0	194	194					172	172	0	1						96	37	1	416	1	197	197	0	219	219					158	158	0
	180	180	0	1						51	33	1	391	1	197	197	0	194	194					172	172	0	1						95	37	1	416	1	197	197	0	219	219					158	158	0
	180	180	0	1						50	33	1	391	1	197	197	0	194	194					172	172	0	3						94	37	1	416	1	197	197	0	219	219					159	159	0
	180	180	0	1						49	33	1	391	1	197	197	0	194	194					172	172	0	3						93	37	1	416	1	197	197	0	219	219					159	159	0
	180	180	0	1						48	33	1	391	1	197	197	0	194	194					172	172	0	3						92	37	1	416	1	197	197	0	219	219					159	159	0
	180	180	0	1						47	33	1	391	1	197	197	0	194	194					172	172	0	3						91	37	1	416	1	197	197	0	219	219					159	159	0
	180	180	0	1						46	33	1	391	1	197	197	0	194	194					172	172	0	1						90	37	1	416	1	197	197	0	219	219					160	160	0
	180	180	0	1						45	33	1	391	1	197	197	0	194	194					173	173	0	3						89	37	1	416	1	197	197	0	219	219					160	160	0
	180	180	0	1						44	33	1	391	1	197	197	0	194	194					173	173	0	3						88	37	1	416	1	197	197	0	219	219					161	161	0
	180	180	0	1						43	33	1	391	1	197	197	0	194	194					173	173	0	3						87	37	1	416	1	197	197	0	219	219					161	161	0
	180	180	0	1						42	33	1	391	1	197	197	0	194	194					173	173	0	3						86	37	1	416	1	197	197	0	219	219					161	161	0
	180	180	0	1						41	33	1	391	1	197	197	0	194	194					173	173	0	1						85	37	1	416	1	197	197	0	219	219					162	162	0
	180	180	0	1						40	33	1	391	1	197	197	0	194	194					174	174	0	1						84	37	1	416	1	197	197	0	219	219					162	162	0
	180	180	0	1						39	33	1	391	1	197	197	0	194	194					174	174	0	1						83	37	1	416	1	197	197	0	219	219					163	163	0
	180	180	0	1						38	33	1	391	1	197	197	0	194	194					174	174	0	3						82	37	1	416	1	197	197	0	219	219					163	163	0
	180	180	0	1						37	33	1	391	1	197	197	0	194	194					174	174	0	3						81	37	1	416	1	197	197	0	219	219					163	163	0
	180	180	0	1						36	33	1	391	1	197	197	0	194	194					174	174	0	1						80	37	1	416	1	197	197	0	219	219					163	163	0
	180	180	0	1						35	33	1	391	1	197	197	0	194	194					175	175	0	1						79	37	1	416	1	197	197	0	219	219					164	164	0
	180	180	0	1						34	33	1	391	1	197	197	0	194	194					175	175	0	1						78	37	1	416	1	197	197	0	219	219					164	164	0
	180	180	0	1						33	33	1	391	1	197	197	0	194	194					175	175	0	1						77	37	1	416	1	197	197	0	219	219					165	165	0
	180	180	0	1						32	33	1	391	1	197	197	0	194	194					175	175	0	1						76	37	1	416	1	197	197	0	219	219					165	165	0
	180	180	0	1						31	33	1	391	1	197	197	0	194	194					175	175	0	1						75	37	1	416	1	197	197	0	219	219					165	165	0
	180	180	0	1						30	33	1	391	1	197	197	0	194	194					175	175	0	3						74	37	1	416	1	197	197	0	219	219					165	165	0
	180	180	0	1						29	33	1	391	1	197	197	0	194	194					175	175	0	3						73	37	1	416	1	197	197	0	219	219					166	166	0
	180	180	0	1						28	33	1	391	1	197	197	0	194	194					175	175	0	1						72	37	1	416	1	197	197	0	219	219					168	168	0
	180	180	0	2						27	33	1	391	1	197	197	0	194	194					176	176	0	3						71	37	1	416	1	197	197	0	219	219					168	168	0
	180	180	0	2						26	33	1	391	1	197	197	0	194	194					177	177	0	3						70	37	1	416	1	197	197	0	219	219					168	168	0
	180	180	0	2						25	33	1	391	1	197	197	0	194	194					177	177	0	3						69	37	1	416	1	197	197	0	219	219					169	169	0
	180	180	0	2						24	33	1	391	1	197	197	0	194	194					177	177	0	3						68	37	1	416	1	197	197	0	219	219					169	169	0
	180	180	0	2						23	33	1	391	1	197	197	0	194	194					177	177	0	3						67	37	1	416	1	197	197	0	219	219					169	169	0
	180	180	0	2						22	33	1	391	1	197	197	0	194	194					177	177	0	1						66	37	1	416	1	197	197	0	219	219					169	169	0
	180	180	0	2						21	33	1	391	1	197	197	0	194	194					179	179	0	3						65	37	1	416	1	197	197	0	219	219					170	170	0
	180	180	0	2						20	33	1	391	1	197	197	0	194	194					179	179	0	3						64	37	1	416	1	197	197	0	219	219					170	170	0
	180	180	0	2						19	33	1	391	1	197	197	0	194	194					179	179	0	1						63	37	1	416	1	197	197	0	219	219					170	170	0
	180	180	0	2						18	33	1	391	1	197	197	0	194	194					180	180	0	1						62	37	1	416	1	197	197	0	219	219					170	170	0
	180	180	0	2						17	33	1	391	1	197	197	0	194	194					180	180	0	1						61	37	1	416	1	197	197	0	219	219					171	171	0
	180	180	0	2						16	33	1	391	1	197	197	0	194	194					180	180	0	1						60	37	1	416	1	197	197	0	219	219					171	171	0
	180	180	0	2						15	33	1	391	1	197	197	0	194	194					180	180	0	1						59	37	1	416	1	197	197	0	219	219					171	171	0
	180	180	0	2						14	33	1	391	1	197	197	0	194	194					180	180	0	1						58	37	1	416	1	197	197	0	219	219					172	172	0
	180	180	0	2						13	33	1	391	1	197	197	0	194	194					180	180	0	1						57	37	1	416	1	197	197	0	219	219					172	172	0
	180	180	0	2						12	33	1	391	1	197	197	0	194	194					180	180	0	1						56	37	1	416	1	197	197	0	219	219					172	172	0
	180	180	0	2						11	33	1	391	1	197	197	0	194	194					180	180	0	1						55	37	1	416	1	197	197	0	219	219					172	172	0
	180	180	0	2						10	33	1	391	1	197	197	0	194	194					180	180	0	1						54	37	1	416	1	197	197	0	219	219					172	172	0
	180	180	0	2						9	33	1	391	1	197	197	0	194	194					180	180	0	1						53	37	1	416	1	197	197	0	219	219					172	172	0
	180	180	0	2						8	33	1	391	1	197	197	0	194	194					180	180	0	1						52	37	1	416	1	197	197	0	219	219					172	172	0
	180	180	0	2						7	33	1	391	1	197	197	0	194	194					180	180	0	1						51	37	1	416	1	197	197	0	219	219					172	172	0
	180	180	0	2						6	33	1	391	1	197	197	0	194	194					180	180	0	1						50	37	1	416	1	197	197	0	219	219					172	172	0
	180	180	0	2						5	33	1	391	1	197	197	0	194	194					180	180	0	1						49	37	1	416	1	197	197	0	219	219					172	172	0
	180	180	0	2						4	33	1	391	1	197	197	0	194	194					180	180	0	1						48	37	1	416	1	197	197	0	219	219					172	172	0
	180	180	0	2						3	33	1	391	1	197	197	0	194	194					180	180	0	1						47	37	1	416	1	197	197	0	219	219					173	173	0
	180	180	0	2						2	33	1	391	1	197	197	0	194	194					180	180	0	1						46	37	1	416	1	197	197	0	219	219					173	173	0
	180	180	0	1						1	33	1	391	1	197	197	0	194	194					180	180	0	1						45	37	1	416	1	197	197	0	219	219					173	173	0
	#NUM!																							180	180	0	1						44	37	1	416	1	197	197	0	219	219					174	174	0
	#NUM!																							180	180	0	1						43	37	1	416	1	197	197	0	219	219					174	174	0
	#NUM!																							180	180	0	1						42	37	1	416	1	197	197	0	219	219					174	174	0
	#NUM!																							180	180	0	1						41	37	1	416	1	197	197	0	219	219					175	175	0
	#NUM!																							180	180	0	1						40	37	1	416	1	197	197	0	219	219					175	175	0
	#NUM!																							180	180	0	1						39	37	1	416	1	197	197	0	219	219					175	175	0
	#NUM!																							180	180	0	1						38	37	1	416	1	197	197	0	219	219					175	175	0
	#NUM!																							180	180	0	1						37	37	1	416	1	197	197	0	219	219					175	175	0
	#NUM!																							180	180	0	1						36	37	1	416	1	197	197	0	219	219					175	175	0
	#NUM!																							180	180	0	1						35	37	1	416	1	197	197	0	219	219					176	176	0
	#NUM!																							180	180	0	1						34	37	1	416	1	197	197	0	219	219					176	176	0
	#NUM!																							180	180	0	1						33	37	1	416	1	197	197	0	219	219					177	177	0
	#NUM!																							180	180	0	1						32	37	1	416	1	197	197	0	219	219					177	177	0
	#NUM!																							180	180	0	1						31	37	1	416	1	197	197	0	219	219					177	177	0
	#NUM!																							180	180	0	1						30	37	1	416	1	197	197	0	219	219					178	178	0
	#NUM!																							180	180	0	1						29	37	1	416	1	197	197	0	219	219					178	178	0
	#NUM!																							180	180	0	1						28	37	1	416	1	197	197	0	219	219					178	178	0
	#NUM!																							180	180	0	3						27	37	1	416	1	197	197	0	219	219					179	179	0
	#NUM!																							180	180	0	3						26	37	1	416	1	197	197	0	219	219					180	180	0
	#NUM!																							180	180	0	3						25	37	1	416	1	197	197	0	219	219					180	180	0
	#NUM!																							180	180	0	3						24	37	1	416	1	197	197	0	219	219					180	180	0
	#NUM!																							180	180	0	3						23	37	1	416	1	197	197	0	219	219					180	180	0
	#NUM!																							180	180	0	3						22	37	1	416	1	197	197	0	219	219					180	180	0
	#NUM!																							180	180	0	3						21	37	1	416	1	197	197	0	219	219					180	180	0
	#NUM!																							180	180	0	3						20	37	1	416	1	197	197	0	219	219					180	180	0
	#NUM!																							180	180	0	3						19	37	1	416	1	197	197	0	219	219					180	180	0
	#NUM!																							180	180	0	3						18	37	1	416	1	197	197	0	219	219					180	180	0
	#NUM!																							180	180	0	3						17	37	1	416	1	197	197	0	219	219					180	180	0
	#NUM!																							180	180	0	3						16	37	1	416	1	197	197	0	219	219					180	180	0
	#NUM!																							180	180	0	3						15	37	1	416	1	197	197	0	219	219					180	180	0
	#NUM!																							180	180	0	3						14	37	1	416	1	197	197	0	219	219					180	180	0
	#NUM!																							180	180	0	3						13	37	1	416	1	197	197	0	219	219					180	180	0
	#NUM!																							180	180	0	3						12	37	1	416	1	197	197	0	219	219					180	180	0
	#NUM!																							180	180	0	3						11	37	1	416	1	197	197	0	219	219					180	180	0
	#NUM!																							180	180	0	3						10	37	1	416	1	197	197	0	219	219					180	180	0
	#NUM!																							180	180	0	3						9	37	1	416	1	197	197	0	219	219					180	180	0
	#NUM!																							180	180	0	3						8	37	1	416	1	197	197	0	219	219					180	180	0
	#NUM!																							180	180	0	3						7	37	1	416	1	197	197	0	219	219					180	180	0
	#NUM!																							180	180	0	3						6	37	1	416	1	197	197	0	219	219					180	180	0
	#NUM!																							180	180	0	3						5	37	1	416	1	197	197	0	219	219					180	180	0
	#NUM!																							180	180	0	3						4	37	1	416	1	197	197	0	219	219					180	180	0
	#NUM!																							180	180	0	3						3	37	1	416	1	197	197	0	219	219					180	180	0
	#NUM!																							180	180	0	3						2	37	1	416	1	197	197	0	219	219					180	180	0
	#NUM!																							180	180	0	1						1	37	1	416	1	197	197	0	219	219					180	180	0
	#NUM!																							#NUM!																							180	180	0
	#NUM!																							#NUM!																							180	180	0
	#NUM!																							#NUM!																							180	180	0
	#NUM!																							#NUM!																							180	180	0
	#NUM!																							#NUM!																							180	180	0
	#NUM!																							#NUM!																							180	180	0
	#NUM!																							#NUM!																							180	180	0
	#NUM!																							#NUM!																							180	180	0
	#NUM!																							#NUM!																							180	180	0
	#NUM!																							#NUM!																							180	180	0
	#NUM!																							#NUM!																							180	180	0
	#NUM!																							#NUM!																							180	180	0
	#NUM!																							#NUM!																							180	180	0
	#NUM!																							#NUM!																							180	180	0
	#NUM!																							#NUM!																							180	180	0
	#NUM!																							#NUM!																							180	180	0
	#NUM!																							#NUM!																							180	180	0
	#NUM!																							#NUM!																							180	180	0
	#NUM!																							#NUM!																							180	180	0
	#NUM!																							#NUM!																							180	180	0
	#NUM!																							#NUM!																							180	180	0
	#NUM!																							#NUM!																							180	180	0
	#NUM!																							#NUM!																							180	180	0
	#NUM!																							#NUM!																							180	180	0
	#NUM!																							#NUM!																							180	180	0
	#NUM!																							#NUM!																							180	180	0
	#NUM!																							#NUM!																							180	180	0
	#NUM!																							#NUM!																							180	180	0
	#NUM!																							#NUM!																							180	180	0
	#NUM!																							#NUM!																							180	180	0
	#NUM!																							#NUM!																							180	180	0
	#NUM!																							#NUM!																							#NUM!
	#NUM!																							#NUM!																							#NUM!
	#NUM!																							#NUM!																							#NUM!
	#NUM!																							#NUM!																							#NUM!
	#NUM!																							#NUM!																							#NUM!
	#NUM!																							#NUM!																							#NUM!
	#NUM!																							#NUM!																							#NUM!
	#NUM!																							#NUM!																							#NUM!
	#NUM!																							#NUM!																							#NUM!
	#NUM!																							#NUM!																							#NUM!
	#NUM!																							#NUM!																							#NUM!
	#NUM!																							#NUM!																							#NUM!
	#NUM!																							#NUM!																							#NUM!
	#NUM!																							#NUM!																							#NUM!
	#NUM!																							#NUM!																							#NUM!
	#NUM!																							#NUM!																							#NUM!
	#NUM!																							#NUM!																							#NUM!
	#NUM!																							#NUM!																							#NUM!
	#NUM!																							#NUM!																							#NUM!
	#NUM!																							#NUM!																							#NUM!
	#NUM!																							#NUM!																							#NUM!
	#NUM!																							#NUM!																							#NUM!
	#NUM!																							#NUM!																							#NUM!
	#NUM!																							#NUM!																							#NUM!
	#NUM!																							#NUM!																							#NUM!
	#NUM!																							#NUM!																							#NUM!
	#NUM!																							#NUM!																							#NUM!
	#NUM!																							#NUM!																							#NUM!
	#NUM!																							#NUM!																							#NUM!
	#NUM!																							#NUM!																							#NUM!
	#NUM!																							#NUM!																							#NUM!
	#NUM!																							#NUM!																							#NUM!
	#NUM!																							#NUM!																							#NUM!
	#NUM!																							#NUM!																							#NUM!
	#NUM!																							#NUM!																							#NUM!
	#NUM!																							#NUM!																							#NUM!
	#NUM!																							#NUM!																							#NUM!
	#NUM!																							#NUM!																							#NUM!
	#NUM!																							#NUM!																							#NUM!
	#NUM!																							#NUM!																							#NUM!
	#NUM!																							#NUM!																							#NUM!
	#NUM!																							#NUM!																							#NUM!
	#NUM!																							#NUM!																							#NUM!
	#NUM!																							#NUM!																							#NUM!
	#NUM!																							#NUM!																							#NUM!
	#NUM!																							#NUM!																							#NUM!
	#NUM!																							#NUM!																							#NUM!
	#NUM!																							#NUM!																							#NUM!
	#NUM!																							#NUM!																							#NUM!
	#NUM!																							#NUM!																							#NUM!
	#NUM!																							#NUM!																							#NUM!
	#NUM!																							#NUM!																							#NUM!
	#NUM!																							#NUM!																							#NUM!
	#NUM!																							#NUM!																							#NUM!
	#NUM!																							#NUM!																							#NUM!
	#NUM!																							#NUM!																							#NUM!
	#NUM!																							#NUM!																							#NUM!
	#NUM!																							#NUM!																							#NUM!
	#NUM!																							#NUM!																							#NUM!
	#NUM!																							#NUM!																							#NUM!
	#NUM!																							#NUM!																							#NUM!
	#NUM!																							#NUM!																							#NUM!
	#NUM!																							#NUM!																							#NUM!
	#NUM!																							#NUM!																							#NUM!
	#NUM!																							#NUM!																							#NUM!
	#NUM!																							#NUM!																							#NUM!
	#NUM!																							#NUM!																							#NUM!
	#NUM!																							#NUM!																							#NUM!
	#NUM!																							#NUM!																							#NUM!
	#NUM!																							#NUM!																							#NUM!
	#NUM!																							#NUM!																							#NUM!
	#NUM!																							#NUM!																							#NUM!
	#NUM!																							#NUM!																							#NUM!
	#NUM!																							#NUM!																							#NUM!
	#NUM!																							#NUM!																							#NUM!
	#NUM!																							#NUM!																							#NUM!
	#NUM!																							#NUM!																							#NUM!
	#NUM!																							#NUM!																							#NUM!
	#NUM!																							#NUM!																							#NUM!
	#NUM!																							#NUM!																							#NUM!
	#NUM!																							#NUM!																							#NUM!
	#NUM!																							#NUM!																							#NUM!
	#NUM!																							#NUM!																							#NUM!
	#NUM!																							#NUM!																							#NUM!
	#NUM!																							#NUM!																							#NUM!
	#NUM!																							#NUM!																							#NUM!
	#NUM!																							#NUM!																							#NUM!
	#NUM!																							#NUM!																							#NUM!
	#NUM!																							#NUM!																							#NUM!
	#NUM!																							#NUM!																							#NUM!
	#NUM!																							#NUM!																							#NUM!
	#NUM!																							#NUM!																							#NUM!
	#NUM!																							#NUM!																							#NUM!
	#NUM!																							#NUM!																							#NUM!
	#NUM!																							#NUM!																							#NUM!
	#NUM!																							#NUM!																							#NUM!
	#NUM!																							#NUM!																							#NUM!
	#NUM!																							#NUM!																							#NUM!
	#NUM!																							#NUM!																							#NUM!
	#NUM!																							#NUM!																							#NUM!
	#NUM!																							#NUM!																							#NUM!
	#NUM!																							#NUM!																							#NUM!
	#NUM!																							#NUM!																							#NUM!
	#NUM!																							#NUM!																							#NUM!
	#NUM!																							#NUM!																							#NUM!
	#NUM!																							#NUM!																							#NUM!
	#NUM!																							#NUM!																							#NUM!
	#NUM!																							#NUM!																							#NUM!
	#NUM!																							#NUM!																							#NUM!
	#NUM!																							#NUM!																							#NUM!
	#NUM!																							#NUM!																							#NUM!
	#NUM!																							#NUM!																							#NUM!
	#NUM!																							#NUM!																							#NUM!
	#NUM!																							#NUM!																							#NUM!
	#NUM!																							#NUM!																							#NUM!
	#NUM!																							#NUM!																							#NUM!
	#NUM!																							#NUM!																							#NUM!
	#NUM!																							#NUM!																							#NUM!
	#NUM!																							#NUM!																							#NUM!
	#NUM!																							#NUM!																							#NUM!
	#NUM!																							#NUM!																							#NUM!
	#NUM!																							#NUM!																							#NUM!
	#NUM!																							#NUM!																							#NUM!
	#NUM!																							#NUM!																							#NUM!
	#NUM!																							#NUM!																							#NUM!
	#NUM!																							#NUM!																							#NUM!
	#NUM!																							#NUM!																							#NUM!
	#NUM!																							#NUM!																							#NUM!
	#NUM!																							#NUM!																							#NUM!
	#NUM!																							#NUM!																							#NUM!
	#NUM!																							#NUM!																							#NUM!
	#NUM!																							#NUM!																							#NUM!
	#NUM!																							#NUM!																							#NUM!
	#NUM!																							#NUM!																							#NUM!
	#NUM!																							#NUM!																							#NUM!
	#NUM!																							#NUM!																							#NUM!
	#NUM!																							#NUM!																							#NUM!
	#NUM!																							#NUM!																							#NUM!
	#NUM!																							#NUM!																							#NUM!
	#NUM!																							#NUM!																							#NUM!
	#NUM!																							#NUM!																							#NUM!
	#NUM!																							#NUM!																							#NUM!
	#NUM!																							#NUM!																							#NUM!
	#NUM!																							#NUM!																							#NUM!
	#NUM!																							#NUM!																							#NUM!
	#NUM!																							#NUM!																							#NUM!
	#NUM!																							#NUM!																							#NUM!
	#NUM!																							#NUM!																							#NUM!
	#NUM!																							#NUM!																							#NUM!
	#NUM!																							#NUM!																							#NUM!
	#NUM!																							#NUM!																							#NUM!
	#NUM!																							#NUM!																							#NUM!
	#NUM!																							#NUM!																							#NUM!
	#NUM!																							#NUM!																							#NUM!
	#NUM!																							#NUM!																							#NUM!
	#NUM!																							#NUM!																							#NUM!
	#NUM!																							#NUM!																							#NUM!
	#NUM!																							#NUM!																							#NUM!
	#NUM!																							#NUM!																							#NUM!
	#NUM!																							#NUM!																							#NUM!
	#NUM!																							#NUM!																							#NUM!
	#NUM!																							#NUM!																							#NUM!
	#NUM!																							#NUM!																							#NUM!
	#NUM!																							#NUM!																							#NUM!
	#NUM!																							#NUM!																							#NUM!
	#NUM!																							#NUM!																							#NUM!
	#NUM!																							#NUM!																							#NUM!
	#NUM!																							#NUM!																							#NUM!
	#NUM!																							#NUM!																							#NUM!
	#NUM!																							#NUM!																							#NUM!
	#NUM!																							#NUM!																							#NUM!
	#NUM!																							#NUM!																							#NUM!
	#NUM!																							#NUM!																							#NUM!
	#NUM!																							#NUM!																							#NUM!
	#NUM!																							#NUM!																							#NUM!
	#NUM!																							#NUM!																							#NUM!
	#NUM!																							#NUM!																							#NUM!
	#NUM!																							#NUM!																							#NUM!
	#NUM!																							#NUM!																							#NUM!
	#NUM!																							#NUM!																							#NUM!
	#NUM!																							#NUM!																							#NUM!
	#NUM!																							#NUM!																							#NUM!
	#NUM!																							#NUM!																							#NUM!
	#NUM!																							#NUM!																							#NUM!
	#NUM!																							#NUM!																							#NUM!
	#NUM!																							#NUM!																							#NUM!
	#NUM!																							#NUM!																							#NUM!
	#NUM!																							#NUM!																							#NUM!
	#NUM!																							#NUM!																							#NUM!
	#NUM!																							#NUM!																							#NUM!
	#NUM!																							#NUM!																							#NUM!
	#NUM!																							#NUM!																							#NUM!
	#NUM!																							#NUM!																							#NUM!
	#NUM!																							#NUM!																							#NUM!
	#NUM!																							#NUM!																							#NUM!
	#NUM!																							#NUM!																							#NUM!
	#NUM!																							#NUM!																							#NUM!
	#NUM!																							#NUM!																							#NUM!
	#NUM!																							#NUM!																							#NUM!
	#NUM!																							#NUM!																							#NUM!
	#NUM!																							#NUM!																							#NUM!
	#NUM!																							#NUM!																							#NUM!
	#NUM!																							#NUM!																							#NUM!
	#NUM!																							#NUM!																							#NUM!
	#NUM!																							#NUM!																							#NUM!
	#NUM!																							#NUM!																							#NUM!
	#NUM!																							#NUM!																							#NUM!
	#NUM!																							#NUM!																							#NUM!
	#NUM!																							#NUM!																							#NUM!
	#NUM!																							#NUM!																							#NUM!
	#NUM!																							#NUM!																							#NUM!
	#NUM!																							#NUM!																							#NUM!
	#NUM!																							#NUM!																							#NUM!
	#NUM!																							#NUM!																							#NUM!
	#NUM!																							#NUM!																							#NUM!
	#NUM!																							#NUM!																							#NUM!
	#NUM!																							#NUM!																							#NUM!
	#NUM!																							#NUM!																							#NUM!
	#NUM!																							#NUM!																							#NUM!
	#NUM!																							#NUM!																							#NUM!
	#NUM!																							#NUM!																							#NUM!
	#NUM!																							#NUM!																							#NUM!
	#NUM!																							#NUM!																							#NUM!
	#NUM!																							#NUM!																							#NUM!
	#NUM!																							#NUM!																							#NUM!
	#NUM!																							#NUM!																							#NUM!
	#NUM!																							#NUM!																							#NUM!
	#NUM!																							#NUM!																							#NUM!
	#NUM!																							#NUM!																							#NUM!
	#NUM!																							#NUM!																							#NUM!
	#NUM!																							#NUM!																							#NUM!
	#NUM!																							#NUM!																							#NUM!
	#NUM!																							#NUM!																							#NUM!
	#NUM!																							#NUM!																							#NUM!
	#NUM!																							#NUM!																							#NUM!
	#NUM!																							#NUM!																							#NUM!
	#NUM!																							#NUM!																							#NUM!
	#NUM!																							#NUM!																							#NUM!
	#NUM!																							#NUM!																							#NUM!
	#NUM!																							#NUM!																							#NUM!
	#NUM!																							#NUM!																							#NUM!
	#NUM!																							#NUM!																							#NUM!
	#NUM!																							#NUM!																							#NUM!
	#NUM!																							#NUM!																							#NUM!
	#NUM!																							#NUM!																							#NUM!
	#NUM!																							#NUM!																							#NUM!
	#NUM!																							#NUM!																							#NUM!
	#NUM!																							#NUM!																							#NUM!
	#NUM!																							#NUM!																							#NUM!
	#NUM!																							#NUM!																							#NUM!
	#NUM!																							#NUM!																							#NUM!
	#NUM!																							#NUM!																							#NUM!
	#NUM!																							#NUM!																							#NUM!
	#NUM!																							#NUM!																							#NUM!
	#NUM!																							#NUM!																							#NUM!
	#NUM!																							#NUM!																							#NUM!
	#NUM!																							#NUM!																							#NUM!
	#NUM!																							#NUM!																							#NUM!
	#NUM!																							#NUM!																							#NUM!
	#NUM!																							#NUM!																							#NUM!
	#NUM!																							#NUM!																							#NUM!
	#NUM!																							#NUM!																							#NUM!
	#NUM!																							#NUM!																							#NUM!
	#NUM!																							#NUM!																							#NUM!
	#NUM!																							#NUM!																							#NUM!
	#NUM!																							#NUM!																							#NUM!
	#NUM!																							#NUM!																							#NUM!
	#NUM!																							#NUM!																							#NUM!
	#NUM!																							#NUM!																							#NUM!
	#NUM!																							#NUM!																							#NUM!
	#NUM!																							#NUM!																							#NUM!
	#NUM!																							#NUM!																							#NUM!
	#NUM!																							#NUM!																							#NUM!
	#NUM!																							#NUM!																							#NUM!
	#NUM!																							#NUM!																							#NUM!
	#NUM!																							#NUM!																							#NUM!
	#NUM!																							#NUM!																							#NUM!
	#NUM!																							#NUM!																							#NUM!
	#NUM!																							#NUM!																							#NUM!
	#NUM!																							#NUM!																							#NUM!
	#NUM!																							#NUM!																							#NUM!
	#NUM!																							#NUM!																							#NUM!
	#NUM!																							#NUM!																							#NUM!
	#NUM!																							#NUM!																							#NUM!
	#NUM!																							#NUM!																							#NUM!
	#NUM!																							#NUM!																							#NUM!
	#NUM!																							#NUM!																							#NUM!
	#NUM!																							#NUM!																							#NUM!
	#NUM!																							#NUM!																							#NUM!
	#NUM!																							#NUM!																							#NUM!
	#NUM!																							#NUM!																							#NUM!
	#NUM!																							#NUM!																							#NUM!
	#NUM!																							#NUM!																							#NUM!
	#NUM!																							#NUM!																							#NUM!
	#NUM!																							#NUM!																							#NUM!
	#NUM!																							#NUM!																							#NUM!
	#NUM!																							#NUM!																							#NUM!
	#NUM!																							#NUM!																							#NUM!
	#NUM!																							#NUM!																							#NUM!
	#NUM!																							#NUM!																							#NUM!
	#NUM!																							#NUM!																							#NUM!
	#NUM!																							#NUM!																							#NUM!
	#NUM!																							#NUM!																							#NUM!
	#NUM!																							#NUM!																							#NUM!
	#NUM!																							#NUM!																							#NUM!
	#NUM!																							#NUM!																							#NUM!
	#NUM!																							#NUM!																							#NUM!
	#NUM!																							#NUM!																							#NUM!
	#NUM!																							#NUM!																							#NUM!
	#NUM!																							#NUM!																							#NUM!
	#NUM!																							#NUM!																							#NUM!
	#NUM!																							#NUM!																							#NUM!
	#NUM!																							#NUM!																							#NUM!
	#NUM!																							#NUM!																							#NUM!
	#NUM!																							#NUM!																							#NUM!
	#NUM!																							#NUM!																							#NUM!
	#NUM!																							#NUM!																							#NUM!
	#NUM!																							#NUM!																							#NUM!
	#NUM!																							#NUM!																							#NUM!
	#NUM!																							#NUM!																							#NUM!
	#NUM!																							#NUM!																							#NUM!
	#NUM!																							#NUM!																							#NUM!
	#NUM!																							#NUM!																							#NUM!
	#NUM!																							#NUM!																							#NUM!
	#NUM!																							#NUM!																							#NUM!
	#NUM!																							#NUM!																							#NUM!
	#NUM!																							#NUM!																							#NUM!
	#NUM!																							#NUM!																							#NUM!
	#NUM!																							#NUM!																							#NUM!
	#NUM!																							#NUM!																							#NUM!
	#NUM!																							#NUM!																							#NUM!
	#NUM!																							#NUM!																							#NUM!
	#NUM!																							#NUM!																							#NUM!
	#NUM!																							#NUM!																							#NUM!
	#NUM!																							#NUM!																							#NUM!
	#NUM!																							#NUM!																							#NUM!
	#NUM!																							#NUM!																							#NUM!
	#NUM!																							#NUM!																							#NUM!
	#NUM!																							#NUM!																							#NUM!
	#NUM!																							#NUM!																							#NUM!
	#NUM!																							#NUM!																							#NUM!
	#NUM!																							#NUM!																							#NUM!
	#NUM!																							#NUM!																							#NUM!
	#NUM!																							#NUM!																							#NUM!
	#NUM!																							#NUM!																							#NUM!
	#NUM!																							#NUM!																							#NUM!
	#NUM!																							#NUM!																							#NUM!
	#NUM!																							#NUM!																							#NUM!
	#NUM!																							#NUM!																							#NUM!
	#NUM!																							#NUM!																							#NUM!
	#NUM!																							#NUM!																							#NUM!
	#NUM!																							#NUM!																							#NUM!
	#NUM!																							#NUM!																							#NUM!
	#NUM!																							#NUM!																							#NUM!
	#NUM!																							#NUM!																							#NUM!
	#NUM!																							#NUM!																							#NUM!
	#NUM!																							#NUM!																							#NUM!
	#NUM!																							#NUM!																							#NUM!
	#NUM!																							#NUM!																							#NUM!
	#NUM!																							#NUM!																							#NUM!
	#NUM!																							#NUM!																							#NUM!
	#NUM!																							#NUM!																							#NUM!
	#NUM!																							#NUM!																							#NUM!
	#NUM!																							#NUM!																							#NUM!
	#NUM!																							#NUM!																							#NUM!
	#NUM!																							#NUM!																							#NUM!
	#NUM!																							#NUM!																							#NUM!
	#NUM!																							#NUM!																							#NUM!
	#NUM!																							#NUM!																							#NUM!
	#NUM!																							#NUM!																							#NUM!
	#NUM!																							#NUM!																							#NUM!
	#NUM!																							#NUM!																							#NUM!
	#NUM!																							#NUM!																							#NUM!
	#NUM!																							#NUM!																							#NUM!
	#NUM!																							#NUM!																							#NUM!
	#NUM!																							#NUM!																							#NUM!
	#NUM!																							#NUM!																							#NUM!
	#NUM!																							#NUM!																							#NUM!
	#NUM!																							#NUM!																							#NUM!
	#NUM!																							#NUM!																							#NUM!
	#NUM!																							#NUM!																							#NUM!
	#NUM!																							#NUM!																							#NUM!
	#NUM!																							#NUM!																							#NUM!
	#NUM!																							#NUM!																							#NUM!
	#NUM!																							#NUM!																							#NUM!
	#NUM!																							#NUM!																							#NUM!
	#NUM!																							#NUM!																							#NUM!
	#NUM!																							#NUM!																							#NUM!
	#NUM!																							#NUM!																							#NUM!
	#NUM!																							#NUM!																							#NUM!
	#NUM!																							#NUM!																							#NUM!
	#NUM!																							#NUM!																							#NUM!
	#NUM!																							#NUM!																							#NUM!
	#NUM!																							#NUM!																							#NUM!
	#NUM!																							#NUM!																							#NUM!
	#NUM!																							#NUM!																							#NUM!
	#NUM!																							#NUM!																							#NUM!
	#NUM!																							#NUM!																							#NUM!
	#NUM!																							#NUM!																							#NUM!
	#NUM!																							#NUM!																							#NUM!
	#NUM!																							#NUM!																							#NUM!
	#NUM!																							#NUM!																							#NUM!
	#NUM!																							#NUM!																							#NUM!
	#NUM!																							#NUM!																							#NUM!
	#NUM!																							#NUM!																							#NUM!
	#NUM!																							#NUM!																							#NUM!
	#NUM!																							#NUM!																							#NUM!
	#NUM!																							#NUM!																							#NUM!
	#NUM!																							#NUM!																							#NUM!
	#NUM!																							#NUM!																							#NUM!
	#NUM!																							#NUM!																							#NUM!
	#NUM!																							#NUM!																							#NUM!
	#NUM!																							#NUM!																							#NUM!
	#NUM!																							#NUM!																							#NUM!
	#NUM!																							#NUM!																							#NUM!
	#NUM!																							#NUM!																							#NUM!
	#NUM!																							#NUM!																							#NUM!
	#NUM!																							#NUM!																							#NUM!
	#NUM!																							#NUM!																							#NUM!
	#NUM!																							#NUM!																							#NUM!
	#NUM!																							#NUM!																							#NUM!
	#NUM!																							#NUM!																							#NUM!
	#NUM!																							#NUM!																							#NUM!
	#NUM!																							#NUM!																							#NUM!
	#NUM!																							#NUM!																							#NUM!
	#NUM!																							#NUM!																							#NUM!
	#NUM!																							#NUM!																							#NUM!
	#NUM!																							#NUM!																							#NUM!
	#NUM!																							#NUM!																							#NUM!
	#NUM!																							#NUM!																							#NUM!
	#NUM!																							#NUM!																							#NUM!
	#NUM!																							#NUM!																							#NUM!
	#NUM!																							#NUM!																							#NUM!
	#NUM!																							#NUM!																							#NUM!
	#NUM!																							#NUM!																							#NUM!
	#NUM!																							#NUM!																							#NUM!
	#NUM!																							#NUM!																							#NUM!
	#NUM!																							#NUM!																							#NUM!
	#NUM!																							#NUM!																							#NUM!
	#NUM!																							#NUM!																							#NUM!
	#NUM!																							#NUM!																							#NUM!
	#NUM!																							#NUM!																							#NUM!
	#NUM!																							#NUM!																							#NUM!
	#NUM!																							#NUM!																							#NUM!
	#NUM!																							#NUM!																							#NUM!
	#NUM!																							#NUM!																							#NUM!
	#NUM!																							#NUM!																							#NUM!
	#NUM!																							#NUM!																							#NUM!
	#NUM!																							#NUM!																							#NUM!
	#NUM!																							#NUM!																							#NUM!
	#NUM!																							#NUM!																							#NUM!
	#NUM!																							#NUM!																							#NUM!
	#NUM!																							#NUM!																							#NUM!
	#NUM!																							#NUM!																							#NUM!
	#NUM!																							#NUM!																							#NUM!
	#NUM!																							#NUM!																							#NUM!
	#NUM!																							#NUM!																							#NUM!
	#NUM!																							#NUM!																							#NUM!
	#NUM!																							#NUM!																							#NUM!
	#NUM!																							#NUM!																							#NUM!
	#NUM!																							#NUM!																							#NUM!
	#NUM!																							#NUM!																							#NUM!
	#NUM!																							#NUM!																							#NUM!
	#NUM!																							#NUM!																							#NUM!
	#NUM!																							#NUM!																							#NUM!
	#NUM!																							#NUM!																							#NUM!
	#NUM!																							#NUM!																							#NUM!
	#NUM!																							#NUM!																							#NUM!
	#NUM!																							#NUM!																							#NUM!
	#NUM!																							#NUM!																							#NUM!
	#NUM!																							#NUM!																							#NUM!
	#NUM!																							#NUM!																							#NUM!
	#NUM!																							#NUM!																							#NUM!
	#NUM!																							#NUM!																							#NUM!
	#NUM!																							#NUM!																							#NUM!
	#NUM!																							#NUM!																							#NUM!
	#NUM!																							#NUM!																							#NUM!
	#NUM!																							#NUM!																							#NUM!
	#NUM!																							#NUM!																							#NUM!
	#NUM!																							#NUM!																							#NUM!
	#NUM!																							#NUM!																							#NUM!
	#NUM!																							#NUM!																							#NUM!
	#NUM!																							#NUM!																							#NUM!
	#NUM!																							#NUM!																							#NUM!
	#NUM!																							#NUM!																							#NUM!
	#NUM!																							#NUM!																							#NUM!
	#NUM!																							#NUM!																							#NUM!
	#NUM!																							#NUM!																							#NUM!
	#NUM!																							#NUM!																							#NUM!
	#NUM!																							#NUM!																							#NUM!
	#NUM!																							#NUM!																							#NUM!
	#NUM!																							#NUM!																							#NUM!
	#NUM!																							#NUM!																							#NUM!
	#NUM!																							#NUM!																							#NUM!
	#NUM!																							#NUM!																							#NUM!
	#NUM!																							#NUM!																							#NUM!
	#NUM!																							#NUM!																							#NUM!
	#NUM!																							#NUM!																							#NUM!
	#NUM!																							#NUM!																							#NUM!
	#NUM!																							#NUM!																							#NUM!
	#NUM!																							#NUM!																							#NUM!
	#NUM!																							#NUM!																							#NUM!
	#NUM!																							#NUM!																							#NUM!
	#NUM!																							#NUM!																							#NUM!
	#NUM!																							#NUM!																							#NUM!
	#NUM!																							#NUM!																							#NUM!
	#NUM!																							#NUM!																							#NUM!
	#NUM!																							#NUM!																							#NUM!
	#NUM!																							#NUM!																							#NUM!
	#NUM!																							#NUM!																							#NUM!
	#NUM!																							#NUM!																							#NUM!
	#NUM!																							#NUM!																							#NUM!
	#NUM!																							#NUM!																							#NUM!
	#NUM!																							#NUM!																							#NUM!
	#NUM!																							#NUM!																							#NUM!
	#NUM!																							#NUM!																							#NUM!
	#NUM!																							#NUM!																							#NUM!
	#NUM!																							#NUM!																							#NUM!
	#NUM!																							#NUM!																							#NUM!
	#NUM!																							#NUM!																							#NUM!
	#NUM!																							#NUM!																							#NUM!
	#NUM!																							#NUM!																							#NUM!
	#NUM!																							#NUM!																							#NUM!
	#NUM!																							#NUM!																							#NUM!
	#NUM!																							#NUM!																							#NUM!
	#NUM!																							#NUM!																							#NUM!
	#NUM!																							#NUM!																							#NUM!
	#NUM!																							#NUM!																							#NUM!
	#NUM!																							#NUM!																							#NUM!
	#NUM!																							#NUM!																							#NUM!
	#NUM!																							#NUM!																							#NUM!
	#NUM!																							#NUM!																							#NUM!
	#NUM!																							#NUM!																							#NUM!
	#NUM!																							#NUM!																							#NUM!
	#NUM!																							#NUM!																							#NUM!
	#NUM!																							#NUM!																							#NUM!
	#NUM!																							#NUM!																							#NUM!
	#NUM!																							#NUM!																							#NUM!
	#NUM!																							#NUM!																							#NUM!
	#NUM!																							#NUM!																							#NUM!
	#NUM!																							#NUM!																							#NUM!
	#NUM!																							#NUM!																							#NUM!
	#NUM!																							#NUM!																							#NUM!
	#NUM!																							#NUM!																							#NUM!
	#NUM!																							#NUM!																							#NUM!
	#NUM!																							#NUM!																							#NUM!
	#NUM!																							#NUM!																							#NUM!
	#NUM!																							#NUM!																							#NUM!
	#NUM!																							#NUM!																							#NUM!
	#NUM!																							#NUM!																							#NUM!
	#NUM!																							#NUM!																							#NUM!
	#NUM!																							#NUM!																							#NUM!
	#NUM!																							#NUM!																							#NUM!
	#NUM!																							#NUM!																							#NUM!
	#NUM!																							#NUM!																							#NUM!
	#NUM!																							#NUM!																							#NUM!
	#NUM!																							#NUM!																							#NUM!
	#NUM!																							#NUM!																							#NUM!
	#NUM!																							#NUM!																							#NUM!
	#NUM!																							#NUM!																							#NUM!
	#NUM!																							#NUM!																							#NUM!
	#NUM!																							#NUM!																							#NUM!
	#NUM!																							#NUM!																							#NUM!
	#NUM!																							#NUM!																							#NUM!
	#NUM!																							#NUM!																							#NUM!
	#NUM!																							#NUM!																							#NUM!
	#NUM!																							#NUM!																							#NUM!
	#NUM!																							#NUM!																							#NUM!
	#NUM!																							#NUM!																							#NUM!
	#NUM!																							#NUM!																							#NUM!
	#NUM!																							#NUM!																							#NUM!
	#NUM!																							#NUM!																							#NUM!
	#NUM!																							#NUM!																							#NUM!
	#NUM!																							#NUM!																							#NUM!
	#NUM!																							#NUM!																							#NUM!
	#NUM!																							#NUM!																							#NUM!
	#NUM!																							#NUM!																							#NUM!
	#NUM!																							#NUM!																							#NUM!
	#NUM!																							#NUM!																							#NUM!
	#NUM!																							#NUM!																							#NUM!
	#NUM!																							#NUM!																							#NUM!
	#NUM!																							#NUM!																							#NUM!
	#NUM!																							#NUM!																							#NUM!
	#NUM!																							#NUM!																							#NUM!
	#NUM!																							#NUM!																							#NUM!
	#NUM!																							#NUM!																							#NUM!
	#NUM!																							#NUM!																							#NUM!
	#NUM!																							#NUM!																							#NUM!
	#NUM!																							#NUM!																							#NUM!
	#NUM!																							#NUM!																							#NUM!
	#NUM!																							#NUM!																							#NUM!
	#NUM!																							#NUM!																							#NUM!
	#NUM!																							#NUM!																							#NUM!
	#NUM!																							#NUM!																							#NUM!
	#NUM!																							#NUM!																							#NUM!
	#NUM!																							#NUM!																							#NUM!
	#NUM!																							#NUM!																							#NUM!
	#NUM!																							#NUM!																							#NUM!
	#NUM!																							#NUM!																							#NUM!
	#NUM!																							#NUM!																							#NUM!
	#NUM!																							#NUM!																							#NUM!
[truncated: 97 more columns]

## Sheet: DATA
Nm	OS 6mth	status 6 mth		Sex	Age	Charlson comorbidity index	Nm of drugs in chronic therapy	ECOG status on admission	MEWS COVID severity (2-mild, 3-moderate, 4-severe, 5-critical)	Pneumonia	Other infection on admssion	Admission to 1-ward or 2-ICU	Need for oxygen therapy	Hifh flow therapy	Mechanical ventilation	Death during hospitalization	Length of COVID hospitalization		Arterial hypertension	Diabetes mellitus	Hyperlipoproteinemia	Obesity	Smoking	Alcohol		Aspirin	Anticoagulant therapy	Statin	ACEi	ARB		WBC	Hemoglobin	RDW	Platelets	Abs neutrophils	Abs lymphocytes	CRP	Creatinin	Uric acid	Feritin
10	180	0		1	33	0	2	1	2	0	0	1	0	0	0	0	11		0	0	0	0	3	0		0	0	0	0	0
11	180	0		1	21	0	0	0	2	0	0	1	0	0	0	0	6		0	0	0	0	3	0		0	0	0	0	0
12	180	0		0	24	0	0	0	2	0	0	1	0	0	0	0	6		0	0	0	0	3	0		0	0	0	0	0
13	180	0		1	26	0	0	0	3	1	0	1	0	0	0	0	35		0	0	0	0	3	0		0	0	0	0	0		5.7	157	12.4	234	3.1	1.9	0.8	105
14	180	0		0	63	2	4	1	3	1	0	2	0	0	0	0	15		1	1	0	1	3	0		0	0	0	1	0		5.6	119	14.3	331	3.7	1.3	6.8	55		255
16	180	0		1	63	3	4	1	3	1	0	1	0	0	0	0	6		1	0	0	0	3	0		0	0	0	1	0		7.3	117	13.6	327	4.4	1.6	3.6	68
18	180	0		0	54	1	1	0	3	1	0	1	0	0	0	0	9		0	0	0	0	3	0		0	0	0	0	0		7	129	13.4	567	3.65	2.53	14.6	55
20	180	0		0	55	1	4	0	4	1	0	1	1	0	0	0	12		1	0	0	1	3	0		0	0	0	0	1		5.6	141	12.5	227	3.4	1.7	4.2	81
22	180	0		1	45	0	5	2	4	1	0	1	1	0	0	0	7		1	0	1	1	3	0		0	0	1	0	1
24	180	0		1	36	0	0	0	4	1	0	1	1	0	0	0	1		0	0	0	0	3	0		0	0	0	0	0
28	180	0		1	50	1	1	0	4	1	0	1	0	0	0	0	7		0	0	0	0	3	0		0	0	0	0	0
32	180	0		1	26	0	0	1	2	0	0	1	0	0	0	0	5		0	0	0	0	3	0		0	0	0	0	0
33	180	0		0	64	2	5	1	4	1	0	1	1	0	0	0	14		1	0	1	0	3	0		1	0	1	1	0		10.6	126	15.6	278	9.9	0.4	78.3	53	223
34	180	0		0	62	2	0	4	4	1	0	1	1	0	0	0	17		0	0	1	0	3	0		0	0	0	0	0		14.8	136	13.1	664	12.12	1.27		53
35	180	0		1	64	5	3	1	5	1	0	1	1	0	0	0	6		1	1	1	0	2	1		0	0	0	0	0		14.8	124	15.5	268	4.2	1.3	4.8	75
37	180	0		0	64	2	0	1	2	0	0	1	0	0	0	0	14		0	0	0	0	3	0		0	1	0	0	0		3.4	121	13	165	2.05	1.07	14.4	42
40	180	0		1	45			1	2	0	0	1	0	0	0	0	0		0	0	0	0	3	0		0	0	0	0	0		7.4	112	13.6	136	5.3	1.3	66.1	88
42	180	0		0	58	3	13	1	2	0	0	1	0	0	0	0	8		0	1	0	1	1	0		1	0	0	0	0		10.1	152	13.7	276	6.2	2.4	10.1	64	297
53	180	0		1	65	5	4	3	4	1	0	1	1	0	0	0	22		1	0	0	0	3	0		0	0	1	1	0		5.4	149	13.8	167	3.4	1.3	2.5	71
59	180	0		0	59	8	4	1	5	0	0	1	0	0	0	0	11		1	0	1	0	1	0		0	0	1	1	0		8.6	120	15.6	268	4.1	3.6	6.8	60		84
61	180	0		0	65	2	2	2	2	0	0	1	0	0	0	0	15		1	0	1	0	2	0		0	1	0	0	0		7.6	129	13.6	350	6	1	2.2	51	173	211
62	41	1		1	37	2	17	4	5	1	0	2	1	1	1	0	12		1	1	0	1	1	0		0	1	0	0	0		16.1	101	13.4	432			360	66
65	180	0		0	41	0	0	2	2	0	0	1	0	0	0	0	4		0	0	0	0	3	0		0	0	0	0	0		17.1	128	13.7	265	13.9	2.3	1.8	75
67	180	0		1	24	0	0	0	2	0	0	1	0	0	0	0	16		0	0	0	0	1	0		0	0	0	0	0		10.2	144	13.2	482	7.1	1.8	36.4
69	180	0		1	57	1	2	0	4	1	0	1	1	0	0	0	1		1	0	0	0	3	0		0	0	0	1	0		11.9	132	13.7	330	10.61	0.81	73.9	69		488
70	180	0		1	21	0	1	0	2	0	0	1	0	0	0	0	5		0	0	0	0	3	0		0	0	0	0	0		7.3	157	12.7	3	4.1	2.3	0.8	74	359
74	180	0		1	48	2	11	0	2	0	1	1	0	0	0	0	6		0	0	1	0	3	0		0	0	1	0	0		4.5	115	15.3	196	1.8	1.8	16.4	119	350	311
76	7	1		1	52	1	4	1	5	1	0	2	1	1	1	1	7		1	0	0	1	3	0		0	0	0	0	0		14.3	140	13.6	273			188.3	73	462	1069
79	180	0		1	66	7		2	4	1	0	1	1	0	0	0	32		1	0	0	0	3	0		0	0	0	0	0		4.2	110	14.5	147	2.6	1.2	109.5	938	278	567
81	180	0		1	49	0	4	1	4	1	0	2	1	1	0	0	7		1	0	1	1	3	0		0	1	0	0	0		12.6	148	12.7	378			1.5	78	330	2003
83	180	0		1	42	3	7	1	4	1	0	1	1	0	0	0	13		0	0	0	1	3	0		0	1	0	0	0		6.5	152	13	242	2.31	3.52	10.9	90	284	366
87	180	0		1	48	2	4	0	3	1	0	1	0	0	0	0	7		0	0	0	0	3	0		0	0	0	0	0		6.4	117	13.9	191	3.4	2.3	87.6	86
88	180	0		1	33	3	8	0	4	1	0	1	1	0	0	0	13		0	0	0	0	3	0		0	0	0	0	0		3.5	135	13	119	2.1	1	18	95
94	11	1		1	58	1	2	0	4	1	0	1	1	1	1	1	11		0	0	0	1	3	0		0	0	0	0	0		10.3	139	13.6	278	9.2	0.7	268.9	100
96	180	0		1	55	1	1	0	3	1	0	1	0	0	0	0	1		1	0	0	0	3	0		0	0	0	1	0		5.8	145	12.3	267	3.7	1.6	64.4	77		712
101	180	0		0	21	0	0	0	4	0	1	1	0	0	0	0	7		0	0	0	0	3	0		0	0	0	0	0		7.5	107	13.3	162	5.68	0.62	219.1	51
102	180	0		1	65	3	11	1	3	1	0	1	0	0	0	0	3		1	1	1	0	3	0		0	0	1	1	0		7.8	157	12.3	358	4	2.9	5.4	71
107	180	0		0	57	1	10	0	2	0	0	1	0	0	0	0	6		1	0	1	1	1	0		0	1	1	0	1		4.3	130	14.4	162	2.3	1.2	2.8	47		242
109	180	0		1	37	0	0	0	3	1	0	1	0	0	0	0	7		0	0	0	0	3	0		0	0	0	0	0		4.7	140	13.3	252	2.2	1.7	66	112
111	180	0		1	33	0	0	0	2	0	0	1	0	0	0	0	3		0	0	0	1	3	0		0	0	0	0	0		7.9	146	13.1	169	4.5	2.3	51.5	75	325	241
112	180	0		1	52	0	0	0	4	1	0	1	1	0	0	0	4		0	0	0	0	3	0		0	0	0	0	0		5.4	134	13.3	367	4.1	0.6	100.5	65
114	180	0		0	62	7	18	1	4	1	0	1	1	0	0	0	12		1	1	1	1	3	0		0	0	1	1	0		6.1	101	13.5	85	4.96	0.81	13.3	317	736	2545
119	180	0		0	32	4	10	0	3	1	0	1	0	0	0	0	7		1	1	0	0	3	0		0	0	0	0	0		5.9	137	15.2	262	2.74	1.77	16	827	373
121	180	0		1	33	0	0	0	4	1	0	1	0	0	0	0	6		0	0	0	1	3	0		0	0	0	0	0		6.1	144	13	195	4.1	1.5	9.5	75
122	180	0		0	63	2	6	0	4	1	0	1	1	0	0	0	7		1	1	1	1	3	0		0	0	1	0	0		5.8	120	14.8	282	3.4	1.6	58.1	48	483	547
124	180	0		1	63	2	0	3	4	1	0	2	1	1	0	0	13		0	0	0	0	3	0		0	1	0	0	0		8.9	114	12.9	229			131.9	48		837
127	0	1		1	66	2	2	4	4	1	0	1	1	1	0	1	0		0	0	0	1	3	0		0	0	0	0	0		19	166	13.9	267	15.8	1.9	32.2	245	596	4500
130	180	0		0	48	1	1	0	2	0	0	1	0	0	0	0	3		0	0	0	0	3	0		0	0	0	0	0		5.2	137	13.1	278	3.1	1.4	0.7	66
132	180	0		1	40	0	1	0	4	1	0	1	0	0	0	0	9		1	0	0	0	3	0		0	0	0	0	0		8.9	140	12.9	169	7.5	0.8	139.2	80		353
134	180	0		0	43	2	8	0	2	0	0	1	0	0	0	0	12		1	0	0	0	3	0		0	0	1	0	1		5.3	124	15.7	143	4.3	0.5	4.3	1274	402	38
135	20	1		1	64	5	5	2	4	1	0	1	1	1	1	1	20		1	0	0	0	3	0		0	1	0	1	0		17.9	140	12.9	289	14.7	1.7	339.5	118
138	180	0		0	51	1	1	0	4	1	0	1	0	0	0	0	3		0	0	0	1	1	0		0	0	0	0	0		10.9	138	13	248	7.3	1.8	157.7	68
146	77	1		0	58	8	0	1	2	0	0	1	0	0	0	0	18		0	0	0	0	3	0		0	0	0	0	0		14.6	72	16	684	10.83	2.23	259.9	89
147	180	0		1	55	1	1	0	2	0	0	1	0	0	0	0	3		0	0	0	0	1	0		0	0	0	0	0		5.9	167	12.5	174	4.3	1.2	134.3	81
151	180	0		0	64	4	4	0	2	0	0	1	0	0	0	0	2		1	0	0	0	3	0		1	0	0	0	1		6.8	125	12.9	371	4.7	1.4	19.6	40	145
152	180	0		0	65	7	10	2	4	1	0	1	1	0	0	0	16		1	1	0	1	3	0		0	0	1	0	0		4.1	112	13.6	320	2.7	0.9	142	60	372
158	180	0		0	44	1	2	2	4	1	0	1	1	0	0	0	24		0	1	0	1	3	0		0	0	0	0	0		12.1	156	14.2	344	9.3	1.9	5.5	78
160	180	0		1	55	1	0	0	4	0	0	1	0	0	0	0	4		0	0	0	0	3	0		0	0	0	0	0		4.1	149	13.3	103	2.2	1.5	21.2	61
162	180	0		1	52	8	10	4	2	0	1	1	0	0	0	0	34		0	1	0	0	3	0		0	0	0	0	0		7	106	13.8	227	5.5	0.9	179	114	305
163	180	0		1	20	0	1	0	2	0	0	1	0	0	0	0	5		0	0	0	0	3	0		0	0	0	0	0		11.7	145	12.4	272	8.1	2.1	35.9	73	325
164	180	0		1	64	5	7	1	2	0	1	1	0	0	0	0	10		1	1	0	0	3	0		0	0	0	1	0		5.8	91	19.9	236	2	3	4.4	39	232
171	180	0		0	49	0	3	0	2	0	0	1	0	0	0	0	8		1	0	0	0	3	0		0	1	0	1	0		7.2	129	14	693	4.6	1.8	6.7	61	290
173	180	0		1	60	2	1	1	4	1	0	1	1	0	0	0	8		0	0	0	0	3	0		1	0	0	0	0		6.1	127	12.7	142	4.6	1	167.9	81	326	442
174	180	0		1	61	3	12	1	3	1	0	1	0	0	0	0	4		1	1	0	0	3	0		0	0	0	1	0		4.5	127	15.5	106	2.6	1.3		900	413	383
175	61	1		0	58	2	10	1	2	0	0	1	0	0	0	0	31		0	0	0	0	3	0		0	1	0	0	0		5.7	86	16.1	368	4.33	0.88	6.4	20	253	1259
177	17	1		0	64	9	2	3	4	1	0	1	1	0	0	1	17		1	0	0	0	3	0		0	0	0	0	0		9.1	110	16.5	115	8	0.6	100.2	64		1329
183	180	0		1	63	2	3	1	4	1	0	1	1	0	0	0	8		1	0	0	0	3	0		0	0	0	1	0		11	126	12.9	700	8.4	1.8	160.5	78		1131
184	180	0		1	42	3	3	4	4	1	1	2	1	0	1	0	28		0	0	0	0	3	1		0	1	0	0	0		3.9	115	13	210			63.7	34
187	180	0		1	19	0	0	0	2	0	0	1	0	0	0	0	5		0	0	0	0	3	0		0	0	0	0	0		9.5	138	13	271	9	0.3
188	180	0		1	59	2	3	0	2	0	0	1	0	0	0	0	5		1	0	0	0	3	0		1	0	0	0	1		9.6	147	13.4	170	7.4	1	144.1	84	432
189	180	0		0	66	4	8	0	4	1	1	1	1	0	0	0	10		1	0	0	0	3	0		1	0	1	1	0		1.7	128	12.5	197			120.5	66		949
194	180	0		1	60	2	0	2	4	1	0	1	1	0	0	0	30		0	0	0	0	3	0		0	0	0	0	0		8.2	99	16.5	217	5.2	2.1	130.9	83		1135
202	9	1		1	55	4	14	3	4	1	1	1	1	0	0	1	9		0	0	0	0	3	1		0	0	0	0	0		3.6	92	20.8	51	2.6	0.3	46.8	36
206	180	0		1	65	2	2	1	4	1	0	1	1	0	0	0	9		1	0	0	0	3	0		0	0	0	0	0		4.1	147	14.4	175	3	0.7	45.8	73		325
207	180	0		0	50	2	10	1	4	1	0	1	1	0	0	0	7		0	0	0	0	3	0		0	0	0	0	0		5.7	130	14.6	248	2.77	1.81	29.3	57
210	180	0		0	52	1	2	3	4	1	0	1	1	0	0	0	11		0	0	0	0	3	0		0	0	0	0	0		3.4	129	13.2	253	1.8	1	98.2	61
214	180	0		1	48	0	0	1	4	1	0	1	0	0	0	0	3		0	0	0	0	3	0		0	0	0	0	0		4.8	139	12.8	168	3.2	1	102.7	75
216	180	0		0	52	2	1	0	4	1	0	1	1	0	0	0	6		0	0	0	0	1	0		0	0	0	0	0		4.8	121	13	216	3.4	0.9	112.2	66
218	180	0		0	63	2	3	2	4	1	1	1	1	0	0	0	7		1	0	0	0	3	1		0	0	0	1	0		5.3	113	18	100	3.89	0.65	6.8	67	246	129
222	180	0		1	66	3	3	2	4	1	0	1	1	0	0	0	6		1	1	0	1	3	0		0	0	0	1	0		5.4	147	12.9	284	3.5	1.3	74.8	76
223	180	0		1	44	0	0	2	4	1	0	1	1	0	0	0	8		0	0	0	0	3	0		0	0	0	0	0		8.7	129	13.2	367	6.65	1.25	166.9	90	339	1561
225	5	1		0	63	2		4	5	1	0	2	1	0	1	1	5		1	0	0	0	3	0		0	0	0	0	0		15.3	124	14.7	334	14.2	0.4	193.8	55	418	610
226	5	1		1	57	3	3	4	5	1	0	2	1	1	1	1	5		1	0	1	1	3	0		0	0	1	1	0		21.1	152	13.2	280	18.1	2	56.3	86		638
228	180	0		0	26	0	0	2	4	1	0	1	1	0	0	0	10		0	0	0	0	3	0		0	0	0	0	0		10.8	124	14.4	235	9.58	0.55	45.7	72		39
229	180	0		0	44	0	8	1	4	1	0	1	1	0	0	0	10		0	0	0	1	3	0		0	0	0	0	0		3.7	119	12.7	129	2.2	1	77.1	46	117	207
230	180	0		1	61	2	0	1	4	1	1	1	1	0	0	0	16		0	0	0	0	3	0		0	0	0	0	0		7	151	12.4	301	5.6	0.6	35.4	67	306	610
231	180	0		1	53	1	4	1	4	1	0	1	1	0	0	0	7		1	0	0	1	1	0		0	0	0	1	0		12.3	143	13.1	245	8.9	1.6	155.4	76	345
232	180	0		0	53	3	5	1	2	0	0	1	0	0	0	0	3		1	1	1	1	3	0		0	0	1	1	0		4.6	130	13.1	232	2.2	1.7	9.4	42	379
233	14	1		1	63	2	0	3	4	1	0	1	1	1	1	1	14		0	0	0	0	3	0		0	0	0	0	0		12	146	12.3	230	10.6	0.7	314.1	85	197	2113
236	180	0		1	39	0	0	2	4	1	0	1	1	0	0	0	4		0	0	0	1	3	0		0	1	0	0	0		7	144	13	153	4.4	1.7	81.5	82	391	357
239	180	0		0	62	4	10	1	4	1	0	1	1	0	0	0	9		1	1	1	0	3	0		0	1	1	1	0		9.3	127	14.1	577	7.6	0.9	339.4	56	311	1409
241	180	0		1	58	2	6	2	4	1	0	1	1	0	0	0	8		1	1	1	0	3	0		0	0	1	1	0		12.3	136	13.2	200	10.9	0.7	111	51	160	421
242	180	0		0	61	2	0	2	4	1	0	1	1	0	0	0	15		0	0	0	0	3	0		0	1	0	0	0		4.6	116	13.3	106	3.9	0.5	83.9	58	185	969
247	180	0		0	45	0	0	1	4	1	1	1	1	0	0	0	6		0	0	0	0	3	0		0	0	0	0	0		6.7	125	12.8	116	5.3	1	118.6	72	200	241
248	180	0		0	60	2	0	2	4	1	1	1	1	0	0	0	8		0	0	0	0	1	0		0	0	0	0	0		6	132	12.5	157	5	0.5	77.8	51	150	390
251	180	0		1	46	0	5	2	4	1	0	1	1	0	0	0	9		0	0	0	1	3	0		0	0	0	0	0		7	142	14.7	162	4.3	2.2	43.6	66	470	614
252	180	0		1	49	1	0	1	4	1	1	1	0	0	0	0	3		0	0	0	0	3	0		0	0	0	0	0		4.2	146	12.3	121	2.51	1.27	20.3	73
253	180	0		1	59	3	1	4	4	1	0	2	1	1	0	0	19		0	1	0	0	3	0		0	1	0	0	0		8.8	144	12.9	284	6.5	1.7	105.2	46	138	504
255	180	0		0	58	3	1	2	4	1	0	1	1	0	0	0	1		0	0	0	0	3	0		0	0	0	0	0		4.5	104	12.5	340	3.9	0.5	365.3	57	136	437
262	4	1		0	39	3	5	3	4	1	0	1	1	0	1	1	4		0	0	0	1	3	1		0	0	0	0	0		9.9	49	32.6	38	7.5	1.5	3.6	74	605	2525
264	180	0		1	30	0	0	1	4	0	0	1	0	0	0	0	1		0	0	0	1	3	0		0	0	0	0	0		6.8	136	12.9	223	3.7	2.5	86.5	73	261
270	180	0		0	52	1	0	0	2	0	0	1	0	0	0	0	5		0	0	0	0	3	0		0	0	0	0	0		6.8	126	12.4	370	4.5	1.6	134	66		458
271	180	0		1	57	2	1	2	4	1	0	1	1	0	0	0	6		0	0	0	0	3	0		0	0	0	0	0		5.2	130	12.5	175	4.1	0.6	178.5	90	316	1103
272	4	1		1	64	6	5	2	4	1	0	1	1	0	1	1	4		1	1	1	1	3	0		0	0	1	1	0		3.4	134	14.1	169	2.8	0.5	122.8	83	302	1426
274	1	1		0	60	8		4	5	1	0	2	1	0	1	1	1		0	0	0	0	3	0		0	0	0	0	0		19.5	99	16.8	216	17.2	1.4	88.5	147	507	2520
276	180	0		1	36	0	0	3	4	1	0	1	1	0	0	0	10		0	0	0	0	3	1		0	0	0	0	0		8.6	156	12.2	146	7.8	0.6	193.1	78	396	1197
279	180	0		1	47	0	1	1	4	1	0	1	1	0	0	0	3		1	0	0	0	3	0		0	0	0	1	0		3.4	133	13.2	314	1.9	1	66.1	68	233	254
282	1	1		1	65	8	11	3	4	1	0	1	1	1	1	1	1		1	1	1	1	3	0		0	1	0	0	1		8.7	124	16.1	219	7.17	0.84	267.4	192
286	180	0		1	48	0	0	2	4	1	0	1	1	0	0	0	9		0	0	0	0	3	0		0	0	0	0	0		8.7	135	13.4	289	7.7	0.4	85.8	52	189	1354
288	55	1		1	60	2	0	3	4	1	1	1	1	1	1	0	12		0	0	0	1	3	0		0	0	0	0	0		5.9	140	12.7	194	4.14	0.86	186.6	55	229
292	180	0		0	51	2	5	3	4	0	0	1	0	0	0	0	17		0	0	0	0	3	0		0	0	0	0	0		10.3	93	18.6	145	7.6	1.9	101.7	47	231	94
294	180	0		1	48	0	0	1	5	1	1	1	0	0	0	0	5		0	0	0	0	3	0		0	0	0	0	0		7.6	151	12.1	190	6.4	0.8	167.8	87	148	607
295	180	0		1	57	2	2	1	4	1	1	1	1	0	0	0	9		1	1	0	0	3	1		0	0	0	0	0		6.1	132	13.4	137	3.2	2.2	41.5	82	401
296	180	0		1	46	0	0	1	4	1	0	1	1	0	0	0	8		0	0	0	0	3	0		0	0	0	0	0		5.3	134	13.5	235	3.6	1	118	67	247	2403
297	180	0		0	58	1	3	2	4	1	1	1	1	0	0	0	12		1	0	0	0	3	0		0	0	0	1	0		2.9	138	13.7	119	1.5	1	6.9	65	158	76
298	180	0		1	50	1	0	1	4	1	0	1	1	0	0	0	10		0	0	0	1	3	1		0	0	0	0	0		10.8	125	12.2	249	9	0.9	176.7	85	250	649
299	180	0		1	65	3	4	1	2	0	0	1	0	0	0	0	7		1	1	0	0	3	1		0	0	0	0	0		5.6	157	14	113	3	1.8	9.6	102		1123
300	180	0		1	50	0	4	2	4	1	0	1	1	0	0	0	7		1	0	0	0	3	0		0	0	0	0	1		5.4	140	13	130	4.5	0.6	124.2	80	399	1743
301	180	0		1	28	1	1	2	2	0	0	1	0	0	0	0	5		0	0	0	0	1	0		0	0	0	0	0		4.9	100	12.2	224	1.8	2.5	1.8	74	277	63
302	180	0		0	64	4	5	2	4	1	0	1	1	0	0	0	20		1	0	0	0	3	0		0	0	0	0	0		5.4	132	13.6	195	3	2	2	97
304	4	1		0	46	6		3	4	1	0	1	1	0	0	1	4		0	0	0	0	3	0		0	0	0	0	0		6.1	90	20.2	190	5.4	0.4	391.3	35		769
307	180	0		0	47	0	0	2	4	0	0	1	0	0	0	0	9		0	0	0	0	3	0		0	0	0	0	0		15.9	78	14.9	285	14.8	0.7	30.3	30	277	350
311	180	0		0	64	2	1	2	4	1	0	1	1	0	0	0	10		1	0	0	0	3	0		0	0	0	0	0		5.6	129	12.9	244	3.8	1.2	105.7	66	204	853
314	180	0		1	59	4	7	4	4	1	0	1	1	0	0	0	21		0	0	0	0	3	0		0	0	0	0	0		4.7	97	16.5	299	2.4	1.9	165.4	61	175
323	180	0		1	21	0	3	1	2	0	0	1	0	0	0	0	4		0	0	0	0	3	0		0	0	0	0	0		1.9	162	13.7	131	1.1	0.5	19.6	85
324	180	0		0	52	1	0	0	2	0	0	1	0	0	0	0	4		0	0	0	0	3	0		0	0	0	0	0		4	130	12.8	227	1.5	2.1	0.7	60	192	123
326	180	0		1	59	1	2	0	5	1	0	1	1	1	0	0	20		0	0	0	0	3	0		1	0	0	0	0		9.5	126	14.2	180	6.3	1.5	203.2	81	318	1070
327	180	0		0	66	2	7	0	4	1	0	1	1	0	0	0	3		1	0	0	0	3	0		0	0	0	0	1		4.2	111	15.4	221			92.2
329	180	0		0	49	5	2	4	4	1	1	1	1	0	0	0	23		0	0	0	0	3	0		0	1	0	0	0		3.7	89	14	462	2.6	0.7
335	7	1		0	66	5	9	0	5	1	0	2	1	0	1	1	7		1	1	0	0	3	0		0	0	0	1	0		16.3	136	14.1	319	14.3	0.6	161	140	466	709
336	179	0		0	44	0	1	0	3	1	0	1	0	0	0	0	6		0	0	0	0	3	0		0	0	0	0	0		5.1	138	15.3	151	3.3	1.5	14.9	58
337	179	0		0	35	0	2	0	2	0	0	1	0	0	0	0	5		0	0	0	0	3	1		0	0	0	0	0		8.6	142	12.7	152
338	179	0		0	56	1	2	0	4	1	0	1	1	0	0	0	3		1	0	0	0	3	0		1	0	0	1	0		4.8	134	13.4	170	3.7	0.6	22.3	85	310	59
339	179	0		1	52	1	4	0	5	1	0	1	1	0	0	0	9		1	0	0	0	3	0		0	0	0	1	0		5.9	152	12.5	212	4.4	0.8	93.3	86
340	179	0		1	64	2	3	0	4	1	0	1	1	0	0	0	6		1	0	0	0	3	0		0	1	0	1	0		4.8	129	12.7	264	3.8	0.7	20.2	83	215	1148
341	179	0		1	59	1	0	0	2	0	0	1	0	0	0	0	3		0	0	0	0	3	0		0	0	0	0	0		6.8	158	13.6	177	4.8	1.6	17.8	86	424	399
342	9	1		0	32	0	0	2	4	1	0	1	1	1	1	1	9		0	0	0	1	3	0		0	0	0	0	0		2	133	14.9	98	1.38	0.48	36.8	71	340	299
346	107	1		1	53	7	13	1	3	1	0	1	0	0	0	0	7		0	0	0	0	3	0		0	1	0	0	0		7.4	101	17.1	198	5.9	0.7	199.2	82	301	1394
348	178	0		1	56	3	11	0	3	1	0	1	0	0	0	0	4		1	1	1	0	2	0		1	0	1	1	0		3.9	154	14.6	191	2.3	0.94	92.4	88	331	335
353	178	0		1	49	0	1	0	4	1	0	1	1	0	0	0	7		0	0	0	1	2	0		0	1	0	0	0		4	132	12.7	255	2.8	0.9	118	63	384	829
357	178	0		1	64	6	16	2	4	1	0	1	1	0	0	0	10		1	1	1	0	3	0		0	0	1	1	0		2.2	125	16	100	1.3	0.6	22.4	135	168	178
360	178	0		1	64	2	7	1	4	1	0	1	1	0	0	0	10		1	0	0	0	3	0		0	1	0	1	0		8.4	90	13.5	138	7.1	0.6	340.3	73		448
361	178	0		1	29	0	2	0	3	1	0	1	0	0	0	0	4		0	0	0	0	3	0		0	0	0	0	0		6.8	130	12.4	143	5.1	1.2	27	104	323	143
366	18	1		1	64	2	0	1	4	1	0	1	1	1	1	1	18		0	0	0	0	2	0		0	0	0	0	0		12.7	133	13.6	180	11	0.9	302.2	77	175	1986
370	177	0		1	46	1	5	0	4	1	0	1	1	0	0	0	3		1	1	1	0	3	0		0	0	1	1	0		4.4	141	13.2	247	2.1	1.8	105.8	90	293	437
373	177	0		1	48	2	6	0	4	1	0	1	1	0	0	0	8		1	0	0	0	3	0		0	1	0	0	0		4.4	100	15.3	184	2.9	1	247.4	66	132	962
374	177	0		1	51	1	0	1	4	1	0	1	1	0	0	0	6		0	0	0	0	3	0		0	0	0	0	0		8.7	132	12.5	411	6.6	1	277.7	73	299	900
377	37	1		1	61	8	7	3	2	0	0	1	0	0	0	0	24		0	0	0	0	3	0		0	1	0	0	0		27.1	129	14.8	586
378	31	1		1	56	5	6	0	4	1	0	1	1	0	0	1	31		0	0	1	0	2	1		0	0	0	0	0		10.1	79	17.9	136	7.1	1.2	14.2	261	563	750
381	177	0		0	65	5	4	1	2	0	0	1	0	0	0	0	2		1	0	1	1	3	0		0	1	1	1	0		3.7	141	14.3	272	1.2	1.9	4	86	299	61
383	177	0		0	58	1	4	1	4	1	0	1	1	0	0	0	11		1	0	0	1	1	0		1	0	0	1	0		9.8	136	13.2	166	8.5	0.7	251.8	65	257	1722
384	177	0		0	43	2	2	1	4	1	0	1	1	0	0	0	3		0	0	0	0	3	0		0	1	0	0	0		2.1	107	17.4	84	1.2	0.7	55.3	51	186	2146
386	177	0		0	58	2	1	1	4	1	0	1	1	1	0	0	11		1	0	0	0	3	0		0	0	0	0	1		7.4	115	12.7	211	6.5	0.6	142	43	94	1579
387	177	0		1	65	4	5	1	4	1	0	1	1	0	0	0	4		0	1	0	1	3	0		0	1	0	0	0		4.4	142	14	146	3.5	0.7	95.8	117	388	600
389	177	0		1	57	7	9	2	3	1	0	1	0	0	0	0	5		1	0	0	0	2	0		0	0	0	1	0		13.1	125	14.2	353	11.1	1.1	76	74
390	177	0		1	51	3	1	0	3	1	0	1	0	0	0	0	1		0	0	0	0	3	0		0	0	0	0	0		3.8	141	12.9	209	2.1	1.2	17.4	90	323	551
398	9	1		1	65	3	6	1	4	1	0	1	1	1	1	1	9		1	1	0	0	3	0		0	0	0	0	1		8.9	145	13.2	150	7.9	0.5	166.7	84	412	4500
399	28	1		0	20	3	4	4	4	1	1	1	1	0	1	1	28		0	0	0	0	3	0		0	0	0	0	0		7.5	116	13	379	6.2	0.8	51.4	42	180
400	176	0		1	57	1	6	1	4	1	0	1	1	0	0	0	10		1	0	1	1	3	0		1	0	1	1	0		6.3	164	13.1	191	5.1	0.7	151.2	79	262
405	176	0		1	60	2	6	1	5	1	0	1	1	0	0	0	14		1	0	0	1	3	0		0	1	0	1	0		17.1	135	13.8	245	14.8	0.8	184.8	100	426	539
409	176	0		1	34	0	3	0	4	1	0	1	1	0	0	0	4		0	0	0	0	3	0		0	0	0	0	0		10.5	152	13	158	8.5	1.4	156.3	106	271	805
411	175	0		0	63	2	0	1	4	1	0	1	1	0	0	0	10		0	0	0	0	3	0		0	0	0	0	0		5.8	138	12.9	178	4.53	0.82	23.4	62	361	261
413	175	0		1	57	1	0	0	4	1	0	1	1	0	0	0	6		0	0	0	0	3	0		0	0	0	0	0		4.6	143	13.2	144	2.8	1.4	78.7	88	364	1575
417	175	0		1	52	1	3	0	4	1	0	1	1	0	0	0	8		1	0	0	1	2	0		0	0	0	1	0		5	151	13.3	135	3.1	1.4	32.3	123	453	2069
418	175	0		0	55	3	5	1	4	1	0	1	1	0	0	0	7		1	1	0	1	3	0		0	0	0	1	0		5.8	128	13.5	177	4.99	0.55	198.6	209	624	601
420	175	0		1	61	2	1	0	5	1	0	1	1	0	0	0	5		0	0	0	1	3	0		0	0	0	0	0		6.9	145	13.4	218	5.52	0.96	170.9	117
426	175	0		1	24	1	0	1	2	0	0	1	0	0	0	0	2		0	0	0	0	3	0		0	0	0	0	0		4.4	110	13.9	326	2.79	0.88	0.3	76	326	14
427	175	0		1	55	0	0	1	2	0	0	1	0	0	0	0	1		0	0	0	0	3	0		0	0	0	0	0
430	175	0		1	45	0	0	1	4	1	0	1	1	0	0	0	7		0	0	0	0	3	0		0	0	0	0	0		8.1	157	13.1	169	6.5	0.8	72	89
432	175	0		1	43	1	0	1	5	1	0	1	1	0	0	0	4		0	0	0	1	1	0		0	0	0	0	0		8.7	143	13.1	218	6.6	1.6	104	88	282	2337
433	175	0		1	56	1	1	1	4	1	0	1	0	0	0	0	4		0	0	0	0	3	0		0	0	0	0	0		6.2	147	12.7	224	4.2	1.2	15.2	88	302	559
435	175	0		1	48	0	2	4	4	1	0	1	1	1	0	0	11		1	0	0	0	3	0		0	0	0	1	0		5	142	14	194	3.5	1.1	105.3	87	173	2453
436	174	0		1	22	0	0	1	2	0	0	1	0	0	0	0	2		0	0	0	0	3	0		0	0	0	0	0		15	130	17.3	342	8.8	3.4	138.6	80	349	86
439	174	0		1	66	7	1	1	2	0	0	1	0	0	0	0	3		0	0	0	0	3	0		0	0	0	0	0								75.4	75	241	243
442	174	0		1	54	7	1	1	2	0	0	1	0	0	0	0	31		0	0	0	0	3	0		0	0	0	0	0		4.3	89	13.1	363	2.9	0.8	94.6	64	339	435
443	174	0		0	63	4	4	1	2	0	0	1	0	0	0	0	7		1	0	0	0	3	0		0	0	0	0	1		1.9	137	13.5	227	1.03	0.61	13.9	100	184	1309
445	174	0		1	64	2	0	1	4	1	0	1	1	0	0	0	6		0	0	0	0	3	1		0	0	0	0	0		5.5	143	12.7	210	3.9	1	143.9	93	241	1267
448	174	0		0	61	2	2	1	2	0	0	1	0	0	0	0	6		0	0	0	0	1	0		0	1	0	0	0		4.9	118	13.8	186	3.2	1.3
450	174	0		0	63	3	4	1	4	1	0	1	1	1	0	0	47		1	1	1	1	3	0		0	0	1	0	0		4.2	127	14.5	122	2.5	1.4	86.5	55	219	532
453	33	1		1	59	2	3	3	5	1	0	2	1	1	1	0	7		0	1	0	1	3	0		0	0	1	0	0		7.5	146	13.2	260	5.9	0.8	152.1	97		510
463	174	0		1	63	2	2	1	4	1	0	1	1	0	0	0	7		0	0	0	0	3	0		0	0	0	0	0		5.5	131	13.2	183	4.1	1	131.4	109
466	174	0		1	65	3	2	2	5	1	0	1	1	0	0	0	18		0	0	0	0	3	0		1	0	0	0	0		7.3	120	13.9	298	6.2	0.7	235.9	72	363	1987
469	30	1		1	62	4	1	0	5	1	0	1	1	1	1	1	30		0	0	1	1	3	0		0	0	0	0	0		51	117	14.1	159	4.9	45.5	193.3	109	308	503
470	174	0		1	37	0	0	1	4	1	0	1	1	0	0	0	9		0	0	0	0	3	0		0	0	0	0	0		4.8	152	12.6	211	3.2	1	75.8	63
472	174	0		1	58	1	1	3	4	1	0	1	1	0	0	0	5		0	0	0	0	3	0		0	0	0	0	0		11	135	13	309	9	1.1	161.5	120
473	174	0		0	28	0	1	1	4	1	1	1	1	0	0	0	2		0	0	0	0	3	0		0	0	0	0	0		7.4	96	14.9	212	6.18	0.92	171.4	37	454	73
481	173	0		1	63	3	2	1	4	1	0	1	1	0	0	0	10		0	1	0	1	3	0		0	0	0	0	0		8.8	124	13	201	7.58	0.85	131.3	87
482	173	0		1	53	2	2	1	4	1	0	1	1	0	0	0	5		1	0	1	0	3	0		0	0	1	1	0		9.3	134	13.1	353	6.4	1.8	108.6	69
483	173	0		1	62	3	3	1	4	1	0	1	1	0	0	0	13		1	1	0	1	3	0		0	0	0	1	0		6.1	126	13.4	226	3.91	1.61	143.8	67
484	173	0		0	65	2	4	1	4	1	0	1	1	0	0	0	3		1	0	0	1	3	0		0	0	0	1	0		2.8	142	14.8	206	1.8	0.7	44.3	51		361
486	29	1		1	53	1	0	1	4	1	0	1	1	0	0	0	2		0	0	0	0	3	0		0	0	0	0	0		11.6	135	13.9	359	10.3	0.7	201.2	93	303	670
487	173	0		0	55	3	7	2	2	0	0	2	0	0	0	0	6		0	0	0	0	1	0		1	0	1	0	0		5.2	123	12.2	191	3.5	1	2.8	54
490	173	0		0	19	0		1	2	0	0	2	0	0	0	0	1		0	0	0	0	3	0		0	0	0	0	0
491	173	0		1	62	2	1	1	4	1	0	1	0	0	0	0	5		0	0	0	0	3	0		0	0	0	0	0		6.8	143	13.1	210	5	1.3	97.5	92
494	173	0		0	54	6	7	2	2	0	0	1	0	0	0	0	3		1	1	0	0	3	0		1	0	0	1	0		4.5	122	12.8	147	1.8	2.3	84	70	477	731
496	47	1		1	64	2	3	4	5	1	0	2	1	0	1	1	3		1	0	0	1	3	0		0	0	0	1	0		13.4	108	14.3	419	12.11	0.71	57.1	84		1160
499	173	0		1	66	2	1	2	4	1	0	1	1	0	0	0	8		1	1	0	1	3	0		0	0	0	1	0		4.1	157	12.9	171	2.8	0.7	23.1	72
501	173	0		1	55	1	0	2	4	1	0	1	1	0	0	0	5		0	0	0	0	3	0		0	0	0	0	0		4.8	129	13.3	106	3.74	0.8	98.2	74
503	173	0		1	60	2	4	2	4	1	0	1	1	0	0	0	8		0	0	1	0	3	0		0	1	1	0	0		6.9	162	15	351	5.1	1.1	151	74	348	1815
505	173	0		1	51	1	5	2	5	1	0	1	1	1	0	0	11		1	0	1	1	3	0		0	0	0	0	0		3.4	166	13.3	167	2.5	0.6	45.2	72
506	172	0		0	48	0	4	1	3	1	0	1	0	0	0	0	1		1	0	0	0	3	0		0	0	0	1	0		6	123	15.1	278	3.3	2	19.2	66	122	46
507	172	0		1	60	2	3	3	4	1	0	1	1	0	0	0	12		1	0	0	0	3	0		0	0	0	1	0		5.8	147	12.9	159	4	1.3	124.7	108	455
509	172	0		1	41	0	0	0	4	1	0	1	1	0	0	0	6		0	0	0	1	3	0		0	0	0	0	0		14.8	122	14.1	308	12.9	1.2	420.4	73	330	2857
514	172	0		1	49	0	2	0	4	1	0	1	1	0	0	0	9		1	0	0	0	3	0		0	0	0	1	0		8.7	154	14.5	151	7.3	0.9	55.3	106	262	585
516	172	0		0	55	2	5	3	4	1	0	1	1	0	0	0	6		1	1	0	1	3	0		0	0	0	0	1		8.3	119	14	273	7.2	0.7	18.1	50	196
517	172	0		1	65	4	7	0	2	0	0	1	0	0	0	0	4		1	1	1	1	1	0		0	0	1	0	0		5.8	117	13.4	119				84
519	172	0		1	30	0	0	0	2	0	0	1	0	0	0	0	4		0	0	0	0	3	0		0	0	0	0	0		9.3	103	13.1	161	6.75	1.34	114.9	114
523	172	0		1	34	0	2	0	4	1	0	1	0	0	0	0	5		0	0	0	0	3	0		0	0	0	0	0		5.9	133	13.6	200	4.23	1.17	47	127
525	172	0		0	65	3	5	2	4	1	0	1	1	0	0	0	18		1	1	0	0	3	0		0	0	0	1	0		4.8	127	13.4	149	2.8	1.7	173.5	49	252	394
526	172	0		0	22	0	0	2	5	1	0	1	1	0	0	0	6		0	0	0	0	3	0		0	0	0	0	0		9.8	125	14.4	193	7.7	1.2	427.7	53	249	529
527	172	0		0	52	1	0	1	4	1	0	1	0	0	0	0	5		0	0	0	0	3	1		0	0	0	0	0		5.3	128	12.6	126	4.3	0.7	117.8
528	172	0		1	54	1	0	1	4	1	0	1	1	0	0	0	2		0	0	0	0	1	0		0	0	0	0	0		10.8	133	13.4	212	8.08	1.77	137.6	59
530	172	0		1	64	3	6	1	4	1	0	1	1	0	0	0	8		1	1	0	1	3	0		0	0	0	1	0		16	136	13.4	237	14.3	0.8	586.7	114
531	172	0		1	62	2	0	1	4	1	0	1	1	0	0	0	4		0	0	0	0	3	0		0	0	0	0	0		5.8	126	13.8	295	4.2	1	275.7	90
532	172	0		1	64	5	9	0	4	1	0	1	1	0	0	0	6		1	1	1	1	3	0		0	1	1	1	0		5.5	149	13.3	149	4.2	0.8	51.2	100
533	172	0		0	45	0	0	4	5	0	0	1	0	0	0	0	14		0	0	0	0	3	0		0	0	0	0	0		5.5	137	12.6	268	2.9	1.47	9.9	67
538	172	0		0	57	3	6	0	2	0	0	1	0	0	0	0	5		0	0	0	0	3	0		0	1	0	0	0		4.3	100	16.3	356	1.7	1.4	12.3	55
540	171	0		0	64	3	2	0	4	1	0	1	1	0	0	0	7		1	0	1	1	3	0		0	1	1	0	0		9.7	133	13.7	225	8.2	0.8	84.4	78	341	2180
543	171	0		0	54	3	8	1	4	1	0	1	1	1	0	0	17		1	0	0	0	3	0		0	0	0	0	0		3.4	124	15.5	65	2.6	0.6	33.7	58		447
544	171	0		1	52	2	5	0	4	1	0	1	1	0	0	0	6		1	0	0	1	1	0		0	0	0	0	1		13.5	97	15.6	312	11.5	1	125	98	673	191
545	171	0		1	56	3	6	0	3	1	0	1	0	0	0	0	4		1	0	1	1	3	0		1	0	1	1	0		4.2	104	15.3	338	2.6	1.2	17.8	85	395	28
546	171	0		1	46	0	4	0	4	1	0	1	1	0	0	0	6		1	0	0	1	3	0		0	0	0	0	1		10.6	139	13.8	244	8.2	1.4	155.2	137
548	171	0		0	43	0	2	0	4	1	0	1	1	0	0	0	3		0	0	0	0	3	0		0	1	0	0	0		8.3	134	13	164	6.4	1.3	48.9	63	237	465
550	171	0		1	55	1	0	2	4	1	0	1	1	0	0	0	9		0	0	0	0	3	1		0	0	0	0	0		6.9	149	14.3	221	3.9	2	5.7	88
552	171	0		0	65	4	4	4	4	1	0	1	1	1	1	0	32		0	0	0	0	3	0		0	0	0	0	0		8	94	15.7	161			248.8	114
555	171	0		1	65	2	1	0	4	1	0	1	1	0	0	0	11		0	0	1	0	3	0		0	0	1	0	0		8.8	143	12.5	385	7.4	0.9	33.1	62	255	792
559	170	0		1	62	2	1	0	4	1	0	1	1	1	0	0	11		1	0	0	0	3	0		0	0	0	0	0		7.1	132	13.5	274	6.3	0.4	75.5	82	418
564	170	0		1	44	0	4	0	4	1	0	1	1	0	0	0	4		1	0	0	0	3	0		1	0	0	0	1		9.6	130	13.7	354	7.2	1.5	87.8	97	440	336
565	133	1		1	59	5	8	2	2	0	0	1	0	0	0	0	24		1	0	0	0	3	1		0	1	0	1	0		5	88	20	112	4.12	0.52	39	180
569	1	1		1	60	5	8	4	4	1	0	1	1	0	0	1	1		1	0	0	0	3	0		1	0	0	1	0		4.7	150	14.8	145	4.4	0.15	82.2	143
570	170	0		0	64	2	0	0	3	1	0	1	0	0	0	0	5		0	0	0	0	3	0		0	0	0	0	0		4.8	140	13.8	289	3.6	0.5	11.8	52
572	170	0		1	66	2	1	0	4	1	0	1	1	0	0	0	5		1	0	0	0	3	0		0	0	0	0	0		8.1	161	13.4	250	7.18	0.54	332.8	61	220	3629
573	170	0		1	54	1	0	0	4	1	0	1	1	0	0	0	10		0	0	0	0	3	0		0	0	0	0	0		5.5	145	12	197	4.9	0.3	151.6	114	244	1079
576	170	0		1	50	2	6	3	4	1	0	1	1	0	0	0	15		0	0	0	0	3	0		0	0	0	0	0		6.3	131	13.9	139	3.93	1.35	104.5	90
577	170	0		1	43	0	2	0	4	1	0	1	1	0	0	0	5		1	0	0	1	3	0		0	0	0	1	0		9.4	145	13.1	249	7.8	0.9	167.7	61	420
578	170	0		1	52	2	8	0	4	1	0	1	1	0	0	0	7		1	1	0	1	3	0		0	0	0	1	0		8.1	163	12.5	186	6.2	1.2	105.4	71
579	170	0		1	65	4	3	1	4	1	0	1	1	0	0	0	4		0	0	0	0	1	0		0	0	0	0	0		6.8	137	14.4	295	4.9	0.9	138.2	72	297	373
581	170	0		1	63	2	5	2	4	1	0	1	1	0	0	0	5		1	0	0	1	3	0		0	0	0	1	0		6.4	140	12.2	284	4.7	0.8	62.9	85
587	169	0		0	62	4	11	0	3	1	0	1	0	0	0	0	3		1	0	0	0	3	0		0	0	0	0	0		5	132	13.9	178	4	0.7	29.7	55	437	84
590	169	0		1	57	4	7	0	4	1	0	1	0	0	0	0	10		1	0	1	0	3	0		0	1	1	1	0		5.1	116	13.5	226	3.4	1.1	126.2	68	289	715
592	169	0		0	65	3	4	0	4	1	0	1	1	0	0	0	4		1	1	0	0	3	0		0	0	0	0	0		8.7	129	12.8	256	6.7	1.3	111.3	65
595	169	0		1	42	0	1	0	4	1	0	1	1	0	0	0	8		1	0	0	0	3	0		0	0	0	1	0		14.4	131	13.1	286	13.1	0.8	448.5	104	469	1271
599	169	0		0	61	2	1	1	4	1	0	1	1	0	0	0	3		0	0	0	0	3	0		0	0	0	0	0		15	140	13	290	13.8	0.6	275.1	73	216	746
600	169	0		1	57	3	3	0	3	1	0	1	0	0	0	0	3		0	0	0	0	3	0		0	0	0	0	0		2.2	111	16.6	173	1.1	0.7	4.2	66	338	819
605	169	0		1	66	2	5	0	4	1	0	1	1	0	0	0	9		1	0	0	1	3	0		0	0	1	0	1		3.8	105	13.3	209	3.2	0.4	179.7	84	242	3277
606	169	0		1	56	3	5	1	4	1	0	1	1	0	0	0	13		1	1	0	0	3	1		0	0	0	0	0		5.1	128	15.6	231	3.8	0.8	148.7	68	196	1824
608	169	0		1	46	1	2	0	4	1	0	1	1	0	0	0	16		1	0	0	1	3	0		0	0	0	1	0		12.8	125	13.3	284	11.3	0.7	153.5	74	312	510
610	169	0		1	54	1	0	0	4	1	0	1	1	0	0	0	5		0	0	0	0	3	0		0	0	0	0	0		8.9	120	12.8	569	6.3	1.5	163.8	55	164	811
613	169	0		1	46	1	12	0	4	1	0	1	1	0	0	0	5		1	1	1	0	3	0		0	0	1	1	0		6.4	161	13.3	211	3.5	1.8	83.5	55	218	846
617	169	0		1	52	2	5	0	4	1	0	1	1	0	0	0	4		1	1	0	0	3	0		0	0	0	0	1		5.6	144	13.3	155	4.36	0.75	84.9	80	262	388
620	168	0		0	62	2	0	0	2	0	0	1	0	0	0	0	2		0	0	0	0	3	0		0	0	0	0	0		4.4	139	11.9	244	3.3	0.8	9.3	45	335	295
626	168	0		0	42	0	0	1	4	1	0	1	1	1	1	0	8		0	0	0	1	3	0		0	0	0	0	0		4	119	13.9	173	3.06	0.74	109.4	62
628	168	0		0	65	3	5	2	4	1	0	2	1	0	0	0	4		1	0	0	1	1	0		1	0	0	0	1		9.4	147	13.4	246	7.8	1.1	3.5	57		37
633	168	0		1	60	3	3	3	5	1	0	1	1	1	1	0	22		1	1	0	0	3	0		1	0	0	0	0		9.5	139	13.7	445	7.5	0.8	246.9	46		910
635	168	0		1	61	4	7	4	4	1	0	1	1	0	0	0	31		1	1	0	0	3	0		1	1	0	0	0		12.3	100	13.6	480	10.08	1.06	26.5	52	266	685
636	168	0		1	63	2	5	3	2	0	0	1	0	0	0	0	19		1	1	0	0	3	0		0	1	0	1	0		7.3	133	13.9	199			35.2	70
637	168	0		1	65	2	2	0	4	1	0	1	1	0	0	0	4		1	0	0	0	3	0		1	0	0	1	0		11.7	137	13.2	382	15.24	1.09	64.8	76		510
644	167	0		1	66	2	4	0	4	1	0	1	1	0	0	0	7		1	0	0	0	3	0		0	0	0	0	0		8	157	13.6	313	6.84	0.7	13.7	77		685
651	167	0		1	63	3	3	2	4	1	0	1	1	0	0	0	12		0	0	0	0	3	0		0	0	0	0	0		6.5	144	12.8	323	5.1	0.83	71.3	98	294	1672
652	167	0		1	50	2	1	1	2	0	0	1	0	0	0	0	6		0	1	0	0	3	0		0	0	0	0	0		11.3	165	12.3	371	10.3	0.5	112.5	108	514	635
661	166	0		1	52	4	3	1	4	1	0	1	1	0	0	0	14		1	1	0	1	3	0		0	0	0	1	0		16.4	145	12.1	263	15.4	0.6	298.6	82	240
662	166	0		1	65	3		1	4	1	0	1	1	0	0	0	5		1	1	0	0	3	0		1	1	0	1	0		5.8	136	13.8	127	3.98	1.05	22.8	76	375	1132
669	166	0		0	58	1	3	1	4	1	0	1	1	0	0	0	8		1	0	0	0	3	0		1	1	0	0	0		8	126	13.7	258	5.7	1.46	159.2	59	263	1482
673	166	0		1	48	0	1	0	4	1	0	1	1	1	0	0	14		1	0	0	1	3	0		0	0	0	0	0		5.9	154	13	156	4.93	0.66	99.1	91
674	12	1		1	61	2	2	1	4	1	0	1	1	1	1	1	12		1	0	0	1	3	0		0	0	0	1	0		7.3	161	13.4	202	6.12	0.82	215.3	121	336
675	166	0		1	50	0	0	0	4	1	0	1	1	0	0	0	14		0	0	0	0	3	0		0	0	0	0	0		6.3	144	13.1	122	4.7	1	44.9	76	309	658
679	24	1		1	34	1	5	3	5	1	0	2	1	1	1	1	24		0	0	0	1	3	0		0	0	0	0	0		13.2	85	19.9	93	12.32	0.55	243.3	287	496	290
680	165	0		1	40	0	1	1	4	1	0	1	1	0	0	0	4		0	1	0	0	2	0		0	0	0	0	0		11.8	156	12.1	168	9.8	1.5	186.8	95	215	1356
683	165	0		0	51	1	2	1	4	1	1	1	0	0	0	0	9		0	0	0	0	3	0		0	0	0	0	0								53.4	62		109
685	165	0		0	39	0	0	1	5	1	0	2	1	1	0	0	8		0	0	0	0	3	0		0	0	0	0	0		12.6	130	14.8	175	12.04	0.35	429.1	124		408
687	165	0		0	50	1	0	1	4	1	0	1	1	0	0	0	4		0	0	0	1	3	0		0	0	0	0	0		4.4	145	14	160	3.37	0.67	79.9	73		198
691	165	0		1	60	3	6	1	4	1	0	1	1	0	0	0	7		1	1	1	0	3	1		1	0	1	0	0		10.4	154	12.3	255	9.35	0.66	182.5	94
692	165	0		0	66	5	8	1	4	1	1	1	1	0	0	0	13		1	1	0	1	3	0		0	1	0	0	1		6.7	143	14	288	5.29	0.85	44.7	77
695	165	0		1	46	0	2	1	4	1	0	1	1	0	0	0	6		1	0	0	1	3	0		0	0	0	1	0		8.8	156	13.7	239	6.84	1.28	62.3	97
697	165	0		0	60	2	4	3	4	1	0	1	1	0	0	0	9		1	0	0	0	3	0		0	0	0	0	0		3.3	130	15.1	257			178.1	60
706	164	0		0	55	1	1	1	4	1	0	1	1	0	0	0	9		0	0	0	0	3	0		0	0	0	0	0		8.1	125	13.5	158	6.56	1.11	217.8	56	149	488
709	164	0		1	62	2	3	3	5	1	0	2	1	1	0	0	11		0	0	1	1	3	0		1	1	1	0	0		22.7	137	14	382	21.18	0.69	362.8	84	397	731
711	164	0		1	63	2	0	1	4	0	0	1	0	0	0	0	4		0	0	0	0	3	0		0	0	0	0	0		11.4	106	15.6	203	9.66	1.07	189.2	116
714	3	1		1	60	5	7	3	5	1	0	1	1	0	1	1	3		0	0	0	0	2	0		0	0	0	1	0		2.5	112	15.6	91	2.08	0.28	218.7	79	351
716	164	0		1	60	2	0	0	5	1	0	1	1	0	0	0	5		0	0	0	0	3	0		0	0	0	0	0		9.3	126	12.7	352	8.1	0.5	305.3	71	323	3325
719	164	0		1	50	1	2	1	5	1	0	1	1	1	0	0	10		1	0	0	0	3	0		0	0	0	0	1		12	135	12.6	201	11.07	0.54	476.7	75		2505
724	13	1		1	64	2	1	0	5	1	1	1	1	1	1	1	13		0	0	0	1	3	0		0	0	0	0	0		12.7	128	13.5	218	11.38	0.79	468.2	80	199	1654
727	163	0		0	55	1	15	3	4	1	0	1	1	0	0	0	10		1	0	1	1	3	0		1	1	0	1	0		2.9	108	15.3	190	2.4	0.4	144.1	154
728	163	0		1	59	2	6	1	5	1	1	1	1	0	0	0	8		1	1	0	0	3	0		0	0	0	1	0		11.2	162	14.2	307	9.5	0.7	397.9	62
733	163	0		1	23	0	0	1	2	0	0	1	0	0	0	0	2		0	0	0	0	3	0		0	0	0	0	0		6.9	143	13	208			1	87
734	163	0		1	58	7	5	1	2	0	0	1	0	0	0	0	28		1	0	0	0	3	0		0	0	0	1	0		3.8	133	13.7	221	8.69	2.43	18.5	53		1672
741	163	0		1	61	2	3	1	4	1	0	1	1	0	0	0	6		1	0	0	0	3	0		0	1	0	0	0		6.4	140	13.1	271	5	0.9	196.1	93
746	163	0		1	46	2	4	1	4	1	0	1	1	1	1	0	12		0	0	0	0	3	0		0	0	0	0	0		0.2	84	19.7	152			144.5	116	229	1113
751	163	0		0	62	2	0	1	4	1	0	1	1	0	0	0	7		0	0	0	0	3	0		0	0	0	0	0		10	125	13.4	541	7.6	1.1	91	67
756	162	0		0	66	2	3	1	4	1	0	1	1	0	0	0	8		1	0	0	0	2	0		0	0	0	0	0		6.9	133	12.8	212	5.62	0.93	79.3	87
762	162	0		0	58	2	2	0	4	1	0	2	1	1	1	0			0	0	1	0	1	0		0	0	0	0	0		9.1	70	13	115	8.31	0.3	109.3	37		112
764	162	0		1	65	2	0	3	4	1	0	1	1	1	0	0	13		0	0	0	0	3	0		0	0	0	0	0		9.2	134	13.6	187	8.01	0.68	168.3	113
767	162	0		0	50	1	1	1	2	0	0	1	0	0	0	0	6		0	0	0	0	3	0		0	0	0	0	0		4.7	123	13.5	185	2.7	1.3	1.5	61
769	4	1		0	66	2	4	4	4	1	0	1	1	0	0	1	4		0	0	0	0	3	0		0	0	0	0	0		4.8	131	14.7	123	4.3	0.6	165.6	54	182	1819
[truncated: 906 more rows]
